# Supplementary material for: Identification of knee gait waveform pattern alterations in individuals with patellofemoral pain using fast Fourier transform
Source: PLoS One. 2018 Dec 14;13(12):e0209015. doi: 10.1371/journal.pone.0209015 (PMC6294430; doi:10.1371/journal.pone.0209015)
Supplement: S1 File — (XLSX) [file pone.0209015.s001.xlsx]

## Sheet: ControlRightSagittalKnee
Control Right Limb Data
1	2	3	4	5	6	7	8	9	10	11	12	13	14	15	16
14.1527	8.90581	16.0937	13.1513	13.9112	11.7161	11.1198	14.9585	17.7389	11.2653	13.3234	15.1712	19.5696	14.2095	12.5542	8.82682
14.4492	10.0514	16.6543	13.9992	15.242	12.5684	11.5517	15.2249	18.3817	11.9579	13.3903	15.3363	20.4718	15.1625	13.0472	9.73438
14.0262	10.5264	17.1796	15.3953	16.2984	12.3157	12.3354	15.2962	18.9024	12.3372	13.8951	15.461	21.269	15.5313	12.8901	10.7014
15.6244	11.0358	18.0614	15.6208	16.8617	11.6232	12.2168	16.4799	19.144	12.9163	13.4047	15.5969	21.9442	15.4576	13.6654	11.3041
16.6188	10.922	18.283	16.4953	17.4452	11.994	12.2321	17.9072	19.0543	14.0068	14.3568	15.9073	22.0445	15.6548	13.2091	11.6199
17.3752	11.8844	18.9251	17.3559	17.8482	11.8142	11.7866	18.4239	19.2404	15.2441	14.0502	15.8126	21.6685	16.486	13.9696	12.8289
17.9171	12.7598	19.0774	18.436	18.8869	12.3106	12.762	18.6752	20.4574	16.393	17.0025	17.0823	21.7728	17.5597	14.435	13.8426
18.9196	13.2843	19.5098	19.025	20.0467	13.2754	13.6635	19.4297	20.803	17.6049	16.8264	17.829	21.8888	18.6145	15.2376	15.334
19.5796	14.1032	19.5451	20.3606	21.4827	13.2123	14.1954	20.1436	21.8322	19.1268	17.8277	18.761	22.1967	19.5663	15.5687	16.6245
21.0441	14.9981	19.8617	21.2934	22.1989	14.5192	15.8282	19.6956	22.5408	20.3333	20.1138	19.1365	22.3009	20.305	15.629	17.3643
22.144	15.0932	20.6093	22.8256	23.4344	15.4537	16.9855	21.2046	23.2685	21.8382	20.069	19.5418	22.8888	21.151	16.1046	18.2801
22.9607	16.4802	21.3713	23.8638	24.3384	16.5899	18.139	22.1341	24.1646	23.0445	20.9512	20.5864	23.4968	22.075	16.8624	20.086
23.9998	17.4059	21.8041	24.5347	25.9261	16.7837	18.3396	23.259	24.7144	23.3941	21.6898	22.0183	24.635	23.2971	17.4125	21.5495
25.1078	18.438	22.9218	25.2883	27.2393	17.5706	19.664	24.3054	25.9797	24.9645	22.5874	22.1006	25.881	24.2988	18.4909	22.8272
25.4722	19.0986	23.9273	26.0937	28.2438	18.6052	21.0891	25.1627	26.5158	25.2099	23.4701	23.2103	26.6166	25.6799	19.5856	23.7889
25.6456	20.0396	24.789	26.7886	29.3128	19.222	21.1726	24.9801	27.0947	26.0978	24.4493	23.6295	27.7677	26.6607	18.2026	25.2961
26.1347	20.2289	25.6791	27.8858	30.2838	20.0711	22.062	24.8203	28.4584	26.6878	25.2417	23.7636	27.1619	27.3875	19.7129	26.1507
26.3571	20.8096	26.491	28.4116	30.7407	20.4708	23.126	24.8995	29.1015	26.5153	26.037	24.9626	27.2788	28.7725	19.9261	27.1031
26.95	21.3912	27.1892	28.6455	31.1741	21.268	23.924	23.8393	29.3082	27.2261	26.9677	25.8753	28.1452	29.4811	20.9286	26.8848
27.7393	21.6367	27.7139	29.6015	31.6016	22.7024	25.0148	23.9838	29.588	27.6728	27.0901	26.6345	28.9594	30.182	21.6804	27.6874
27.8544	21.5598	27.8261	29.4471	31.9567	23.5017	25.7158	23.9896	29.5082	27.1023	28.2427	27.1384	29.893	30.8034	22.8038	29.5738
27.7246	21.561	28.3098	30.2822	32.3893	24.0329	25.8351	24.3639	29.7302	26.8432	28.6248	28.63	29.6856	31.3995	24.0196	29.4502
27.7709	22.2901	28.8856	29.006	32.3425	24.453	25.8134	23.6851	29.9161	27.3972	29.0112	29.4052	28.5513	31.732	24.2808	29.8331
27.4022	21.8475	29.1004	30.1748	32.6518	24.7975	26.3558	23.4213	29.575	27.4484	28.3746	29.5099	28.1609	32.0487	24.6621	29.9767
27.5501	22.0495	29.2863	29.55	32.5989	25.2964	26.6547	23.2821	29.0177	27.3488	28.7964	29.8266	29.0387	32.3209	25.3413	30.6021
27.4413	22.1424	29.0656	29.0122	32.2665	25.795	27.2715	22.9052	28.8146	26.8855	28.9759	29.8219	30.1185	31.7656	26.4166	30.5123
27.1068	22.7706	29.0573	29.5368	32.298	25.4352	26.7877	22.2841	27.4476	26.7793	28.6887	29.3605	29.5747	31.6564	26.0481	29.9072
27.1387	22.2257	29.1469	29.3931	32.15	25.6127	27.1599	22.1297	27.4755	26.8794	28.6194	29.6153	30.0817	32.061	26.3124	30.1208
27.0837	22.3368	29.2207	28.8211	31.8546	25.8644	27.1398	21.5944	27.3749	26.6489	28.3912	30.1659	29.3619	31.4116	26.834	28.9612
27.5192	22.2923	29.3136	28.5388	31.5214	25.7521	26.9708	21.2567	27.1936	26.2552	28.4657	29.1062	27.9991	31.3532	26.1259	29.8422
26.9963	22.0099	29.348	28.2855	31.3599	25.9019	26.5262	20.6476	26.74	25.7351	28.0649	28.6455	28.1205	30.9733	25.9687	28.8072
26.7408	21.7107	29.2759	28.6812	30.8813	25.0914	26.4096	20.011	26.5753	25.5184	28.219	28.2812	29.5322	31.7855	26.4937	29.0286
26.4449	21.6843	29.4591	28.4206	31.1815	24.58	27.1745	19.3395	26.0129	25.0472	26.6683	28.2369	28.8694	31.5845	26.4345	28.7077
25.6702	21.0325	29.2361	27.5873	31.0009	24.864	26.0207	18.8466	25.3574	24.4339	27.4016	27.9507	27.5435	30.9118	26.2192	28.0487
25.5021	20.8218	28.9963	27.9911	30.565	23.8207	25.6137	18.0477	24.9263	23.9375	26.7219	27.0373	26.4247	30.8645	26.0631	27.5397
25.434	20.2821	28.8477	27.6371	30.3364	23.8952	25.4546	18.0152	24.4159	23.3029	26.6414	26.4233	25.834	30.7069	25.7005	28.1806
25.082	20.4957	28.9662	26.7473	29.8	23.3496	24.3529	17.8497	24.7658	22.8612	26.4138	26.0026	25.5537	30.3416	26.2395	28.1199
24.418	19.1712	28.1751	26.3099	29.9426	22.8118	23.2797	16.688	23.5208	21.916	26.2888	25.4228	25.5574	29.6206	26.0288	27.33
24.0252	19.1791	28.8002	26.062	29.7704	22.1503	24.1252	17.3872	22.9764	21.3986	25.8662	24.6283	25.3914	29.6026	24.7762	26.588
23.5161	19.4833	28.0898	25.6255	28.6923	21.5891	23.961	16.2295	22.9479	20.6379	24.9843	24.0458	24.4144	30.0418	24.3405	25.871
22.6041	18.661	28.0227	25.1061	28.4254	20.9631	23.8618	16.4816	22.8655	20.1676	25.1756	23.1815	24.1531	29.4969	24.4909	25.9219
22.918	17.9956	28.0125	24.5042	28.0173	20.6727	23.398	16.2172	21.2928	19.4384	24.5971	22.7421	23.3845	29.1879	23.6185	25.5741
21.8648	18.0677	27.2349	23.6648	27.4673	20.0233	22.4728	16.2597	20.7057	18.7745	23.8482	21.9266	23.1281	28.9216	23.6781	25.2245
21.3434	17.7101	27.2211	23.3059	27.2489	20.1105	22.7442	15.1768	20.6484	18.0957	23.7524	21.5532	23.3461	28.0133	23.2409	25.1825
20.8714	17.111	26.7916	23.169	26.5399	19.3456	22.2774	14.6662	20.3845	17.466	23.6195	21.261	22.9393	27.5838	22.6611	24.7467
20.4007	16.8228	26.5518	22.8021	26.3625	18.853	21.7545	13.9917	20.5034	17.2963	23.3232	19.7625	22.3545	27.5308	22.1867	23.9573
19.907	17.2028	25.9819	22.391	26.1912	18.0323	21.2401	14.1288	19.4624	17.0954	22.3361	19.2994	22.3756	26.1017	21.8243	23.1483
19.6279	15.8438	25.8184	22.0662	25.4696	17.4752	21.1332	13.4425	18.7889	15.8609	20.4266	18.4775	21.8325	26.0167	21.6051	23.2536
18.7837	16.3539	25.3719	21.4067	25.1904	16.8102	20.2093	13.2975	18.9834	15.3559	21.5428	17.4899	20.9584	25.5788	20.7153	22.4728
18.5788	15.99	24.853	20.479	24.3933	16.3001	20.2336	12.7572	18.3626	14.7746	20.3298	16.0523	20.8805	25.4508	20.219	22.1266
18.5448	15.6249	24.4247	20.0417	24.5254	15.2616	19.5279	12.078	17.5561	14.6053	19.5558	15.6794	20.3961	24.8319	18.5525	21.7565
18.3803	15.0429	24.3538	19.3268	23.6644	14.8951	19.2799	11.9846	17.5273	14.0008	19.9716	14.8143	20.1034	23.9678	17.5072	20.7488
17.9716	13.8555	23.884	18.694	23.1822	14.4534	19.2179	11.5376	16.5935	13.3642	19.6997	14.4297	19.7602	23.2481	17.0461	20.1632
17.2298	14.5929	23.5985	18.0984	22.7184	13.9675	18.528	11.0615	16.2492	12.9833	18.668	13.494	19.0422	22.6101	17.1242	19.9988
17.5062	14.5427	23.0041	17.8421	22.189	14.0449	18.5122	11.0691	14.9358	12.1862	18.286	12.6845	18.5665	22.627	16.9256	19.5826
17.0953	12.8515	22.2569	17.1521	21.8542	12.9137	17.6558	10.511	15.6872	11.7522	18.51	12.1932	18.173	21.7328	15.8035	18.9926
17.2436	13.557	22.3305	16.5882	21.0328	12.9452	17.357	10.2114	14.4614	11.4467	17.7686	11.5693	17.6325	21.2706	15.8442	18.951
16.7097	12.5842	21.8493	16.0631	21.052	12.4918	17.3559	9.81428	14.6641	11.0206	17.2687	10.884	16.8551	20.526	15.4023	18.1299
16.8087	12.1387	21.4474	15.4336	20.204	12.028	16.7077	9.78891	13.7134	10.1444	17.9927	10.7286	16.0246	20.3202	14.6305	17.7871
16.8399	11.987	20.846	15.4758	19.8192	11.3216	16.2292	9.51701	13.2653	9.69309	17.6338	9.97441	15.7188	19.5564	15.0169	17.5237
16.7801	11.3188	20.6121	15.0038	19.2511	11.7536	16.5196	9.39479	14.3329	9.15279	17.5135	9.22667	15.4513	19.1824	14.842	17.024
16.1629	10.8296	20.6224	14.6399	19.3713	11.4712	15.6885	9.11389	13.2421	8.89067	17.4153	9.20728	15.0272	18.7523	14.5859	16.9306
16.3474	10.6197	20.0962	13.9308	18.5171	11.3493	15.9114	8.56732	13.7942	8.24306	17.1958	8.38494	14.4468	18.2674	14.5829	16.8069
16.2208	9.98385	19.6627	13.4348	17.8291	10.9278	15.0447	8.50812	13.0688	8.17125	16.9856	7.79736	14.1172	17.7154	14.0406	16.2232
16.0045	9.51485	19.7674	13.5816	17.9967	10.5065	14.8776	8.09861	13.988	7.81976	16.8069	7.4731	13.8904	17.4298	13.6256	16.1499
15.656	8.4468	19.8944	13.2604	17.2117	9.34571	14.9827	8.1956	13.1209	7.46952	17.1773	7.31069	13.5851	16.6801	13.2229	15.8864
15.4483	8.09054	19.7183	12.8767	17.7396	10.0255	14.6061	7.60388	13.1367	6.97374	16.4042	7.73667	13.2181	15.9149	12.8993	15.5152
15.4429	7.66366	19.9373	12.873	17.2777	9.5445	13.9245	7.67818	12.6921	6.78407	16.3168	7.5918	13.1582	15.4498	12.5878	15.3096
15.0793	7.04964	19.984	11.9286	16.9092	9.62191	14.251	7.34087	12.4423	6.43983	15.925	7.23961	12.8498	14.9601	12.689	15.142
15.1501	6.1128	20.0368	12.6218	16.5568	9.4547	13.582	7.34142	12.0128	5.98404	15.033	7.08332	12.819	14.2095	11.9355	15.4303
14.6637	5.8644	19.8824	11.8096	15.9865	9.4111	13.7316	6.79114	11.9817	5.71904	14.6966	7.19015	12.071	13.9325	12.1528	15.0204
14.2475	5.59977	19.2474	11.9125	16.264	9.43041	13.3719	6.81438	11.3953	5.35186	14.1803	6.95132	12.0904	12.9549	12.1251	15.4269
13.7869	5.27427	19.5207	11.1011	15.6731	9.37491	12.425	6.46716	11.6607	5.1315	14.137	7.04966	11.5145	12.8551	10.8556	14.7803
13.525	4.92146	18.8491	10.8844	15.5136	8.59118	13.0151	6.43677	10.8614	4.6836	13.774	7.46348	11.6445	12.2114	10.8545	14.324
13.3064	4.66754	18.9355	11.3836	15.6333	8.88522	12.3464	6.4567	10.4958	4.62109	13.2732	7.66357	11.7239	11.3565	10.6089	14.0715
12.9383	4.60295	18.8156	10.6937	15.3133	8.3126	12.3926	6.34274	10.4906	4.72599	13.286	7.76953	11.4018	10.6697	9.64218	13.8683
12.3596	4.59688	18.6742	10.4391	15.443	7.96797	12.0215	6.38823	10.0261	4.54083	13.5437	8.5694	11.147	10.3985	10.0616	13.8369
12.1599	4.81049	18.7125	10.0676	15.0126	8.01833	11.6813	6.31223	9.3783	4.15393	13.0443	8.5492	11.0389	10.1528	9.33151	13.4596
12.1668	4.8319	18.4316	9.93275	14.9224	7.56536	11.8249	6.46156	9.06863	4.03817	12.7063	8.19434	10.5641	9.40133	9.70824	13.4478
11.7817	5.13598	18.8695	10.2004	15.5418	7.85682	11.2908	6.59858	8.51189	4.01152	12.1385	9.15884	11.055	9.74913	8.68925	13.107
11.9926	5.37763	18.9246	9.93447	15.0993	6.54199	11.2266	6.58078	7.53179	4.07088	12.3318	9.74575	11.3073	9.06058	8.46204	13.1305
12.1577	4.79533	19.0085	9.81286	14.8586	7.49303	10.9467	6.75688	7.85153	4.0332	11.7701	10.1736	11.2765	8.93135	8.34032	12.9584
11.8308	5.13356	19.3393	9.45461	14.9339	6.845	10.7755	6.8734	7.80856	4.03625	11.7752	10.4024	11.2057	9.1416	7.36198	12.5434
12.4676	5.5324	20.1243	9.57309	14.5988	7.09674	10.0895	7.31471	7.59081	3.9367	11.6079	10.8775	11.674	9.60435	6.77864	12.4468
12.9454	6.19835	20.1847	10.0571	14.5584	7.23755	10.2921	7.52259	7.77067	4.22828	11.2666	11.7329	11.8029	9.64001	7.04606	12.3416
13.7958	7.00602	20.1815	9.83097	14.7526	7.84529	10.2376	7.47638	8.02628	4.34115	11.1099	12.879	12.3424	10.1605	6.81808	12.3538
14.0398	7.81728	20.567	10.1781	14.9858	7.38962	10.5307	7.74878	8.52607	4.57407	11.367	13.7669	12.7789	10.7349	6.05093	12.1399
15.0484	8.70829	21.7857	10.0965	14.8734	7.25831	10.3148	8.44806	8.56233	4.878	11.5704	14.5716	12.8452	10.7998	5.64335	11.9918
16.075	9.5318	22.0927	10.1457	15.0932	7.83143	10.1322	8.44639	9.23675	5.18912	12.0368	15.6139	13.022	11.3357	5.44487	11.5277
16.7503	10.5833	22.5776	10.7527	15.3166	8.10008	10.2731	8.58722	9.41963	5.87638	11.1191	16.3857	13.6175	11.9954	5.37772	11.9354
18.1754	11.2722	23.5953	11.1375	15.4981	8.18942	10.6861	9.29459	9.90375	6.3892	11.4446	17.9533	14.2006	12.6567	5.76734	11.6453
18.7235	12.8154	24.4524	11.6623	15.5902	8.74111	11.0334	10.6307	10.7007	6.93668	11.9731	19.1831	14.8075	13.2098	5.31739	11.3562
19.9868	14.2669	25.1814	12.1903	15.8638	8.93435	11.1107	10.9558	11.5623	7.45172	12.4879	21.297	15.3921	14.0237	5.60325	11.6549
21.3893	15.2775	26.0077	12.3002	16.313	9.65981	11.4413	11.5707	12.3278	8.1182	13.1361	22.9476	16.235	14.5673	5.77069	11.9558
22.3864	16.6397	27.0138	12.9938	16.8953	10.0754	11.7281	12.2514	13.1384	8.59611	12.7796	24.9219	16.9043	15.2168	6.23025	12.0764
23.1211	18.087	28.2544	12.8528	17.3058	11.0346	12.6087	12.7685	14.1044	9.69547	13.9659	26.9955	18.0886	15.7493	6.51148	12.3952
25.0387	19.2779	29.066	14.2867	18.0723	11.1889	12.9888	13.6867	14.946	10.3431	13.9279	28.7527	18.9835	16.755	7.55467	12.6284
26.1654	20.8256	30.4899	15.3137	18.6375	11.9733	13.3422	14.5985	15.8963	10.9843	14.7381	31.0711	20.0498	17.7039	7.21893	13.0672
28.1861	22.4975	31.9208	16.4468	19.3995	12.7536	14.7331	15.2653	16.757	11.7141	15.647	33.3923	21.0162	18.1826	8.14417	13.2692
30.3598	24.2179	33.0864	17.0181	20.0218	13.198	14.9917	16.3832	18.097	12.658	15.9799	35.5496	21.8595	18.686	8.36368	13.4165
32.2287	26.0762	34.8275	18.029	20.6485	13.7455	15.8551	17.4787	18.907	13.5955	16.5174	37.9984	23.3346	19.872	8.98171	14.2399
33.9863	27.6431	36.491	19.3051	21.1822	14.3853	16.9106	18.2375	20.52	14.4209	17.2306	40.2727	25.1414	21.1026	10.0888	14.2538
36.2386	29.9613	38.3648	20.5614	22.3954	15.3379	18.0456	19.4504	21.8983	15.3721	17.8634	42.476	26.0679	22.3317	9.66947	14.7971
38.1679	31.8363	39.8607	21.1728	23.142	15.8669	19.177	21.1297	23.2423	16.2141	19.036	44.2708	28.2872	23.4939	10.0562	15.3155
40.3665	33.6369	41.2152	23.3736	24.1563	16.6074	20.2112	22.4586	24.8069	17.1469	19.3601	47.3201	30.4391	24.6433	10.5566	15.8366
42.3694	36.0781	43.4033	24.4092	25.3024	17.6693	20.3161	23.8672	26.7815	18.1262	20.204	48.4999	31.433	25.0819	11.4077	16.4685
44.5882	37.8495	44.9473	25.8398	26.3124	18.5641	22.0895	25.5516	28.6302	19.0244	20.4837	50.9126	34.3752	27.2228	12.2467	17.2163
47.0682	39.693	46.7336	27.0093	27.5661	19.7492	23.7102	27.2624	30.4737	20.3562	21.7903	52.9432	36.2889	28.5542	12.9992	17.7809
50.1784	41.8862	48.8865	29.0879	28.7962	20.2563	24.621	29.201	32.2735	21.5865	22.6727	55.2962	38.598	30.5132	13.8276	17.9907
52.6197	43.8252	50.2656	30.3925	30.2468	21.4121	26.3402	30.5241	34.7097	22.7517	23.3966	57.3939	41.1514	31.7381	13.9678	18.5874
54.8839	45.9677	51.7921	32.2756	31.9657	22.1775	27.6401	32.3771	37.1688	24.1064	24.3544	59.4564	43.5786	33.7199	14.8712	19.6309
57.3702	48.6383	53.6006	33.788	33.4065	23.5276	29.5036	34.2442	38.7718	25.4511	25.4957	61.7018	45.5818	35.6813	16.5117	20.3753
60.1858	50.3741	55.2305	35.6087	35.0662	24.5372	31.6335	35.8443	40.8029	26.996	26.5181	63.783	47.7493	37.447	17.6477	21.2282
62.6546	52.4794	57.3553	37.3811	37.1607	25.654	33.7804	37.8275	43.1327	28.3179	28.1758	65.0591	50.2764	39.8712	18.699	22.5605
64.6972	54.4116	58.7746	38.8305	39.0757	26.4079	35.9056	39.9642	45.4763	29.7741	28.8692	66.4108	52.5431	41.9541	20.3262	23.4664
67.0962	55.9033	60.9521	40.8566	41.0442	27.7048	37.1964	41.9519	47.2292	31.399	30.7906	67.2961	53.4936	44.2517	22.1631	24.2454
68.8095	57.1021	63.3055	42.7537	43.2869	28.7605	39.4155	43.2866	49.061	33.2638	31.9727	68.0336	55.6029	45.9497	23.4813	25.2655
70.7517	58.3634	65.7151	43.7974	45.5771	29.8067	41.4716	45.0771	51.8922	35.1087	33.606	69.1725	57.7785	48.0409	25.4125	26.4536
72.0662	59.5506	66.9435	45.8528	47.7545	31.5572	43.5416	47.1576	53.5056	37.0428	35.2154	69.6313	59.802	50.2377	27.3901	27.9894
73.1511	60.5283	68.8596	47.7525	50.6146	32.8073	45.5073	48.7709	55.7082	38.9447	37.3883	70.5035	61.8177	52.38	29.1306	28.9896
74.0209	60.6208	70.3899	49.5727	52.4867	34.1965	47.6114	50.6308	57.6724	40.9415	39.3739	71.3913	63.6491	54.285	31.8925	30.914
74.8507	61.3481	71.701	51.2718	54.7078	35.5022	49.8152	52.4766	59.1809	42.6967	41.1232	71.5412	65.1077	56.7006	34.9921	31.8488
75.3419	61.9534	73.488	52.835	56.8789	37.0582	52.5871	54.5372	61.4497	44.7128	43.1369	71.9353	66.9057	59.8283	37.3217	33.4326
76.4737	64.8034	74.2075	54.6604	59.0638	38.3465	54.5719	56.4097	63.1968	46.5067	45.5869	72.4004	68.508	62.4835	41.4538	34.8796
76.7678	65.0986	75.0993	57.8198	61.2088	40.0029	57.5593	58.1949	65.2131	48.4247	47.8079	72.1444	69.8168	64.416	42.1806	36.4874
77.1977	65.6091	75.7893	59.2618	63.116	41.2683	59.1756	60.3255	66.9938	50.1819	49.491	72.0773	70.95	66.5724	44.5418	38.3138
77.6732	65.8059	76.5541	61.1356	64.6835	42.8055	61.1783	62.3253	68.117	51.9972	51.552	71.8726	71.7873	69.3244	47.5088	40.4416
77.9634	66.2057	77.2343	62.5175	66.5889	44.0665	62.4988	63.753	69.8692	53.545	53.2682	71.814	72.7099	70.7355	50.2764	41.8967
78.4559	66.2363	78.007	64.4984	67.9881	45.2618	64.1717	65.3411	71.4123	55.3599	55.5354	71.4924	73.8374	72.4812	52.1553	44.102
78.6766	66.1613	78.6812	65.6579	69.4802	46.9725	65.5866	66.7766	71.459	56.9918	57.759	70.8957	74.4943	73.8	54.5412	45.9359
78.8408	65.9845	79.0684	66.8676	70.6651	48.5714	67.15	68.2876	72.6371	58.4803	59.1349	70.3685	74.9243	74.8633	56.6691	47.6276
78.7541	65.7438	80.0722	67.3437	71.6038	49.9104	68.4974	69.3777	73.4083	59.6256	61.1067	69.6871	75.7253	75.7626	58.9366	49.1263
78.9096	65.6069	80.336	68.2412	72.3577	51.3325	69.6202	70.3643	74.231	61.0601	63.1177	69.3606	76.1982	76.4078	60.783	51.1864
78.6085	65.4841	81.1133	68.9351	73.1292	53.2396	69.946	70.9967	74.6974	62.0899	65.2412	68.7095	76.5585	77.0546	62.0248	52.5445
78.6775	65.3467	81.3616	69.2834	74.0722	54.8126	71.0128	71.7892	75.1891	62.8158	66.7139	67.7427	76.8048	77.5551	63.4433	54.1019
78.6124	64.4815	81.8714	69.745	74.8601	56.2186	71.8334	72.0575	75.7451	63.4262	68.0402	66.3658	76.8374	78.1659	65.2571	55.2825
78.7903	63.3606	81.6712	69.9889	75.21	58.1311	73.2629	72.6234	76.1202	64.023	69.8392	65.7053	76.9149	78.1122	66.3984	56.7623
78.0821	62.9273	81.793	70.3311	76.07	59.707	73.5544	73.3306	76.8442	64.6336	71.444	63.6479	76.7215	78.2351	67.4093	58.3972
77.9842	61.8129	81.8507	71.099	76.443	61.4732	74.4185	73.5677	77.2774	65.2332	72.4181	62.1597	76.8347	78.5396	68.307	59.5153
77.6207	60.96	81.9449	70.9147	76.8056	63.1745	75.1586	73.7404	77.2687	65.8646	73.312	60.746	76.3175	78.8699	68.9992	60.3347
77.0389	59.4758	81.5348	71.3633	77.3129	64.9854	75.6601	73.6282	77.8675	66.3141	74.9257	59.0283	76.2511	79.0838	69.6478	61.5699
76.1231	58.8294	80.3897	71.5626	77.8582	66.4573	75.9999	73.8921	78.4485	66.8518	75.1622	57.2447	75.8598	79.0019	70.5549	62.7245
75.5865	57.1079	81.1534	71.6306	77.6172	67.8748	77.228	73.4909	78.5447	66.8885	76.3039	55.7279	75.0261	79.4523	70.4984	63.729
74.2941	56.1271	80.5125	71.8281	77.9884	69.4243	76.925	73.7221	78.1991	67.0146	77.044	54.1352	74.5876	79.5089	71.8076	64.646
73.1906	54.9345	79.7246	71.4365	78.24	70.359	77.7537	73.3759	78.1269	67.2988	76.9391	51.8944	74.2978	79.2912	72.1944	65.0797
72.0092	52.3909	78.6417	71.5776	78.3599	71.3966	77.9441	74.0713	78.0219	67.0868	77.6906	49.9539	73.8822	79.7483	72.4934	65.0748
68.2905	50.3051	77.3811	71.4277	78.0879	72.5542	78.09	74.2992	77.3339	66.7867	78.4853	48.091	73.402	79.3318	72.98	65.3215
67.213	48.5757	76.1182	71.4409	78.0122	72.8268	78.1122	74.0922	77.0252	66.4868	78.6877	45.9795	72.6629	79.0788	73.4134	66.3561
65.8835	46.5733	74.1999	70.9271	77.5531	73.6013	78.0323	73.6739	75.2629	65.998	79.2181	43.8307	72.1326	78.8014	74.0737	66.8238
64.463	44.1144	72.2285	70.6792	76.8846	74.9536	77.8423	73.5174	74.3499	65.8201	78.6463	41.6345	70.7803	78.8684	74.0262	67.0686
63.2842	41.6064	70.888	69.9381	76.1907	74.9212	77.8516	73.0362	73.4467	65.2106	78.7943	39.2318	69.5302	77.8038	73.9026	67.3512
59.9244	41.4614	68.7776	69.5063	75.5141	75.8126	77.2569	72.3895	72.161	64.9727	78.5376	37.1083	68.4007	77.3154	74.5133	67.4654
57.9124	38.8175	66.4589	69.0044	74.4387	75.9473	77.164	71.2219	70.5952	64.1305	78.4287	34.9019	66.8767	76.8419	74.3085	67.2486
56.2836	37.2385	64.8756	67.7329	74.1528	76.5465	75.4963	75.5968	69.4678	63.5073	78.9641	31.7461	65.7504	75.9184	74.3404	67.0665
53.8657	35.3784	62.8823	67.1566	73.4282	76.7552	74.6415	69.4729	67.775	62.5776	78.3209	29.9428	63.8829	74.5463	73.7935	66.3035
53.4546	31.6726	61.0529	66.5308	71.708	76.7582	74.0171	68.7923	66.1422	62.21	78.0068	27.539	62.733	74.0321	73.5332	66.3849
51.2091	29.0925	59.2806	65.6694	70.3064	77.1484	72.9362	67.6208	64.5485	61.3317	77.1967	25.0206	60.9326	72.2781	73.5293	65.7774
49.7207	27.1383	57.2479	64.8844	69.3246	77.4507	72.4326	66.6945	62.4424	60.1292	76.3986	22.1943	59.3172	71.1517	72.7987	65.3438
46.9514	24.8977	55.3403	63.822	67.6448	76.9856	71.3578	65.9029	60.7719	59.0896	76.1533	20.312	57.4243	69.9814	72.5592	64.6737
43.2963	22.5463	53.0249	62.6848	66.6231	77.0119	70.2516	64.2419	58.9143	58.2995	74.691	18.3163	54.2094	68.5494	72.0264	64.6691
42.3068	19.8092	51.2778	61.7914	64.404	76.562	68.648	63.2496	56.9107	56.9773	74.2957	15.4591	52.2908	66.7767	71.469	64.163
39.9392	18.0953	48.1236	60.3605	62.7574	76.3434	67.5914	61.0717	54.4915	55.6667	73.0976	14.2471	50.1669	64.9899	70.6959	63.168
37.4783	15.412	47.3229	59.1782	61.0547	75.9242	66.5321	59.3597	52.6863	54.4349	71.8748	11.9436	48.0218	63.5154	69.7966	62.3046
35.4297	13.7925	47.2254	57.3143	58.8058	75.7766	64.1595	57.7051	50.121	52.8657	70.304	9.92249	46.2801	61.6502	68.2324	60.8222
33.363	11.6264	42.6521	55.6417	56.8548	74.9413	62.4842	56.4099	47.9109	51.1564	69.0003	9.0925	44.2729	59.6641	67.6865	60.3155
30.0086	10.0695	40.9037	53.9348	55.089	74.2243	60.5499	54.165	45.521	49.6133	67.8041	8.54433	42.164	57.4837	66.705	58.7691
27.9433	8.12115	38.2969	52.6543	53.4439	73.5725	59.0535	51.6385	42.9867	48.0786	65.8346	7.20367	40.2649	54.9049	65.1686	57.6114
24.7946	6.65104	36.354	50.5015	51.0573	72.9483	56.7754	48.5908	40.1031	46.2549	64.1742	6.86651	36.8999	52.1547	64.4291	56.5679
22.0969	4.98115	33.6751	48.2238	49.6123	72.6688	55.036	46.6031	38.1698	44.4559	62.2222	6.49771	34.7281	49.716	63.3221	54.9825
20.0543	3.74478	30.8116	46.4234	46.5926	71.6686	53.0964	44.4595	35.7462	42.2367	60.1779	6.17272	33.6773	46.8914	62.3691	53.785
17.0666	2.52625	28.9325	42.825	44.8442	71.0403	50.6641	41.9266	32.8202	40.2812	57.9221	6.2579	32.8649	45.0568	60.8266	52.143
14.9029	1.55709	26.0459	41.8821	42.2594	69.5626	48.7516	39.3682	30.5673	38.114	56.3813	6.95753	31.191	43.0222	59.8446	50.5593
13.9502	1.35552	23.6281	39.2222	39.504	68.5439	46.3217	36.8203	28.165	36.9017	54.5605	8.1163	28.8944	40.1326	58.073	49.1482
11.761	1.64006	21.2356	37.1101	37.2041	67.7536	44.0647	34.371	25.778	35.0589	53.6694	8.72805	26.0419	37.5281	56.7713	47.802
10.0734	2.45046	18.7831	34.2614	34.5911	66.3945	44.494	31.9792	23.2957	32.8637	50.3509	11.1968	23.8859	35.5749	55.7163	46.5732
9.18941	3.34521	17.1227	31.67	32.7402	64.6831	41.6631	29.7775	21.4356	30.9585	48.9126	11.6888	22.685	32.9311	54.1755	44.6957
8.29809	4.46852	15.7165	29.3984	30.0845	63.6775	39.6552	27.434	19.1128	28.4869	46.441	12.9569	20.3291	30.6209	52.9358	42.9354
7.54727	5.83606	14.4633	27.1732	27.2899	62.0109	38.0857	25.0691	16.9307	26.2576	44.2929	13.3008	19.3608	28.326	51.4768	41.1321
7.29077	7.56694	13.0614	24.8557	24.7247	60.718	35.3817	22.7222	15.2118	24.4724	42.2231	13.6776	18.2667	25.9569	49.1574	40.0277
7.10646	8.85509	11.8202	22.1829	21.5051	59.3738	33.4031	20.4841	13.315	22.2966	40.0404	13.5212	17.2085	23.8292	47.2276	37.4732
8.02058	9.75384	10.8877	19.9137	19.341	57.9119	30.7989	17.2312	11.8394	20.2255	37.0843	14.2082	16.884	21.0087	45.1568	35.5719
8.70259	10.5448	10.0118	17.062	17.5348	56.1756	29.0444	18.0244	10.4533	18.1407	35.0638	14.3951	16.3851	19.4958	43.4564	33.6402
9.74537	10.4619	9.50543	15.5236	16.0496	54.7314	26.1934	15.4598	9.69473	16.0692	32.6202	14.747	15.9776	17.6223	41.4894	31.9345
10.3701	11.3148	9.57333	13.9982	14.5215	52.841	24.6119	13.6238	8.84152	13.6953	30.5123	15.6453	15.924	15.4738	38.0959	28.6347
12.5258	11.8802	9.62526	11.2856	12.4453	51.2514	22.8883	11.806	8.81229	11.7911	28.0865	16.4167	16.5143	13.1849	37.8232	26.9328
13.6882	13.1871	10.0345	9.58927	10.9458	49.897	20.6408	10.4193	8.75669	9.71306	26.0104	17.0944	16.9748	11.763	35.0353	24.4054
13.9877	13.9661	10.7964	7.63592	10.022	47.5569	18.7305	8.67314	8.32744	7.71656	24.1501	18.5259	15.5325	9.48805	34.0655	23.3524
14.878	15.1027	11.7829	6.06602	9.18871	46.0501	17.0712	8.13114	8.53003	5.864	21.6518	19.595	16.6508	8.4808	31.1029	21.5
14.8567	16.0711	12.8724	4.26013	8.52022	43.4804	16.0107	6.94501	9.25114	4.21105	19.6411	19.6073	18.0416	7.07202	29.2995	19.7892
15.7047	16.208	13.6772	2.76798	8.05113	41.1041	14.6229	7.00105	9.76961	2.84266	18.0046	22.1406	20.3057	5.96893	27.5231	17.2548
16.6651	17.2121	13.9716	1.75555	8.32089	37.3404	13.2022	6.73804	12.7906	1.8258	16.0372	23.355	20.893	5.33884	24.7455	15.0734
16.8583	18.302	14.2572	1.77323	8.49082	35.4602	12.4869	6.96151	13.9313	0.913403	15.4032	23.9977	20.3213	5.38446	23.5338	13.8437
17.7396	19.3483	14.7367	1.70818	9.48328	34.0748	11.4449	7.59574	15.1923	0.231576	13.6285	25.12	19.9953	5.90244	21.4119	11.6735
19.1949	20.1601	15.6843	1.34187	10.0352	30.5311	10.7009	8.28392	16.0823	-0.005906	12.5523	26.4255	19.7561	6.02622	19.2723	10.964
20.4138	20.6716	16.1923	1.72115	11.2101	27.9701	10.3015	8.9294	17.2785	-0.183838	11.9427	26.8382	19.9494	7.38965	17.4621	8.84856
22.0132	20.9417	16.7841	3.36438	12.4707	26.3354	10.2296	10.2734	18.2994	0.139564	11.6617	28.0425	20.7955	8.41412	15.2236	6.91381
22.5017	21.7487	17.7018	4.63657	14.2573	23.9303	10.4553	11.5381	18.5454	0.445414	12.1189	28.3146	22.0025	9.54107	12.9541	5.64614
23.6791	21.6317	17.6417	6.3931	15.5825	21.4175	10.6245	13.9177	18.6822	1.33465	11.9579	28.8634	22.3946	10.843	11.5821	4.53883
24.4451	21.1817	17.5289	7.92182	16.6798	18.7447	10.9844	15.0925	18.9755	2.2688	12.1049	29.3428	23.9085	12.1597	10.0314	3.32145
25.1306	21.7632	18.3847	9.52661	17.4089	16.9083	11.4484	16.6599	19.1346	3.52292	12.7603	29.852	26.0206	13.3278	8.33252	2.42317
26.3069	22.0278	18.5279	11.44	17.3895	14.6204	12.0273	17.2867	19.2504	4.86262	13.4764	30.2114	26.8747	14.6905	7.47012	1.65303
26.4538	21.7991	19.6269	12.2519	17.7435	12.9136	12.9012	17.1806	19.7005	6.71095	13.8997	30.0624	26.895	15.8695	6.24324	1.1522
26.4265	21.6236	20.5816	13.4153	19.6112	11.1286	13.2251	16.918	20.0022	8.15589	15.5751	30.1773	27.1346	16.3938	5.61106	0.561659
26.788	21.5215	22.0903	14.3333	20.7911	9.29165	14.1941	17.2651	20.4689	9.23928	15.818	29.924	28.5636	16.1272	4.89685	0.964264
27.4884	20.8399	22.6169	14.885	21.4472	8.03552	14.4892	16.6949	21.0301	10.3604	16.5401	29.5825	30.3951	16.948	4.81984	1.16959
28.1008	20.4263	23.6962	16.6701	21.9767	6.81959	14.6585	16.5112	21.5609	10.811	16.5973	29.516	30.7802	17.4287	5.46115	1.36653
27.832	20.5381	23.9555	17.2349	22.178	5.75227	14.9876	16.3366	22.2003	11.6099	17.1962	29.0061	30.1437	18.2497	5.77784	2.14425
28.4496	20.3775	25.898	18.8057	23.0911	4.82653	15.9089	21.5006	22.5194	12.4665	17.1583	28.5369	29.4493	19.0096	6.44114	3.05651
28.3862	20.7101	25.9919	19.9602	23.8795	4.35148	16.0301	22.7032	23.9058	13.6107	18.0034	27.8863	29.6134	19.8085	7.17478	3.74435
28.0481	19.5301	27.1418	20.927	25.2654	3.94631	17.0284	23.8151	24.0663	15.1523	19.7592	27.4928	30.1909	20.2724	7.87834	4.97774
28.6045	19.1518	27.5844	21.2395	26.6193	3.83336	17.8895	25.6163	23.3065	16.3838	20.7787	27.0907	30.7186	20.9708	8.65665	6.48053
28.0321	19.1555	26.9834	23.1219	27.8735	3.85532	17.8875	24.4334	23.8649	17.5406	22.125	26.5496	30.4879	22.4446	9.91896	7.80642
28.4158	18.375	27.998	23.1298	27.9614	4.88973	19.3165	26.1343	23.978	19.0645	22.8378	25.4724	30.7916	23.0831	10.1474	8.5971
28.0467	18.3467	28.4363	23.9934	29.4683	5.90807	19.7477	27.266	25.839	20.38	23.9415	24.7774	30.7601	23.8669	10.6796	9.70164
28.1563	17.3801	29.389	25.2297	29.918	6.07386	21.7053	27.2948	26.6991	21.4387	24.578	24.7033	30.5952	24.7061	11.2728	9.98612
27.8054	17.3046	29.0309	26.0509	30.7826	6.79081	22.2017	27.886	27.352	23.2115	25.8113	23.6161	30.471	25.3443	10.8038	10.6105
27.494	16.4113	28.2721	27.0171	31.4241	7.86327	22.8472	28.1664	27.6316	24.4775	26.8401	23.2433	30.2214	25.9634	11.2918	11.0716
27.6799	16.2815	28.6416	28.2855	32.0141	8.87383	23.1953	27.8544	27.4777	25.5925	27.5402	22.6752	29.4882	26.1145	11.4584	12.4301
28.2277	15.2343	28.4691	28.266	32.1024	9.45952	23.4677	28.1436	27.5962	26.6123	28.9723	21.9158	28.8897	26.7722	11.9381	12.7563
27.6834	15.0623	28.5485	28.6565	32.1961	10.1973	23.6551	28.0119	28.0719	27.1399	29.3613	20.0499	28.4695	27.5038	12.4877	13.7649
27.7153	14.825	28.8525	28.9827	32.1481	10.6685	24.6218	27.0014	27.9104	27.4821	30.2081	18.7467	27.4993	27.9584	12.6627	14.6199
27.1111	14.4038	28.2607	29.6839	32.1104	9.70176	25.5242	24.8048	27.5278	27.8897	30.2184	17.6981	27.4751	28.818	13.3405	15.3429
26.8673	13.9572	27.6605	29.4512	32.199	9.72092	25.3725	24.8402	27.9734	28.4015	30.8034	17.259	27.5821	28.7732	14.2267	15.9634
26.4226	13.2091	27.7363	29.8018	32.1335	10.0504	25.7919	24.2179	27.8951	28.6873	30.8131	16.0892	26.5839	29.3161	15.0167	16.9717
25.9833	13.156	27.1502	30.0462	31.3297	11.799	25.3463	24.0658	27.968	28.8425	30.9875	15.3026	27.0755	29.209	16.0483	17.9785
25.2611	12.5622	26.7919	30.171	31.4448	12.302	25.6153	23.8653	27.2166	28.8672	30.9462	13.9583	26.137	28.9106	16.5165	19.0963
25.1372	12.2647	26.3213	30.2436	31.3384	12.8969	25.3764	23.6184	27	29.0487	31.2928	13.3999	25.6351	29.1173	15.9781	20.3531
24.6523	11.3836	26.1367	30.1765	31.1149	13.6509	26.1799	23.0761	27.2129	28.9806	30.9033	12.112	24.8786	29.6042	16.6971	21.8122
24.3473	10.7504	25.9442	30.5121	31.1395	15.1066	25.6864	23.0435	26.996	28.941	30.6672	11.3633	24.7913	29.5753	17.8583	22.7367
23.2292	10.3834	25.5904	30.2388	30.4929	15.5469	25.3586	22.4366	26.1457	28.9457	31.4203	11.6627	24.7187	29.3234	18.5241	23.5281
23.2562	9.59051	25.2961	29.5673	29.9631	16.9714	24.2765	22.0366	25.619	28.6636	30.9604	11.0604	24.3948	28.9609	20.2981	24.4843
22.519	9.79332	25.8639	29.4674	30.7235	17.9042	24.0745	21.2515	25.3006	28.5351	31.0845	9.55935	23.8391	28.7428	21.235	25.8205
22.1794	9.48026	25.3515	29.737	29.4592	18.6126	24.0737	21.1864	24.8069	28.3288	30.861	9.35758	23.6241	28.3615	21.6874	25.551
21.8949	8.44003	25.1864	29.3596	28.9991	19.5174	23.9419	20.2223	23.2166	27.805	31.0353	8.47886	23.2563	28.3899	22.7828	25.5282
22.0608	8.1858	24.8205	28.2623	29.9412	20.4771	23.2612	20.585	23.8098	27.5741	30.5467	7.63147	22.341	28.9668	23.6095	25.1323
21.1716	7.06623	24.4786	27.621	29.0909	21.2918	22.5468	19.9503	22.1515	27.3903	30.5759	7.34551	22.629	28.3594	23.5804	26.4161
20.5753	7.47551	24.2929	29.2507	28.5902	22.1645	22.6531	19.461	21.8882	26.8751	30.2776	7.04412	21.8734	28.3149	24.2298	26.3118
20.063	6.73417	24.1694	27.943	27.7124	23.0032	22.4793	19.4353	21.6132	26.4651	30.1101	6.87856	21.3473	27.0593	25.2182	26.64
19.9641	6.34601	23.9104	28.4315	27.595	23.8199	22.5185	18.5536	20.4272	25.3406	29.9669	6.43827	21.4981	27.6195	24.9567	25.9169
19.8586	5.67519	23.4219	26.9692	27.0981	24.5824	22.009	18.2048	20.4407	25.05	29.5078	6.09335	20.8221	26.9907	25.2455	26.8791
19.4417	5.30524	23.3637	26.655	26.9458	25.3039	21.6754	17.4384	19.846	24.4237	29.1582	6.16024	20.5086	26.541	25.0421	26.4821
19.2814	5.05828	23.2928	26.5308	25.6637	25.784	21.7961	16.6271	20.0619	23.89	28.8918	6.41748	20.097	25.8781	25.8843	26.4975
19.1872	4.41155	23.2562	25.8527	25.5641	25.1051	21.5063	16.9183	18.923	23.2278	28.4711	5.67168	19.529	25.2179	26.0466	25.4681
18.8451	4.03258	22.8949	25.566	25.1418	25.9992	20.8802	16.181	18.588	22.4987	27.9639	6.08271	19.3673	25.8409	25.7201	24.7454
19.0788	3.55179	22.7076	25.0546	24.2182	26.8066	20.7057	15.6443	18.2075	21.9626	27.7364	6.25939	18.766	25.0896	25.6138	24.6908
18.4873	2.95757	22.3441	25.2283	23.6643	27.3069	20.8559	15.525	17.8503	21.3396	27.0897	5.85428	18.1297	24.7734	25.2482	24.5785
18.3592	2.95882	21.8219	25.0494	23.6947	27.2199	20.187	15.0654	17.4777	20.6028	26.8033	5.66578	17.5624	24.7743	25.2278	24.0422
18.4373	2.70251	22.0106	24.2302	23.3699	27.0982	20.0292	15.214	16.7897	19.8943	26.0856	6.083	17.1992	23.3393	24.0946	23.6849
18.2462	2.75796	21.5437	23.9051	22.4446	27.1124	20.228	14.043	16.8481	19.2153	25.4159	6.51388	16.8532	22.8943	24.5699	23.1889
18.1289	2.68335	21.0296	23.4583	22.7877	27.2529	19.3083	14.5462	16.6688	18.585	24.8883	6.72321	16.5432	22.4484	24.6965	22.8824
17.8849	2.36836	20.6905	22.8634	21.6595	27.118	19.3534	13.042	15.7726	18.0415	24.3373	6.27406	15.9658	22.1256	24.5905	22.3827
17.8568	2.71792	20.3451	21.9649	21.086	26.7987	18.9484	13.1946	15.2899	17.5623	23.4435	6.67201	15.497	21.9699	24.4027	22.3656
17.5814	3.25936	19.7996	21.6926	21.6365	27.061	18.3554	11.5732	14.6291	17.1691	23.1703	6.79763	15.1064	21.327	23.9343	21.6129
17.5796	3.13804	19.1754	21.2606	20.593	27.7662	18.1769	11.5962	14.6554	16.2473	22.4949	7.4202	14.5673	20.9245	23.5687	22.334
17.2352	3.56215	19.178	20.535	20.0734	26.0672	17.7369	10.6258	15.3206	15.739	21.813	6.84541	14.1761	20.9184	22.7747	21.9704
17.3572	4.08229	18.8946	20.0086	20.0074	25.8494	17.4456	10.3251	14.2707	15.2911	21.1899	7.94538	13.6619	20.0864	22.3077	20.1065
16.9356	4.22031	18.5428	19.5965	19.4069	25.4565	16.715	10.2426	14.295	14.6841	20.4979	8.47029	13.3722	19.8347	23.0686	20.3022
16.2871	4.72304	18.5077	19.0423	19.7069	25.4472	16.6631	9.4344	14.0914	14.0219	20.2079	9.16341	12.5146	18.7845	21.6427	20.1853
15.9852	5.20252	18.561	18.296	19.1284	24.7319	16.3597	9.32161	13.7619	13.5932	19.8124	9.10633	12.7455	18.9774	21.1796	20.0764
15.5389	6.00195	18.7909	17.9684	19.0575	24.7229	16.5952	8.8994	14.2936	13.1352	18.9077	9.6215	11.6771	18.7986	21.0009	18.9039
15.4707	6.87161	18.7689	17.5309	19.1391	24.0631	15.9253	8.68076	14.0457	12.7567	18.4467	10.5748	11.47	17.7622	20.6143	18.593
15.1493	7.4453	18.6227	17.1362	18.7653	23.9308	15.7001	8.4034	13.8618	12.0298	18.3406	11.0602	10.8432	17.3405	19.8457	18.5757
14.4969	8.51314	18.6389	16.6341	17.9648	23.1912	15.5754	8.36484	13.9197	11.6892	18.4254	11.984	10.8551	17.1131	19.4574	17.6754
14.6101	9.4582	18.73	16.4111	18.545	22.646	15.0887	8.22085	13.6472	10.8045	17.6818	13.2197	10.8036	17.1178	18.6727	17.6346
14.2523	10.7003	18.7118	15.9454	18.4308	22.2959	14.791	8.0816	13.761	10.215	17.2157	13.8743	10.5476	16.6909	18.6082	17.558
13.7963	11.2783	18.967	15.2498	18.517	22.3008	14.6895	7.97638	13.272	9.73243	17.0246	15.1666	10.5576	16.1426	17.9024	16.8909
13.3768	12.475	18.8533	15.2533	17.6814	21.635	14.2944	7.59735	13.0874	9.19923	16.6338	16.6211	10.4929	15.8854	17.165	16.4599
13.6028	13.6331	19.0607	14.8416	18.1736	21.059	14.2158	7.71219	12.6764	8.96312	16.966	17.4917	10.7377	15.6245	17.1353	16.1635
13.6051	15.0068	19.0656	14.4065	18.0852	20.9681	14.2344	7.57795	12.4889	8.83374	16.2173	19.284	10.6014	15.5597	17.0065	15.6559
14.1999	16.3568	19.1244	14.4654	18.0281	20.4376	14.407	7.30922	12.2135	8.0353	15.9267	21.605	10.8631	15.5543	16.4645	15.6119
14.4307	17.355	19.1208	13.6646	17.6611	19.7465	13.8923	7.35961	11.9151	7.60702	15.5203	23.3055	10.7852	14.9753	16.0582	15.0531
14.9381	18.8142	19.2112	13.5282	16.9491	18.9337	13.6444	7.35425	11.097	7.23788	15.7187	25.5252	11.4793	14.5959	15.5278	14.9412
15.4298	20.3146	19.1298	13.5449	17.3435	18.4616	13.3708	6.87162	10.8845	6.77615	15.2106	27.7513	12.1341	14.4463	15.3776	14.7441
16.0719	21.6345	19.2538	13.3825	16.9423	17.9661	13.3374	6.43205	10.1725	6.55727	14.8425	29.7594	12.2708	14.0357	14.8968	14.5307
16.7268	23.2082	19.2002	12.8647	17.2498	17.3036	12.8943	6.42695	9.72081	6.09248	14.9142	31.7411	12.7506	13.7006	14.6981	14.1521
17.8143	24.8899	19.464	12.8425	17.3463	16.7139	12.6996	5.92712	9.47756	6.04837	14.7451	33.7088	13.5752	13.1526	14.2179	13.6646
18.4486	26.3069	20.1385	12.7335	16.6377	16.3734	12.4437	5.21464	8.97374	5.42276	14.2183	36.3842	14.1131	12.745	13.8055	13.7517
19.3127	27.6519	20.3681	12.4197	17.1547	15.6674	12.3248	5.2118	7.99776	5.4005	13.866	38.2983	14.3877	12.3521	13.6633	13.1189
20.5719	29.3337	20.5883	12.1615	16.4816	15.2766	12.2665	4.46392	7.48745	5.04211	13.6245	40.2214	14.8912	11.4646	13.5275	13.1052
21.9408	31.3961	21.1332	11.7305	15.9974	15.084	11.9404	4.57023	7.71275	4.63718	13.4938	42.5124	15.5466	11.5822	13.4591	12.6271
22.8489	32.8633	21.2959	11.8419	16.0671	14.6636	11.3909	4.56403	6.88141	4.53767	12.9317	44.7806	16.4198	11.3309	12.7747	12.7573
24.2675	34.7588	21.9311	12.0038	16.1537	14.2511	10.5129	4.52992	7.37085	4.14043	13.1775	46.5829	17.3215	10.8251	12.5414	12.509
25.1163	36.7258	22.3242	11.8188	15.4686	13.9283	10.6798	4.73151	7.93978	4.10186	12.5497	49.2094	18.4253	10.2423	12.3434	12.1967
26.3771	38.7055	22.1448	11.6597	15.4701	13.5835	10.3731	4.66741	7.61753	3.96621	12.2422	51.2608	18.8935	10.4383	11.894	11.8864
28.5976	40.9335	24.0003	11.4368	15.2877	13.2188	10.1404	4.76799	8.05819	3.79307	11.7835	53.4451	20.3954	10.8048	11.5676	11.8807
30.4155	42.9751	24.6094	11.5046	15.2047	12.8048	10.3882	5.20338	9.02319	3.6702	11.7519	56.0883	21.5593	10.9696	11.3065	11.3298
32.3895	45.7461	25.7583	11.4751	15.2139	12.5807	10.3062	4.78315	9.51965	3.99649	11.4923	58.5497	22.8284	10.7111	11.0593	11.9468
33.8051	47.8499	26.681	11.9682	15.1349	12.1449	10.0032	5.05445	9.60271	3.84023	11.2137	60.9559	24.4357	11.6055	10.4119	11.5011
35.2698	50.1631	27.5931	12.0703	14.9912	11.961	10.1167	5.34647	10.4646	3.91359	11.124	62.3122	25.9273	12.4019	10.313	11.4183
37.1127	52.3179	28.4743	12.422	15.2162	11.426	10.2275	6.26548	11.0984	4.1526	11.2828	64.2346	27.4967	12.2789	10.2409	11.4232
39.271	54.0403	29.8301	12.1062	15.5464	11.4112	9.81387	6.47178	12.0785	4.48284	11.0587	65.1806	30.0335	12.8866	9.6684	11.0148
41.4145	56.1148	30.677	12.6503	15.5574	10.9771	9.72331	7.11006	12.7523	4.60342	11.2248	66.4476	31.7641	13.1151	9.07422	11.2076
43.1782	57.4962	32.1991	12.627	15.9716	10.8423	8.86119	7.32745	13.4382	4.99252	11.3005	67.6359	33.9676	13.4547	8.80286	11.044
45.2166	60.1085	33.3986	13.3899	16.5858	10.4941	9.08313	7.86967	14.1266	5.24629	11.4699	69.3013	36.0771	13.6563	8.20236	10.605
47.5028	61.8315	34.7862	14.1478	16.8708	10.2824	8.92699	8.27626	15.6782	6.22295	10.8962	70.2406	38.712	13.7098	8.01683	10.6501
49.628	62.1222	36.3553	14.8142	17.5938	10.1768	9.22213	8.80876	16.6952	6.60725	11.9303	70.5235	40.8698	14.123	8.40016	10.1924
52.15	63.1588	37.824	15.5944	18.1427	9.91576	8.86317	9.27871	17.6629	7.21566	12.1409	71.8362	43.2323	14.6763	6.91832	10.2924
54.8409	63.7802	39.6	16.5609	18.9265	9.71829	9.42991	10.2794	18.819	7.95467	12.8329	72.2483	45.328	15.4783	7.04543	10.2957
57.982	62.7848	41.0864	17.5517	19.3908	9.53382	10.0643	10.827	19.9836	8.59148	13.0907	72.7526	47.5575	15.4238	6.51924	10.5524
59.8534	63.3278	42.8505	18.9619	20.1645	9.29054	10.2033	11.3816	21.2169	8.81974	13.6962	73.2326	50.3854	16.0235	6.29199	10.2504
62.8569	66.1289	44.4517	20.1756	20.941	9.29286	10.9886	12.1893	22.9277	9.64463	14.0419	73.7859	52.422	16.4772	5.64612	10.0652
65.372	66.6849	45.9441	21.1082	21.5689	9.00586	12.1213	13.0541	24.1817	10.428	13.8211	73.8869	54.6414	17.6828	5.43522	9.89787
67.3808	67.046	47.503	22.366	22.4813	8.97837	12.3098	13.8549	25.9635	11.0911	15.0561	74.1985	56.4994	18.1667	5.45189	10.0761
69.7139	67.5214	49.1701	23.9532	23.3053	8.66993	13.0678	14.8903	27.8117	11.6787	14.3904	74.6544	58.3534	18.7052	4.85999	10.0692
71.4765	67.6008	50.7008	25.7843	24.2985	8.34499	14.3327	15.6263	29.4056	12.4154	15.0649	74.5555	60.338	19.6352	5.91061	10.4276
72.8017	67.7349	52.4119	27.136	25.0753	8.3948	15.4115	16.6065	31.3565	13.4196	16.1096	74.0965	62.6348	20.782	6.40874	10.2526
73.9231	67.716	53.9308	28.6015	26.1335	8.85539	16.1804	17.6879	33.4168	14.4722	16.007	74.0184	64.4774	21.56	6.8027	10.103
75.2483	67.5632	55.651	30.1749	27.3368	8.74561	17.5432	18.8323	35.6783	15.5153	17.3789	73.4381	66.2525	22.1379	7.6318	10.3046
76.3864	67.6535	57.8768	31.7515	28.5318	9.08551	18.3274	20.2232	37.2185	16.3427	17.4138	73.1765	67.6347	23.5158	7.55573	10.7369
76.7399	67.1145	60.1153	33.664	29.7152	8.63425	19.196	21.2435	39.1281	17.6764	18.4986	72.9136	69.6099	25.1489	7.73831	10.7595
77.7841	66.9844	62.4124	35.0477	31.2319	8.70159	21.0835	22.654	41.673	18.8222	19.1671	72.3631	70.5152	26.2535	8.80418	10.891
78.3688	66.0064	64.5492	36.9293	32.6249	8.11817	22.4475	24.5652	43.8912	20.0163	19.6111	71.1441	71.8015	27.013	9.19108	11.4901
78.7675	65.6531	66.5237	38.3312	33.98	8.05927	24.5054	26.0756	45.6388	21.3578	21.2208	70.2655	73.0535	28.4381	10.0489	11.445
79.31	65.1132	68.5157	40.5277	36.0637	8.45469	25.6096	27.8196	47.7477	22.7065	21.9149	69.1425	74.0419	29.955	9.86899	11.8062
80.0524	64.2609	70.3107	41.9335	37.5932	8.80193	27.5624	29.5207	49.6416	24.1943	22.9811	67.6798	74.3759	31.3791	10.5031	12.2856
80.2959	63.2319	71.5482	44.2837	39.8418	9.10469	29.0773	31.2056	52.1518	25.4497	24.1096	66.4182	74.859	33.205	11.787	12.3635
80.8295	62.7774	73.2623	45.516	41.8774	9.65457	30.5973	33.4276	54.3372	26.9449	25.0931	65.3724	75.579	34.8112	12.306	13.0545
80.5892	61.677	74.897	47.8359	43.9642	9.67615	32.8523	35.0394	56.251	28.2968	25.9842	63.9934	76.0963	36.4856	13.0101	13.207
80.7512	60.5418	75.5809	49.9659	46.172	10.2035	35.1051	36.9332	58.0278	30.0721	27.117	61.9095	76.3494	37.5849	13.4213	14.0965
80.8629	59.4513	76.7154	51.8521	48.9524	10.8753	36.7424	39.461	60.0548	31.9306	28.4476	60.4554	76.7049	40.6334	14.2701	14.7085
80.6041	58.1279	77.5582	53.3071	51.0056	11.1092	38.5533	41.1241	61.6826	33.6253	30.1085	58.6659	76.6982	41.5544	15.0165	15.4003
80.6557	57.0238	77.8576	55.1642	53.3182	11.8638	40.8557	42.8408	63.894	35.7536	31.8065	56.3831	77.3487	44.0403	15.8272	15.8083
80.4887	55.6884	78.8646	57.52	55.851	12.3087	43.0445	45.1472	65.1513	37.7305	33.4561	54.826	77.6086	46.0536	16.7072	16.9309
80.1969	54.3674	80.1027	58.9887	58.2951	12.9532	45.0865	47.1173	67.7351	39.5058	35.2734	52.6591	77.3861	47.7488	16.8068	17.2253
80.1077	51.139	80.3391	61.4073	60.3638	13.1877	47.2748	49.1474	68.7245	41.4272	36.8053	50.8741	77.5088	50.7464	18.5991	18.2401
79.6931	50.5337	81.2967	62.6158	62.3937	14.2429	49.3684	51.2471	69.4585	43.1814	38.8608	48.4898	77.2886	53.0618	19.5525	18.9412
79.5202	48.6761	81.9608	63.8501	64.0715	14.8844	51.7812	53.5715	70.9799	45.0934	40.8365	46.9006	77.4036	55.3921	20.4345	20.2388
77.714	46.2527	82.4309	65.2389	65.6745	15.6525	54.4497	55.6296	72.0988	47.0183	43.0212	44.4087	76.3802	57.8294	21.8163	21.1131
76.8672	43.624	82.6065	66.7267	67.3922	16.4987	56.3879	57.4967	72.9785	48.7811	44.8569	41.6661	76.1622	59.5565	23.0432	22.2995
75.9562	41.7826	83.5746	67.0268	68.8057	17.7906	57.8097	59.7343	73.5817	50.6215	46.5327	38.3679	76.5784	62.0622	23.7014	23.1103
75.1052	41.096	83.7431	67.5888	70.125	18.6431	59.9202	61.592	74.1607	52.2855	48.7692	36.3667	76.3577	63.9978	26.0322	23.8241
73.7975	38.9463	83.6589	68.1227	70.7602	19.6617	61.6341	63.3907	75.1752	54.0787	50.9117	34.1781	75.4334	66.5845	28.2345	25.1902
72.4495	37.0338	83.5316	68.8765	71.817	20.972	63.3776	64.959	75.301	55.7251	52.9723	31.2502	74.7373	67.8306	30.9091	26.3947
71.5489	34.5795	83.6509	69.1228	72.9628	21.8549	64.5947	66.3356	76.2113	57.2687	54.9961	28.5117	73.4984	68.8458	32.8223	27.7216
70.1628	32.4751	83.1394	69.6028	73.7228	22.9886	65.4729	67.6901	76.6141	58.9275	57.1147	25.2922	72.4352	69.6524	35.5428	28.7782
68.3058	30.0001	82.2169	70.7753	73.5109	24.3673	67.1675	68.1129	76.997	60.2422	58.3588	22.4264	71.2724	71.1657	38.1449	30.0565
66.1198	28.2263	81.5048	70.9272	75.7405	25.8308	67.5597	69.3559	77.2948	61.5807	60.0991	21.7015	70.7538	71.5592	40.5623	31.6183
64.4443	26.077	80.1266	70.9843	75.9085	27.1395	68.5506	70.63	77.5964	62.5859	62.7152	18.2857	69.1073	72.6598	43.6072	33.36
62.4966	23.6216	79.8414	71.2591	77.0487	28.1904	69.5098	71.247	78.1809	63.5573	63.9009	15.3128	67.4888	73.7136	45.7948	34.9346
60.3817	20.9571	78.7312	71.6302	77.1503	30.1182	70.393	71.7272	78.3391	64.1051	65.3733	12.9746	66.0633	73.7328	48.0409	36.3992
58.6499	18.5269	77.5786	71.8004	77.8801	31.8037	71.3524	72.8978	78.5289	64.8745	66.8387	10.5597	64.6157	74.0249	50.3253	38.4075
56.5426	16.8292	76.0203	72.2065	77.8481	33.6555	71.8639	73.118	78.2459	65.3421	67.8813	8.66968	62.0464	74.6585	53.5114	40.1553
54.409	15.1213	74.3254	72.2311	78.3122	35.4678	72.6709	73.4711	78.1027	66.1223	69.3741	7.84362	60.9537	74.6397	55.5305	41.9636
54.0858	13.2806	72.9841	71.8705	78.4751	37.2982	73.5985	73.5379	77.555	66.6369	70.2956	6.15581	60.0056	75.14	57.6568	43.8161
51.8113	11.671	70.6108	71.8917	78.2782	39.1201	73.8548	73.6149	77.1776	67.2351	71.6391	5.44629	57.4945	75.6099	60.0643	45.9561
49.8784	9.83417	68.5428	71.5722	78.1494	40.7175	74.6274	73.4346	76.8742	67.4446	73.0513	4.89662	56.5733	75.6192	61.6254	47.6415
47.8369	7.68566	66.7937	71.1499	78.1769	42.787	75.5156	73.5924	74.9745	68.1157	73.931	4.3279	54.5634	76.1518	63.0873	49.1895
45.5714	6.43716	64.7598	70.6829	77.5403	43.9812	75.6233	73.2104	73.8506	68.436	74.3441	3.66446	52.8798	75.9186	64.8528	51.2847
42.8859	5.09634	62.4416	70.1605	77.5848	45.3136	75.7689	73.2365	72.7335	68.52	75.3276	3.4394	51.229	76.1785	66.1856	53.0558
40.4145	3.41052	60.2976	69.4514	77.2656	46.8832	76.3751	74.0071	71.2674	68.3924	75.6192	4.37868	49.2938	76.1572	67.3591	54.3285
39.0272	2.88374	58.4002	68.473	76.8953	48.5948	76.2542	74.0794	70.0858	68.3417	76.3454	5.37533	47.6904	75.9314	68.078	55.8572
36.8769	2.60418	56.2616	67.6527	76.4304	50.2471	76.2252	73.4208	69.0237	68.0396	76.4343	6.87381	46.1605	75.8518	68.7376	57.1612
34.8835	2.24401	53.7977	67.4355	75.349	51.5165	76.4166	73.2486	67.2577	67.6489	77.4441	7.67882	44.0955	75.5712	69.4519	58.5176
31.9551	2.49441	50.4816	66.2535	75.012	52.992	76.3425	72.5724	65.7673	67.5776	77.0324	9.75898	42.3143	75.1508	70.3359	59.6182
29.483	2.93174	49.0186	64.9425	74.912	54.7366	75.8316	71.8617	63.762	66.9943	77.6613	11.1003	40.8062	74.7975	70.8336	60.9628
27.3685	3.36415	46.8683	64.0673	73.8082	56.5425	74.9374	71.2563	62.3265	66.5938	77.7302	12.6031	38.5498	74.2125	71.3015	61.8664
25.1562	5.45866	44.5563	62.953	73.1896	58.3	74.7055	70.8283	59.9806	66.2115	77.2559	13.5695	36.6803	73.7344	71.7722	62.7056
22.9889	6.47032	41.7932	61.8478	71.5704	59.8594	74.1972	69.5739	58.1007	65.663	77.252	13.4458	34.2052	72.4714	72.4728	63.7597
20.141	7.27312	39.2387	60.4026	70.6916	61.1384	72.8007	68.2551	56.2905	64.8901	77.3082	13.6807	30.9343	71.7622	72.6108	64.3103
17.3494	8.59247	36.5343	59.2536	69.2561	62.5403	71.7286	66.8351	53.8868	64.2569	76.9231	13.6512	28.9364	70.49	73.2544	65.0573
15.763	9.99742	33.8441	57.9018	67.6911	64.4955	70.6821	66.0243	51.6411	63.2438	77.1224	13.8798	27.1531	69.212	73.7676	65.5675
14.0745	10.9524	31.4123	56.5674	66.2891	65.5024	69.4174	64.9157	49.3286	62.35	76.7284	14.0152	25.1205	67.67	74.0734	66.0662
11.4459	11.435	29.227	54.4674	65.2187	66.7087	68.8774	63.5792	46.5608	61.443	75.8557	14.8874	23.3754	66.1889	74.086	66.4216
10.0166	11.7713	26.6261	53.3149	63.7215	67.8093	67.5012	61.7895	44.5146	60.5719	75.274	15.8863	21.6625	64.7521	74.353	66.7975
8.68454	12.0534	24.4516	50.9047	62.3771	68.8304	65.9147	59.6558	42.1584	59.0706	74.4519	16.0441	20.4847	62.9676	74.1746	66.7154
7.06927	12.5698	21.6514	48.7858	60.2592	69.7565	64.8336	57.7391	39.6967	57.9725	73.9357	17.6362	20.2703	60.9727	74.0889	67.2203
6.64835	13.2272	19.5683	46.0964	58.7889	70.5178	63.4486	55.8307	37.075	56.5507	73.1234	17.7927	19.7001	58.8347	74.2485	67.4566
5.95783	13.6728	17.7074	43.8973	57.2965	71.7533	61.7766	53.11	34.8672	55.0263	72.0469	18.2506	18.0307	57.271	73.6288	67.8457
5.40245	14.0379	15.9441	42.4152	55.5343	72.1228	60.256	50.7958	31.7454	53.5654	71.3565	18.8533	17.7485	54.5983	73.5916	67.4647
6.06591	15.066	14.4269	40.1123	53.7302	73.231	58.4473	48.2896	29.7786	51.9752	70.1114	19.7732	17.0667	52.4088	73.2148	67.3244
6.74746	15.3636	13.3333	37.4312	52.1979	73.2831	57.6107	45.4734	26.995	50.0929	68.7518	19.8048	16.1022	49.6573	72.4111	66.824
6.95167	16.3786	12.2675	35.3607	49.7015	74.8842	55.932	42.428	24.6791	48.3231	67.7071	20.9339	15.797	47.4138	71.8655	65.8689
7.92936	17.2843	11.3176	32.8377	47.8246	75.7036	54.3027	40.0095	22.637	46.54	66.016	21.6633	15.8469	45.3517	71.4512	66.4248
8.57711	18.0272	10.7007	30.1289	45.1145	75.6617	52.7927	37.1747	20.4898	44.4852	64.183	22.7689	15.8425	43.4607	70.7255	65.3735
10.4624	18.7829	10.0346	28.2785	44.0745	76.0564	50.9302	34.7467	18.3089	42.3193	62.3875	24.771	16.1384	41.3941	69.6774	64.8789
10.6943	19.7863	9.80922	26.0775	42.0126	76.1415	48.7972	32.0193	16.6133	40.1385	60.4346	25.1378	16.6692	39.0111	68.2864	64.7136
11.899	19.5624	9.83675	23.5336	40.0331	76.1063	46.5626	29.858	14.6568	38.7075	58.1804	26.3747	17.7214	36.4695	68.161	63.9441
13.2964	19.9235	10.1451	21.0984	38.9611	76.2663	43.6271	26.9026	13.1725	36.8321	56.2202	27.7097	18.4704	34.1744	67.0666	62.7841
15.3026	20.548	10.9454	18.403	36.1502	76.4636	42.3268	24.943	11.9316	34.6207	54.1825	27.8466	19.4688	31.6095	65.9692	62.4359
16.4042	20.4924	11.3302	16.6437	34.1031	76.875	39.6572	22.2989	10.9761	32.4054	52.2953	27.7701	20.2547	29.98	64.7734	61.3824
16.7461	20.3278	12.4701	15.0954	31.9374	76.4772	37.5878	22.3784	10.1081	30.7426	50.8128	28.0436	21.2038	27.093	64.329	60.5587
18.2556	20.9716	13.1113	13.1597	29.904	76.3651	35.9106	20.1463	9.53472	27.6751	48.3734	28.075	21.3777	24.9173	62.4902	59.5605
18.4393	20.4256	13.4525	10.7674	27.9623	76.0727	33.4695	17.9975	9.63683	25.974	47.1583	27.7804	21.3954	22.9668	61.2951	58.4426
18.5052	20.3668	13.8284	8.80665	25.6035	76.2075	31.396	15.95	9.03103	23.1908	43.0406	27.8651	21.2331	20.3038	60.2804	57.5663
19.1015	20.3404	14.5065	7.76218	23.1315	75.8635	28.6092	14.9512	9.57978	21.2259	41.7394	27.4538	21.1278	18.1218	58.7212	56.1587
19.6267	20.3561	15.1943	6.34922	21.4707	75.433	27.3451	13.5551	10.1603	19.2174	38.4025	26.6014	22.4542	15.8439	57.032	55.0872
20.4976	19.8691	15.018	4.57127	19.1192	74.2724	24.9141	11.9583	10.644	17.1753	36.75	27.1283	22.9446	13.0841	55.7999	53.7773
20.4298	19.3347	15.8702	3.54331	16.8049	74.1957	23.1395	10.6234	11.5228	14.88	34.259	26.1485	23.7017	11.407	54.2102	52.9339
20.8678	19.2174	16.2641	3.10874	14.7981	73.4899	20.4876	9.71608	13.3953	12.8842	31.1107	25.3941	24.2627	8.86176	52.4344	50.7813
21.7543	18.8682	16.9598	2.12805	13.0678	73.032	18.2418	9.96583	14.593	10.9361	28.6595	24.8074	24.2261	7.45844	50.8232	49.1719
21.3067	18.6083	17.9756	1.85049	11.3205	72.359	16.9002	9.88286	15.1071	8.89239	26.5252	25.0535	24.4581	5.90359	49.1127	47.7057
23.4201	18.1371	18.0291	2.77728	9.97916	71.2638	15.1732	10.1866	16.5205	7.23668	24.1673	24.6114	24.7481	4.42571	46.929	46.5851
24.4631	16.9382	18.5983	3.17186	8.96427	70.8777	13.9531	10.1449	17.7149	5.72505	22.1694	23.6896	25.4108	3.65335	45.2167	43.8392
23.7875	16.455	19.4905	3.49714	7.23059	69.4813	12.9195	12.0394	17.6176	4.51802	20.2334	23.1812	26.3629	3.23692	43.3671	42.8719
24.9204	16.6272	20.7355	4.75245	6.99571	68.301	11.5844	12.1615	17.8719	3.51456	18.2854	21.7799	27.4102	3.10608	40.9156	40.5199
26.0613	15.8331	21.6673	6.73144	5.86513	67.2628	10.8285	13.5185	18.284	2.66183	16.115	21.5921	28.5052	3.44714	39.4814	39.1637
26.501	15.8284	22.4502	8.13937	5.35622	66.5379	10.582	14.2239	19.4427	2.28119	14.5482	20.6088	28.7299	4.16482	36.5896	37.2734
26.8182	14.9175	23.5593	9.35539	5.54361	64.7572	9.56214	15.7901	19.3482	2.12848	13.0184	19.4617	28.3944	5.36925	33.7197	35.4228
27.0648	14.479	24.1348	11.1588	5.69709	63.3186	9.39512	16.7499	19.7024	2.35513	11.6572	19.2828	28.2557	6.05882	32.8102	33.1251
27.7491	14.3251	24.2991	12.0435	6.21579	62.0866	8.67954	18.525	20.4985	2.47343	11.2546	18.2651	27.9936	7.83547	30.7514	30.5465
27.7783	13.6548	25.3058	13.1798	6.73622	60.6652	9.86488	18.7323	20.9341	3.12061	10.8246	17.6497	27.7143	9.04828	28.5895	28.0283
27.5275	13.5089	26.2921	14.1046	7.71709	58.895	9.55905	19.2506	20.8384	3.98521	10.5742	16.6263	27.3149	10.5998	26.0505	26.1987
27.9432	12.7872	26.522	14.845	9.03281	57.1329	10.3033	19.7575	21.2566	5.05376	9.75085	16.0674	27.0025	11.4304	23.6133	23.4823
28.189	12.2459	26.7772	16.2152	10.6601	55.6497	10.9073	20.2612	22.2781	6.15266	9.04082	14.7993	26.7814	12.5906	22.5968	21.2069
28.2517	11.6792	27.0822	17.3768	11.9214	53.6988	11.8245	20.3028	22.7513	7.34488	10.347	14.2252	26.6445	13.1468	20.588	18.8409
28.3249	10.796	27.2255	18.6712	13.3689	52.3192	12.5929	21.0594	23.7824	8.9382	10.4166	13.4479	26.5966	13.5797	18.2927	17.2039
28.3849	10.685	27.4631	19.5671	14.0738	50.6687	12.7416	21.9851	24.416	10.3247	11.9104	12.4024	25.945	14.4718	15.9914	15.1626
28.1627	9.8901	27.4302	20.8259	14.4433	48.9537	13.0034	22.6964	25.1328	11.4607	12.2564	11.9629	25.8377	15.0999	13.3364	12.906
27.7763	10.0842	27.7132	21.5524	15.4653	46.9444	13.2625	23.5737	25.5696	12.0299	13.3141	11.1793	25.3521	16.1375	12.0831	11.491
28.0964	9.00457	27.6187	22.8058	16.2091	44.5975	13.7636	23.8233	26.2464	12.5158	14.2888	10.4136	24.316	17.1447	10.3359	9.79143
27.5547	8.19494	28.0213	23.0173	16.3065	42.6544	14.1881	26.8587	27.32	13.0563	14.9612	11.0175	24.8439	18.0084	8.26776	7.99854
27.7278	8.63321	27.2988	23.938	16.9492	39.7941	15.8074	27.7199	27.6766	14.2793	14.5402	10.0409	24.5582	19.3183	7.05323	7.09721
27.3212	8.39511	27.4425	24.2913	18.5022	37.1451	16.554	28.3432	27.6813	15.6394	14.6605	9.17542	23.9192	20.6689	5.7377	5.80797
27.1937	8.1023	27.0623	26.0202	18.7597	34.4342	18.4345	29.2754	27.5511	16.8621	13.9278	8.36488	22.5254	21.7939	5.36022	4.98488
26.6079	7.51016	26.6477	26.7012	19.7106	31.4626	19.1797	28.7964	28.3826	18.2299	14.7788	8.15262	22.0502	22.7954	4.56586	4.16508
26.7885	6.92146	27.004	26.536	20.2222	29.6438	20.4253	29.026	28.9497	19.7365	15.867	7.79376	22.352	24.299	3.92838	3.87395
26.3089	6.51704	26.6053	27.8312	21.3014	26.9445	21.4666	27.8476	29.7799	21.2956	16.8932	7.27066	21.7408	25.4495	4.59614	3.59803
26.191	5.89263	26.0523	28.8724	22.2245	25.0735	22.9115	27.5984	28.3137	22.9028	18.1189	6.95326	21.7037	26.2706	4.88169	3.39962
25.7143	5.34134	26.0663	28.0347	24.0409	22.1107	25.5038	28.0994	28.18	24.2779	18.6867	6.53479	20.3155	27.618	5.85594	3.42128
24.8235	4.75896	25.9618	28.5315	24.8214	19.7172	25.4708	27.138	28.8824	25.4672	20.2079	6.53646	20.13	28.4919	6.80247	3.85937
24.2211	4.44601	25.6011	29.0444	26.2986	17.7682	25.6852	27.5425	27.7319	26.3733	21.1432	6.30081	20.3982	29.5748	7.59002	4.36091
24.3826	4.02306	25.5451	29.2949	25.5058	15.2191	26.443	27.1211	27.9992	27.3712	21.8063	5.88786	19.4435	30.6858	8.18916	5.49513
23.7015	3.75855	24.7611	28.7272	25.4629	13.671	27.8026	27.1093	27.7887	27.7799	22.7753	5.98993	18.7291	31.4393	9.51451	6.21633
23.3341	3.15952	24.5275	27.9939	26.5801	11.6921	27.7823	26.8298	27.9655	28.4645	23.5821	5.79613	18.4499	31.7981	10.7886	7.54451
22.8723	2.93917	24.3606	28.1877	27.5522	10.2258	28.8114	27.0457	27.1868	28.978	24.4302	5.76536	18.6226	32.1926	11.4918	8.94393
22.2399	2.80398	24.0835	28.4777	27.6155	8.15032	28.4209	25.9428	26.2522	29.32	26.193	5.81551	17.6454	32.2253	12.0225	9.96196
22.0258	2.53096	23.8353	28.0151	27.8319	7.1767	28.7461	25.7992	26.4545	29.5336	27.6022	5.75002	17.5059	32.16	12.0991	10.8024
21.709	2.04349	23.6854	28.4075	27.7067	6.24624	28.8247	25.7839	26.1336	29.5591	28.2314	6.1665	17.197	32.6903	12.692	11.7968
21.3118	1.64199	23.3197	27.779	28.0977	5.14363	28.0787	25.4908	25.2349	29.6789	28.7075	6.54543	16.3828	32.364	12.4843	12.3168
21.0356	1.45118	22.8096	26.8739	28.0792	4.13432	28.4779	24.7792	23.3098	29.8123	29.322	6.48099	16.3416	32.1754	12.9927	12.8308
20.8592	1.46847	22.5745	26.816	28.0054	3.79832	28.5474	24.2435	23.5736	29.8221	29.7959	6.9419	15.6471	32.6585	13.6684	12.9374
20.6156	1.45163	21.9817	27.4584	28.3091	3.10049	27.938	23.3448	23.2776	30.1378	30.2731	7.0691	15.3135	32.2945	13.9191	13.4697
19.8669	1.43206	21.5948	26.6704	27.7911	3.20927	28.0657	23.148	22.7959	30.0729	30.7135	6.84925	15.0053	32.7548	13.938	13.9973
19.82	1.70833	21.7161	26.4171	28.8784	4.07174	27.359	22.4782	22.2966	30.0235	31.0717	7.29497	14.4504	32.8192	15.0391	14.8211
19.2219	1.82769	21.0423	26.3281	28.0151	4.18391	27.3466	21.9693	22.2006	29.9044	30.9772	8.04967	13.8055	32.6869	15.34	15.2665
19.0641	2.0395	20.8047	26.0903	28.0072	5.09073	27.2219	21.8641	21.8123	29.7394	30.8882	8.40742	13.7758	32.6512	15.8679	16.2634
19.192	2.4617	20.7074	25.3364	27.4156	4.92884	27.2267	21.1407	21.6997	29.2322	31.2448	8.85187	13.6608	32.4471	16.0907	16.1101
18.628	2.96073	20.534	25.2861	27.8701	6.12526	26.7931	20.7091	21.1186	28.8999	31.5015	9.59934	12.9564	31.6648	17.32	16.8298
18.2356	3.46016	20.1327	24.4841	27.5767	6.7413	26.6573	20.1826	20.4624	28.5997	31.1036	9.79299	12.8243	30.9562	17.1184	18.0549
17.6536	4.25511	19.5829	23.9994	27.2805	8.00684	26.2731	19.614	20.3854	28.4551	31.1055	10.9248	12.5312	30.9246	18.1374	18.0313
17.4606	3.8619	19.5804	23.8486	27.4424	9.30305	25.8019	19.5079	20.1806	27.8602	31.0116	11.7934	12.3859	29.9293	17.7644	19.1319
17.4066	4.38321	19.0606	23.1437	26.9964	10.2976	26.0219	18.886	19.3878	27.4841	31.2685	12.22	11.912	30.0953	18.7117	20.845
16.9076	5.66494	18.4954	22.4045	26.3813	11.0325	25.2093	18.9077	18.8304	26.854	31.0784	13.2785	11.5273	29.96	19.6949	21.5549
16.3777	6.55534	18.3413	21.9095	26.3141	11.7562	24.658	18.5321	18.4019	26.2247	30.612	14.1381	11.638	29.7214	19.9902	22.7016
16.5408	7.42397	17.8738	21.4106	25.8457	11.9461	24.9972	17.5452	18.3803	25.7866	30.335	14.9591	11.4546	29.5392	20.6604	23.6758
16.4289	8.56861	17.188	20.9628	25.8227	12.4727	23.9344	17.0808	17.9852	24.9306	30.8714	16.2261	10.8195	29.2643	21.5573	23.6733
16.3363	9.72697	16.8462	20.6507	24.5365	12.5616	23.9423	16.4655	17.7973	23.8742	30.1353	17.7717	11.0127	28.694	22.9002	24.6419
15.9561	10.5724	16.8466	20.1193	24.8222	13.3401	23.5604	15.8198	17.4969	23.6061	29.4684	19.3377	10.838	27.6786	23.2831	25.2925
15.7795	11.9108	16.4646	19.7298	24.3863	13.9762	22.797	15.5621	17.1221	23.0051	29.385	20.5003	10.361	27.0847	23.1773	25.3535
15.4223	12.749	16.5749	19.2378	23.752	14.0574	21.7449	14.7204	16.0362	22.2978	29.0126	22.1497	10.6406	26.9595	23.518	25.8806
15.367	14.3184	16.6071	18.8469	23.4332	14.8526	21.9458	14.2284	16.6613	21.7385	28.0636	24.3039	10.5423	26.957	25.0957	25.8671
15.1614	15.7061	16.8946	18.2692	23.3516	15.9491	21.3994	13.4906	16.061	21.18	27.9084	25.7716	10.2927	26.2269	25.6808	25.8567
15.1954	16.972	17.0044	18.01	22.7225	16.4148	21.136	12.9283	15.6619	20.7258	27.5317	27.9651	10.4996	25.622	26.1336	25.4487
14.867	18.2848	17.1056	16.91	22.7457	17.5547	20.6171	12.4927	15.6363	20.0123	27.2268	30.8028	10.4496	25.2889	26.2685	25.5085
14.3599	19.5056	17.0874	16.6344	22.5159	18.1469	20.011	11.883	15.1547	19.3325	26.4545	31.8943	10.6568	24.3449	25.3875	24.7413
14.0491	21.0878	17.3414	16.3575	21.8882	18.9091	19.7002	11.7066	16.1129	18.7228	25.7416	33.6604	10.7373	24.1036	26.9633	25.1664
14.5324	22.5226	17.4843	15.7352	21.7181	19.6943	19.0769	11.1755	15.9118	17.9932	25.1956	36.5926	11.1897	23.6959	25.9373	25.1973
13.7	24.0605	17.8815	15.1885	20.533	20.4412	18.215	11.0629	16.5029	17.744	25.0228	38.6855	11.2896	22.9746	26.1729	25.4459
13.8873	25.7347	17.4764	14.9652	20.014	21.2779	18.0373	10.7243	15.7937	16.9249	24.026	40.8536	11.6228	22.4042	25.7946	24.9986
13.8697	27.6578	17.7327	14.8746	19.1469	22.1765	17.3351	10.4863	15.6319	16.5924	23.3384	43.1083	12.033	21.8529	26.1916	23.7292
13.6876	28.9666	18.123	14.1115	18.6963	22.7044	17.034	10.1496	15.4726	16.0613	22.7894	45.308	11.6698	21.2409	26.2861	23.2606
14.0051	30.9697	18.0982	14.3469	19.0049	24.0458	16.589	9.90338	15.4712	15.5083	22.2688	47.8639	12.2066	20.8555	25.8171	22.9776
13.9095	32.6845	18.3341	13.3905	18.3683	24.7077	15.8931	9.57634	15.2914	14.7081	21.7362	49.577	12.6715	20.2187	25.8664	23.3078
14.5173	34.524	18.5022	13.489	17.956	23.7709	15.9323	9.25542	15.0325	14.3796	20.9357	51.7781	12.9207	19.432	25.5261	23.1441
14.7648	37.1295	18.915	13.1881	17.913	26.0069	15.3813	9.49954	15.2548	14.0477	20.7589	54.3667	13.3749	18.8964	25.2969	22.0871
14.919	39.2255	18.9327	13.0296	17.3918	25.9945	15.2096	9.07734	14.9951	13.5692	20.111	56.4231	14.3127	18.4995	24.9164	21.0253
15.8054	41.8758	19.4577	12.5004	17.7654	26.5099	14.3824	8.58701	14.5418	13.1224	19.346	58.8243	14.6247	17.7499	23.9934	20.5567
16.4488	43.4679	19.64	12.6027	17.1188	26.6188	14.5857	8.56797	14.363	12.7172	18.8791	59.8691	15.3386	17.6853	23.7504	20.7877
17.3797	45.6404	19.8856	12.3763	17.0387	26.6994	13.6795	7.90818	13.7704	12.0563	18.4322	62.5062	16.1863	16.8596	23.0764	20.5949
18.3803	48.0274	20.116	12.3916	17.1875	26.9063	13.7988	7.50573	13.8613	11.727	17.7702	64.5911	16.8525	16.5956	22.8531	20.4218
19.3059	49.9728	20.6863	12.1091	17.1518	26.7032	13.5638	7.24474	12.9683	11.4046	17.561	66.0195	17.9673	15.8736	22.6757	20.0687
20.7314	52.1498	21.3314	12.3175	16.7043	27.1089	13.4043	6.99404	12.4001	11.2157	17.0473	67.4637	18.6167	15.6003	21.6688	19.9491
22.1772	53.7535	21.7547	11.6089	16.5414	27.0075	12.9084	6.52571	11.8766	10.531	16.6393	68.6294	19.7373	14.8976	20.7633	19.5177
23.0742	55.8191	23.0103	11.9223	17.0962	26.7144	12.6167	6.21157	11.2139	10.1052	16.2622	69.4184	20.9695	14.5741	20.0093	19.0324
24.3471	57.4197	23.6546	11.676	17.0209	26.6778	12.2239	6.32139	10.8914	9.96092	15.87	70.2824	22.3712	13.6576	20.1025	18.3461
25.6924	58.8494	24.4746	11.5606	17.1337	26.4479	11.8369	5.74316	10.3015	9.44624	15.2987	71.0073	23.2243	13.4699	19.1729	18.061
27.134	59.8162	25.5741	11.5866	16.9655	26.1248	11.9858	5.43202	10.0253	9.08344	15.2529	71.4667	24.8535	13.0791	18.5887	17.7363
28.7911	60.7804	26.3044	11.3479	17.1737	25.7112	11.7868	5.31532	9.9172	8.5511	14.0703	72.2631	26.4209	12.5421	18.5751	17.1145
30.3631	61.6091	27.303	11.2875	17.6014	25.4545	11.1017	5.21399	9.70298	8.82888	13.5801	72.5212	27.6132	12.2427	17.7688	16.6375
31.8771	64.4528	28.4942	11.3169	17.6627	24.4678	10.9317	5.39848	9.67689	8.61327	13.3333	73.1377	29.4711	12.2816	17.1712	16.4261
33.447	65.1546	29.7195	11.3218	17.8122	23.9803	10.8551	5.18934	9.91167	8.45578	12.7856	73.6024	30.8988	11.9244	16.6962	15.9404
34.9149	65.3784	30.9287	11.3614	17.8782	23.9053	10.7028	5.49887	10.1487	7.9875	12.8798	74.0904	32.8344	11.7288	16.6493	15.5388
37.177	64.9742	32.3155	11.1275	18.0192	23.4445	10.641	5.61123	10.7495	7.84489	11.467	74.0871	34.9472	11.5355	16.3515	15.0979
38.8856	66.731	33.5205	11.189	18.4159	22.3455	10.7286	5.62729	11.1111	7.79274	11.898	74.1867	37.2303	11.4725	15.4854	14.6164
42.0157	67.0218	35.326	11.938	19.0358	22.4236	10.2834	6.27142	11.602	7.31501	11.6142	73.9573	39.2742	11.8754	14.6723	14.8779
44.0634	67.2798	36.8785	11.8884	19.1828	21.4421	9.74984	6.12123	12.3949	7.1406	11.3256	73.3979	41.598	12.4276	14.7554	14.6756
46.3683	67.6754	38.5818	12.0295	19.7356	21.6494	9.30331	7.01557	13.1258	6.98068	10.6281	73.675	43.7331	12.0718	13.8083	14.5493
48.7828	66.9298	40.098	11.9634	20.2347	20.609	9.96945	7.1603	13.5477	6.73187	10.1213	72.8665	45.6636	12.5655	14.0496	13.8522
50.7347	67.7357	41.7196	12.0758	20.8085	20.4316	9.89562	8.52531	14.277	6.58151	9.83613	72.4589	48.5626	12.9472	13.5423	13.657
53.1952	67.4971	43.177	12.567	21.1893	19.6015	9.26865	8.90184	15.0563	6.31089	9.51403	72.3169	50.2971	13.1389	12.9602	13.1202
55.8767	66.8928	44.9956	13.1172	21.9653	19.2123	9.84224	9.01862	15.4939	6.23653	9.31162	71.5192	51.4805	13.3189	12.7887	12.9168
58.0799	66.428	46.5661	13.411	22.7809	19.1264	9.71599	9.36615	16.3244	6.07743	9.33502	70.631	53.1997	13.9805	12.2457	12.2948
60.2897	66.0033	48.3365	13.2519	23.3111	18.3612	9.91357	10.076	17.0891	6.11645	9.07918	69.2436	55.0178	14.0576	11.9713	12.4058
63.1374	65.6566	50.1467	14.1441	24.461	17.816	9.82603	11.2125	17.7715	6.04886	9.53633	68.1443	57.5595	15.3886	11.493	12.1997
65.244	64.5772	51.2608	14.7406	25.2136	16.8599	9.71704	11.7988	18.9863	6.09969	9.23093	67.2435	59.2957	15.1622	11.2474	11.2293
67.297	63.9837	53.1341	14.7681	26.1592	16.4664	10.8325	12.4736	20.3501	6.36982	9.64547	65.2096	61.2292	15.9534	10.5494	11.5052
69.9996	63.3029	54.9162	15.5842	27.5013	15.8117	10.9472	13.4808	21.3119	6.53139	8.88678	63.9328	63.0377	15.8809	10.4663	10.7423
71.1627	61.8355	56.9754	16.3217	28.641	15.2446	11.4116	13.8385	22.6506	6.99913	9.89609	62.7768	65.0174	16.8791	9.79847	11.0977
72.4432	60.7502	58.9944	16.8841	29.6903	14.7967	11.51	14.8241	23.9998	7.32987	10.4044	60.5292	66.7604	17.4896	8.91073	11.1008
74.0396	60.093	61.9267	18.1639	31.0135	14.3278	12.5473	15.4328	25.2922	7.62568	9.85961	58.4783	68.0312	17.8022	8.96306	10.9505
74.8746	58.3878	63.9987	19.0231	32.3984	13.9666	13.2115	16.4731	27.0507	8.19385	10.5088	57.2136	69.7507	18.496	8.1653	10.9726
76.0649	56.88	66.1775	20.1009	33.9336	13.7216	14.4343	17.2536	28.4795	8.81366	11.0537	55.1654	70.8788	19.6814	7.83665	10.4737
77.1068	55.6095	68.0083	21.1728	35.0937	13.2373	14.6806	18.8031	30.5039	9.28904	12.65	53.1801	71.759	20.608	7.79325	10.8971
77.4506	53.5945	70.0524	22.1456	36.8391	12.7652	15.4975	19.7007	32.3531	9.8581	13.3065	51.0075	72.8393	21.5548	7.61786	10.2282
77.8963	51.1728	71.2352	23.5992	38.5573	12.5627	16.8473	21.1615	34.4467	10.3719	12.7325	49.0185	73.7262	23.1843	6.446	10.4147
78.3001	50.4419	72.8671	24.4154	40.1267	12.2133	17.6667	22.7376	36.6542	11.0514	13.2035	46.9126	74.2113	24.0879	6.23372	10.079
79.0671	49.8165	74.2909	26.3664	42.02	11.7834	18.4967	24.1439	38.845	11.6269	14.9059	44.9253	75.1339	25.3822	6.11606	10.3319
78.8018	47.075	75.6299	27.7726	43.9827	11.5849	19.4578	25.9072	41.2126	12.2844	15.7426	42.3292	75.3487	26.9392	5.65536	10.6275
79.5525	44.9309	76.2763	29.1521	46.0308	11.3186	20.4873	27.6243	43.2751	12.7515	16.3527	40.6043	75.7835	27.8832	5.94197	10.2177
79.2722	43.1008	77.349	31.0307	48.0877	11.0675	21.704	29.2606	44.9178	13.7722	17.2467	38.4839	76.0123	29.7739	5.69695	10.1376
79.5606	41.0132	78.1572	32.6633	50.2083	10.9913	22.9602	31.3407	46.6534	14.644	17.7322	35.0492	76.3913	31.3984	4.88458	9.80263
79.8261	39.1223	78.9518	34.5055	52.3733	10.5195	24.1048	33.0178	48.6393	15.3948	18.9237	33.4498	76.5825	33.376	5.67109	9.69829
79.6864	36.9505	79.6508	36.551	54.3597	10.4643	25.4112	34.315	51.3625	16.2984	19.0962	30.201	76.4819	35.1512	5.66554	9.73565
79.3396	34.5066	80.1193	38.4167	57.0433	10.699	26.9116	36.5149	52.9875	17.1624	21.5698	27.6496	76.5617	37.1865	6.03162	9.53622
79.8172	32.4303	80.6858	40.5079	59.8737	9.76115	28.5355	38.3987	55.0196	18.202	22.8273	24.5376	76.4446	38.7504	6.11994	9.92926
79.2784	29.9356	81.2357	42.2578	61.8125	10.0848	30.0031	40.2152	56.7706	19.464	23.3954	21.5167	76.0625	40.3113	6.56121	10.0069
79.2477	28.1637	82.1017	43.786	63.6194	9.82357	31.9076	42.2944	58.4191	20.2814	24.98	19.5466	75.6792	42.5039	5.9396	10.0173
79.3089	25.4966	82.6173	45.651	65.9874	9.73032	33.4994	44.1243	60.4164	21.544	26.4842	16.9911	75.2667	44.933	6.87005	9.99068
78.4771	23.2767	82.9653	48.2946	67.8598	9.75024	36.0081	45.786	62.0915	22.73	28.1798	14.6103	74.7193	46.6551	7.00744	10.3526
78.2011	21.2806	83.5296	50.655	69.815	9.5579	37.334	48.2036	64.0607	24.0509	29.6368	12.3383	74.2868	48.3036	7.70962	10.6639
77.1103	19.2265	83.2828	52.3771	71.8634	9.43796	39.4732	50.2562	65.7193	25.4345	31.1646	10.4943	73.765	50.0889	8.75234	11.0205
75.8133	17.4987	83.6903	54.6396	73.6514	9.03448	41.0034	51.8906	67.3543	26.7791	32.8493	8.5228	73.028	52.5206	8.69479	11.04
74.9013	15.204	83.5955	57.1387	74.9034	8.95558	43.6273	53.9711	68.9126	27.99	35.0068	6.94384	72.5364	55.5417	9.3031	11.2669
73.7333	13.0928	83.2249	58.8575	75.8675	8.86821	45.4548	55.5335	70.4614	29.6226	36.6758	6.79159	70.7956	57.2262	9.37308	11.635
71.8433	11.1549	82.5335	60.8305	76.5539	8.5932	47.4435	57.8999	71.4674	31.2034	38.6773	5.84492	70.415	59.7907	10.0978	11.7717
71.2794	9.75005	83.3227	62.5038	76.9943	8.53185	49.9591	59.6179	72.2477	32.7581	40.7004	4.59391	69.2729	61.9808	10.5486	12.092
69.9687	7.45424	80.8782	64.047	78.4532	8.09539	51.9164	61.5252	73.3461	34.4873	42.9056	4.43888	68.1382	64.6919	10.8708	12.5615
68.3809	5.91176	80.5074	65.0704	79.4589	7.63758	54.0144	63.433	73.9551	36.3343	44.7531	4.56985	66.6919	66.9708	11.5741	12.9567
66.4376	4.44735	79.2069	66.2795	80.1075	7.94538	56.0057	65.0565	74.951	38.2977	47.1929	4.63763	65.4587	68.8316	11.7932	13.541
65.2541	3.25644	78.1075	67.3888	80.7318	8.21947	57.6046	66.3386	75.046	39.6671	49.416	6.35819	64.1217	70.501	12.2835	14.1163
63.0458	2.41702	76.4215	68.2109	80.8928	8.0015	59.4817	67.6926	75.425	41.5698	51.4061	6.77126	62.9854	71.1726	13.1803	14.2849
61.4596	1.66804	74.9279	68.7951	81.3425	7.7719	60.8738	68.8515	76.4538	43.3824	54.3342	7.79528	61.1857	72.5642	13.4747	15.4593
59.5317	1.23535	73.0376	69.5292	81.4877	8.33597	62.7399	69.7024	76.9189	45.2491	56.333	9.27258	59.4774	73.4238	14.3356	15.8822
57.6532	1.18246	71.5873	70.2885	81.9272	8.38816	64.1943	70.6688	77.0411	46.8192	58.1979	10.8862	57.8827	74.3507	15.054	16.4245
55.8734	1.64094	69.4695	71.1837	81.9707	8.62498	65.1234	71.6316	77.7469	48.6965	60.204	12.4025	56.5021	74.7343	16.1464	17.0876
53.7131	2.69543	67.8027	71.0085	81.6853	8.86242	66.3535	72.0533	78.5188	50.254	61.67	13.0255	54.9471	75.4401	16.7159	17.8727
51.49	3.70873	65.8844	71.9225	81.9085	9.10176	67.314	72.485	78.1791	52.1442	63.8106	13.4661	53.1353	76.2251	17.7912	18.7714
51.0326	5.22021	63.4507	71.9568	81.5317	9.4946	68.4214	72.7048	78.6425	53.8711	64.8967	13.2713	51.8392	76.6938	19.1141	19.5046
48.8918	6.54593	61.4994	72.2458	81.1896	9.98085	69.0972	73.1354	78.7643	55.7153	66.8496	13.8146	49.5465	76.89	20.6092	20.3615
46.5962	8.11394	59.0496	73.1409	80.8321	10.4108	70.2746	73.3618	78.1807	57.1533	68.1587	15.4409	47.3688	77.1068	22.2136	21.2012
44.111	9.39181	57.2021	73.6217	80.1748	11.2463	70.8167	73.5763	78.3404	58.5714	69.4767	15.0549	45.5934	77.4093	24.2255	22.2227
41.97	9.47304	54.8795	73.2678	80.0881	11.6656	71.8719	73.3221	77.58	59.7144	70.311	16.1263	43.5923	77.5658	25.6722	23.3419
39.0199	10.1276	52.9753	73.7323	79.4084	12.406	72.3177	73.3404	77.442	60.7477	70.8942	16.8109	41.6078	77.4148	27.7348	24.4565
36.5675	10.81	50.6564	73.3227	78.3976	12.9868	72.9101	73.141	76.691	61.7769	72.1375	17.0049	40.354	77.5312	29.4014	25.8742
34.6877	11.1746	48.0166	73.1963	77.5455	13.4454	74.0565	73.2527	75.897	62.49	73.1996	17.227	38.7461	77.5169	31.9416	26.8487
31.4651	12.4929	45.135	73.2432	75.4315	13.9807	74.2688	72.8892	74.7764	63.3429	73.8146	18.6827	36.5001	77.8852	33.4572	27.8794
29.093	13.0118	43.2761	72.7419	75.377	14.4018	74.4929	72.6726	73.6387	63.9794	74.4994	19.2968	34.5786	77.869	35.6106	29.4926
25.6588	14.4713	41.0215	72.1058	74.4466	15.3218	74.9557	72.2967	72.4146	64.6024	75.3913	21.4997	31.872	77.4741	38.5234	30.742
24.5815	14.9434	38.8832	71.6606	72.9561	16.3059	75.5299	73.2766	71.1241	65.6619	76.8025	21.5364	29.6482	76.8679	41.059	31.8683
21.8754	16.3354	36.3868	70.301	71.757	16.9013	75.6357	72.5257	69.3813	66.2234	76.0517	21.9221	27.918	76.6972	43.2614	33.2439
18.8587	17.4956	33.6996	69.9413	70.3112	17.3898	75.8305	72.2287	67.916	66.6613	77.7581	23.4072	26.1565	75.5882	45.6569	34.7234
16.4073	17.7907	31.3381	68.4276	69.061	18.7315	76.0005	71.4163	66.5881	67.1925	78.4556	24.3706	24.417	75.6142	48.4929	35.7992
15.0217	19.4331	28.6586	68.1126	67.5984	19.6112	76.2097	70.9842	64.9334	67.3709	78.646	25.7039	22.3459	74.7622	50.7686	37.194
12.0495	19.9541	26.1829	67.4377	65.9107	20.7923	75.8895	70.2873	63.1976	67.534	78.7441	26.7616	21.1338	74.5642	52.853	38.8269
11.2711	20.6988	24.0247	66.6924	63.9017	21.7548	75.4728	69.0917	61.4574	67.7109	78.4076	27.7431	19.5918	73.0858	54.9933	40.5163
9.52657	21.6728	21.9454	65.3402	62.0982	22.3991	75.4846	67.2712	59.6162	67.5	79.0994	28.1498	18.3906	71.6557	57.2582	41.8022
8.44061	22.8549	20.2131	64.1714	60.4708	23.8483	75.0115	66.4059	57.1897	67.359	78.8245	28.9436	17.5667	70.4292	59.6764	43.6283
8.84081	21.5945	18.2844	63.1593	58.4635	24.9693	74.0991	65.2354	55.2953	67.3959	78.6311	28.6948	16.0718	69.4037	61.1789	45.42
7.89006	23.1056	16.6213	61.9687	56.5498	26.5413	73.8008	63.8953	52.998	66.7384	78.4193	28.729	15.8145	67.4128	62.8897	46.7052
6.92556	22.9667	15.6105	60.5443	54.4524	27.4926	72.2469	61.8586	50.8305	66.3346	78.4111	29.0922	15.4219	65.5366	64.5395	48.6436
7.18846	23.4789	14.2432	59.3683	52.3394	29.4643	71.1894	60.6366	48.5153	65.9973	77.4936	29.3443	16.1861	64.2972	66.1614	50.2631
8.28322	23.4547	13.1059	57.8267	49.9019	30.2732	70.1557	58.8307	45.949	65.7752	77.2496	30.0723	16.3253	62.2397	67.1242	51.5066
8.3761	23.1311	12.0066	55.6138	47.3883	32.0355	69.4325	56.6901	43.4968	65.0332	76.6131	28.5306	14.9184	60.1284	68.1714	52.8148
8.58306	23.6515	11.9067	54.1519	44.9002	33.9999	68.4112	54.5539	40.8272	64.9998	75.8156	29.0594	15.8774	57.9355	68.9215	54.0165
9.37199	23.1434	11.0599	51.8581	41.952	34.8554	66.8266	52.047	38.2314	63.8562	75.1751	28.564	17.0617	56.1569	69.9072	54.9479
11.7654	23.4624	10.6229	49.3485	39.5505	37.1466	65.6823	49.6325	35.9034	63.0513	74.2806	28.4183	18.9333	54.1813	70.0616	56.1726
13.0963	23.5351	10.9267	47.543	36.8112	38.5965	65.4666	46.6734	33.5977	62.033	73.1373	27.6068	20.9932	51.74	70.9569	56.8606
13.998	23.4323	11.18	44.7717	33.475	39.9652	63.7956	44.9993	31.4029	61.5126	71.4326	26.9118	21.9935	49.4896	71.6115	57.9996
14.709	23.0359	12.0629	41.9686	30.8422	41.716	61.873	42.041	28.5967	60.3262	70.9378	26.3169	22.2591	46.3473	72.3186	58.9039
14.8055	23.4464	12.7897	40.0377	28.0361	43.252	59.9027	39.6712	26.4395	58.9147	69.5448	25.6889	21.7945	44.2487	72.6059	59.5727
15.6237	22.4291	13.6196	37.2813	25.085	44.5029	58.4564	36.5895	24.1223	57.7944	68.4277	25.2462	22.4398	41.3846	73.5339	60.6341
16.6805	22.7656	14.1446	35.4112	22.9825	45.8457	56.863	34.4434	21.7258	56.4953	67.1329	24.3167	23.9523	39.1304	74.0687	60.9406
17.3302	22.05	14.6819	32.8454	20.5468	47.3401	54.5474	31.13	20.0516	55.2086	65.7234	23.3937	25.6732	37.6826	74.5914	61.6717
17.8955	21.613	15.1682	30.7424	18.3679	48.6819	53.4444	27.4945	17.7149	53.6095	64.2655	22.8659	26.6129	35.1074	75.2906	62.1644
18.6545	21.3276	16.0022	27.9933	16.6485	49.6238	51.2481	25.4853	15.8862	51.9227	61.8828	22.2365	26.9874	32.8458	75.1988	62.5334
19.9903	20.7569	16.7183	25.7038	14.7338	50.631	49.5376	23.0994	14.4251	50.4451	60.5706	21.6401	27.1639	30.765	75.7079	63.0081
20.42	20.3293	17.5991	23.8543	12.7121	52.6833	48.8423	21.2357	12.9965	48.7726	58.866	20.5033	27.3363	28.6353	75.7622	63.1776
22.2401	20.5301	18.2892	20.7555	11.4578	53.9075	46.5023	18.6526	11.6785	46.9839	57.2568	19.4693	27.9422	25.9163	75.8623	64.2531
22.3003	19.813	19.6402	20.0946	10.3783	55.6257	44.9388	16.7915	10.7811	44.617	55.7816	19.103	28.4235	23.2382	75.4848	63.8126
23.8017	19.6005	19.9022	16.9865	8.98891	57.198	42.7664	17.8096	10.1495	43.289	54.5914	18.0693	28.9062	21.5099	74.8561	63.7838
24.9274	19.3715	20.6259	15.4852	8.40886	58.8089	40.6975	15.1409	9.74383	41.7261	53.262	17.4735	29.874	19.0213	74.5475	63.9016
25.6234	18.8668	22.0198	12.9026	7.92584	60.5791	38.3669	13.5717	9.74767	39.8499	49.9757	16.4459	30.9436	16.5707	74.636	63.7095
26.1311	18.3072	23.4869	11.6359	7.49013	61.8695	35.6349	11.6328	9.93314	37.5444	48.5302	16.0306	31.1096	14.6483	73.8105	63.7805
25.9385	18.2617	24.3161	8.98721	8.08514	63.6581	34.0068	10.8721	10.0916	37.5656	47.1795	14.9719	29.8249	12.4462	73.1037	63.6303
27.5426	17.9889	25.6146	7.47338	8.94949	64.9124	31.8077	8.89058	11.2454	34.9961	43.973	14.3354	30.2456	10.6184	72.0428	62.9269
28.1889	17.5279	27.4438	5.957	9.78898	66.216	29.1347	8.94239	11.9604	32.5763	42.0766	13.9653	30.9541	8.5785	71.6071	62.3188
28.6506	16.4843	27.891	4.63517	10.8415	67.2674	27.3801	7.92076	12.9941	30.0996	40.1696	12.6133	30.8132	7.04601	71.1709	61.749
28.053	16.3475	28.4816	3.43221	12.3047	68.3037	25.5996	8.32394	13.5865	29.4415	38.1018	11.5385	31.403	5.21076	69.9541	61.1194
28.4462	15.6442	29.0871	2.48082	13.6542	69.2641	23.4444	8.2859	14.3643	24.8422	35.7887	11.5348	32.5608	4.66107	69.0443	60.536
29.1884	15.5122	29.2793	2.09977	15.6993	70.1826	21.7745	8.90631	15.3411	22.6492	33.0842	10.53	33.5246	3.68057	68.2435	59.2622
29.1028	14.6642	30.0567	1.91221	17.7607	71.0339	20.2499	9.39851	16.4789	20.5132	30.6118	10.2047	34.3307	3.61296	67.0989	58.4633
29.2297	14.8774	30.5225	1.81251	19.3532	71.6624	18.2078	10.6914	17.5632	18.2531	28.5522	10.5645	34.6157	4.21221	66.0196	57.3742
29.0211	14.0284	30.6673	2.60521	20.7495	72.2388	16.7719	11.4083	17.9373	16.1777	26.251	9.16091	34.5713	4.28591	65.0562	56.9675
29.8352	14.1163	30.7163	3.24311	21.1667	73.0132	16.0939	12.6014	18.2621	13.999	24.429	8.13754	34.0607	5.18574	63.5754	55.6031
29.4438	13.262	31.0344	4.68458	21.4107	74.3939	14.1481	13.0992	17.8735	12.0645	22.1122	7.93009	33.2725	6.03557	62.5838	54.5411
29.1836	13.6472	30.7274	5.99471	21.8183	74.2253	12.6038	14.2681	18.0961	10.4007	20.1575	7.02342	32.957	7.32694	60.8298	52.8782
29.306	12.4209	30.9514	7.76072	21.556	74.9017	11.9616	16.3218	18.0738	8.57275	18.1795	6.44657	32.5791	8.62128	58.6433	51.674
29.3731	12.7555	30.815	9.10046	20.4796	74.7622	11.6861	17.5156	18.7967	7.07026	15.9748	6.60506	32.2039	9.58579	57.2447	50.7659
29.4936	12.0395	30.6782	10.6578	21.6381	75.0235	10.6129	18.4204	19.0637	5.61306	14.7914	6.08971	30.8832	11.4707	55.1276	49.6166
29.6771	11.5324	30.4736	11.7313	22.2677	75.7527	10.1285	18.5302	19.7013	4.40964	13.12	5.77564	30.2439	12.3457	53.1317	47.8978
29.3824	11.3972	30.2737	12.3942	23.2372	75.6949	10.6966	18.9489	21.2066	3.57952	11.7804	5.24777	28.9234	13.2009	51.5383	46.4569
29.023	10.9732	30.4249	12.9236	24.339	75.7949	10.3051	18.8713	22.0577	2.85652	11.2867	4.30082	28.8808	13.6718	49.2765	45.0279
29.0014	10.7093	30.1475	13.8716	25.113	75.4989	10.0066	18.9236	21.2615	2.53359	9.6184	4.69936	29.8295	13.9305	47.3933	43.7672
28.8818	9.64869	29.5807	15.0264	26.0665	75.4754	10.3813	19.1301	21.6933	2.18864	9.14069	4.88162	29.5447	14.8819	44.9071	41.6373
28.7026	9.69361	29.2734	16.0987	27.0194	75.1838	11.2015	19.6478	22.5734	2.22093	8.7958	4.41007	28.2063	15.8896	43.4363	40.0789
28.6221	9.60673	29.1289	17.0117	28.0773	74.8604	11.7621	20.1161	23.3978	2.70952	8.88988	4.46041	26.5523	16.9022	41.0607	38.5185
28.1358	9.00432	28.9196	18.2283	29.1021	74.7841	12.3157	20.7458	23.7201	3.47967	8.72478	4.30714	26.4759	18.0712	39.2503	36.091
27.3239	8.77015	29.2545	19.1786	29.8323	74.0327	13.5343	21.0157	24.5237	4.34538	8.57939	4.27169	25.8831	19.3125	36.9141	34.5928
27.1454	8.40694	28.8438	20.1617	30.5112	73.9021	13.2892	21.9667	25.982	5.49208	10.0645	5.47225	25.6381	20.5567	34.4649	33.1498
26.7226	8.00326	27.7615	21.4778	31.8232	72.8212	13.4961	23.2817	26.4899	6.90336	10.2451	5.34763	25.2682	21.7146	32.268	31.4209
26.1409	7.71225	27.3287	21.6352	32.2635	72.4297	13.5363	24.415	27.1247	8.48157	10.6204	5.21558	24.2079	22.8456	29.5556	29.6482
26.0099	8.0339	27.1651	22.3096	32.6294	71.1778	14.5875	25.243	27.363	10.095	12.279	5.91218	23.946	24.2305	27.1836	26.2976
25.6931	7.33406	27.0317	23.7843	32.9335	70.8524	15.0651	26.2552	26.3761	11.7133	13.8797	6.32267	23.7318	26.1072	24.7202	24.1292
25.1934	7.1572	26.3042	24.7749	33.8855	69.9086	16.5007	26.0245	27.8101	12.943	14.3493	7.06723	23.0905	27.437	22.5692	21.9191
24.7623	7.48608	25.7878	25.8259	33.5249	68.9437	17.1925	26.1279	28.4041	13.8323	15.0362	7.2686	22.7006	28.8573	20.4568	19.3572
24.0176	7.57382	24.9481	26.729	33.5292	68.1637	18.4936	26.9454	28.1892	14.1736	14.7099	7.80565	22.2601	29.7032	18.2293	17.632
24.365	7.40568	24.7757	27.3697	33.484	66.6393	19.6766	27.6349	28.2416	14.6499	14.7117	8.11929	21.5654	30.5262	16.0939	15.6295
24.0785	7.88816	24.374	28.5667	33.4078	65.4619	20.3674	27.1678	27.5048	15.3784	14.604	9.21214	20.5677	31.091	15.2287	13.9809
23.8343	7.79411	23.7964	28.5273	33.1428	64.6114	22.0183	26.8629	27.4143	16.0592	15.5445	8.98013	20.1228	31.9815	13.641	12.6166
23.2554	8.10876	23.3038	28.7208	32.6533	62.9967	23.138	27.0529	27.3204	16.9801	16.6304	10.1107	19.5525	32.4346	12.0264	10.0621
22.5626	8.32143	22.7456	29.2597	32.1233	61.9365	23.4936	25.2029	26.9959	17.6836	17.2434	10.7885	18.6317	33.0047	10.2521	9.01282
22.6649	8.67351	22.132	30.1407	31.9354	60.4048	24.4593	26.5938	27.0789	18.625	17.8556	12.1393	18.346	33.2631	8.98323	7.78904
22.2527	9.07432	21.7234	29.5699	31.7855	59.0902	25.3811	26.7032	26.6301	19.5957	18.5715	12.5645	17.8657	32.7083	7.69719	6.29217
21.9569	9.93657	21.4842	29.4665	31.2795	57.8489	26.4473	26.6852	27.148	20.6912	20.2419	13.5851	17.1385	32.7563	6.09636	5.11501
21.0688	9.14581	21.1036	29.3172	31.3793	55.8985	26.38	26.5565	26.7926	21.724	20.1226	15.3295	16.6719	32.7448	5.25657	4.4599
21.6051	9.88119	20.9186	29.3805	30.7049	54.1912	26.4803	26.7445	25.9148	23.1446	21.4401	16.5138	15.8379	33.1589	5.19283	3.72765
21.0655	10.785	20.6031	29.019	30.7431	52.6164	27.0402	26.2333	26.8431	23.9346	21.7956	17.8072	15.4012	33.1167	5.60989	4.16451
20.5946	11.2412	20.4216	28.8179	30.0028	51.4679	26.022	25.615	25.5728	25.0114	22.4246	19.2585	14.9851	33.2164	5.80321	3.49251
20.3216	12.3969	20.1391	28.0611	29.3248	49.2127	25.8975	25.7072	24.8767	25.3879	22.6882	21.4485	14.1365	33.0752	6.91931	3.63054
18.7387	13.3572	19.43	27.6702	28.6549	47.4815	26.3609	24.3161	24.9986	26.4925	23.2353	23.3151	13.8849	32.7551	7.27961	3.43219
20.1894	13.9195	19.3336	28.0097	28.5006	45.5449	27.015	24.8433	24.8035	26.6021	24.4517	24.9308	13.1522	32.6238	8.61304	4.21917
19.4821	15.3981	19.1269	28.3232	28.1081	43.1406	26.1011	24.2514	23.5506	27.1879	25.0226	26.8756	12.852	32.3103	9.92981	4.85144
19.1944	16.5061	18.823	27.5516	27.3278	41.3126	25.8378	24.1588	23.7891	27.4652	25.5105	28.7427	12.4918	32.0583	11.2425	5.4273
19.3189	17.5485	18.7773	26.2678	26.9529	38.8657	25.865	23.4325	23.1799	28.0512	25.4962	31.1402	12.0269	31.7916	11.6816	6.49147
19.0791	18.3354	18.181	26.2784	26.5204	35.8925	25.3578	23.2294	23.2393	28.0671	26.8019	33.2191	11.7984	31.707	11.7604	7.3725
18.5835	19.977	18.1269	26.3076	25.6754	31.882	25.0101	23.0841	22.8042	28.1233	27.3789	35.5483	10.9574	30.6517	12.3241	8.30914
19.0392	21.024	18.1315	25.5151	25.5438	30.6932	24.9085	22.7765	22.0836	28.3469	27.6192	37.7487	10.577	30.2132	12.1481	9.54264
18.4661	22.5398	17.8262	25.7386	25.2401	28.0014	25.2527	22.6476	21.3028	28.3038	28.039	40.117	10.5593	29.7645	13.1404	10.8269
18.3339	23.9639	17.5552	25.1061	24.4081	25.3674	24.1995	22.4908	20.6653	28.5185	28.0118	42.8944	10.4383	29.7081	13.274	11.4745
18.18	25.3427	17.8992	24.4924	24.1805	22.6213	24.2507	22.5427	20.5705	28.3442	27.8979	44.8884	9.77708	29.5918	14.7202	12.3042
18.0992	26.529	17.736	24.1657	24.0713	20.5941	23.5748	21.4534	19.8739	28.1252	27.9867	47.6906	9.95897	28.9462	15.0736	13.04
17.8338	28.448	17.6473	23.6055	23.7298	17.6387	23.1245	21.3291	19.2355	27.8791	27.8598	48.8436	10.0245	28.6553	16.0755	13.9491
17.0979	29.8597	18.1211	22.6759	22.5227	15.7493	23.1323	20.7398	19.0332	27.414	27.8536	51.0851	10.2416	28.7744	16.716	14.9889
16.9444	31.3992	18.1158	22.8421	22.2033	13.6492	22.5715	20.0539	18.3346	27.0945	28.2114	53.5448	10.4667	28.3759	17.4912	17.0315
16.9528	33.8095	18.2023	22.5235	21.9085	12.1808	22.1835	20.0016	18.0415	26.4992	27.9145	55.6387	10.4	27.8156	18.2901	18.195
16.3649	35.3584	17.8302	21.9042	21.0972	11.0015	22.1803	19.4957	17.599	25.9744	28.1565	57.6655	10.3769	27.3131	17.9453	18.9279
16.0646	37.5144	17.9525	21.8033	20.7697	9.48639	20.742	19.1327	17.3579	25.5361	28.6013	60.1926	10.5829	26.7043	18.1531	20.1937
16.0305	39.1788	18.0213	21.168	20.251	7.72158	20.7374	18.4545	16.696	25.1104	28.032	61.5807	11.0772	26.5674	19.7897	20.9047
15.9871	40.9725	17.9679	20.7119	20.0857	6.92427	20.747	17.9234	15.8031	24.3648	27.8779	62.8225	11.0015	26.2908	20.4722	22.0249
16.149	43.8147	18.1673	20.1944	19.4488	5.75979	20.4041	17.2017	16.2693	23.5035	27.8136	64.4363	11.1144	25.3076	20.5374	22.873
15.7524	45.4501	18.6455	19.6885	19.4374	4.83467	19.808	16.8432	15.2571	23.1959	27.7639	66.0523	11.6328	25.0322	21.3113	24.4572
15.6	47.5722	18.8906	19.2748	18.795	4.20623	19.1909	16.0143	15.6643	22.4542	27.6186	67.4898	12.2912	24.4473	22.2498	25.5879
16.084	49.8275	19.399	18.7647	18.8217	3.75755	19.4377	15.6641	15.6917	21.813	27.4974	68.4939	12.7252	24.2067	22.8252	26.7097
16.3588	51.787	19.519	18.0144	18.5306	3.91585	18.9609	15.2331	15.5245	20.9199	27.347	68.91	12.7269	23.9936	23.4561	27.9744
16.3701	52.9713	19.7681	17.5369	18.6112	4.52142	18.053	14.8138	15.4494	20.8406	27.2483	69.9721	13.3662	23.446	24.8406	28.4016
16.5892	55.8044	20.2034	16.9432	18.5379	4.73717	17.8106	14.3221	14.615	19.9932	26.0018	70.4193	13.9702	22.8478	26.0863	28.6919
17.8994	58.9732	20.4336	16.2343	18.1186	5.06031	17.1931	14.0807	14.5433	19.5997	26.177	71.1458	14.5078	22.7194	26.6897	30.0462
18.1504	60.9175	21.2557	16.0685	18.1046	6.59129	16.979	13.8054	14.2262	19.0042	25.6728	71.7801	14.6819	22.0359	26.5413	30.1931
18.9523	62.2245	21.3921	15.8271	17.7038	7.38547	16.72	13.2593	14.5492	18.4447	25.2851	72.0017	15.6935	21.5175	27.164	29.942
20.365	62.7139	22.0814	15.0863	17.7287	8.08748	16.2942	13.1924	15.0813	18.4146	24.794	72.3744	16.3227	21.2693	27.3549	30.1379
21.5022	63.7214	22.4529	14.8099	17.4533	9.49105	16.095	12.6882	14.6933	17.5831	24.1783	72.3441	16.9656	20.6775	27.4963	29.81
22.2752	65.6044	23.2906	14.8902	17.3403	10.3438	15.2694	12.3457	15.3126	16.901	23.4217	72.5443	17.9118	20.3684	28.1477	30.5676
23.643	65.8355	23.4433	14.4417	17.248	10.3019	15.2221	12.2966	14.6834	16.4739	22.9888	72.7317	18.7378	20.0751	27.9277	30.9013
24.6749	66.4465	24.3024	14.2511	16.6154	11.1047	15.4598	11.8878	14.8	16.1299	22.4763	72.4592	19.8027	19.735	28.1838	30.781
26.0326	66.8228	25.0842	13.8904	16.6519	11.7637	14.7834	11.3757	14.9562	15.609	21.967	72.7006	20.6776	19.2285	28.2461	30.7145
27.3758	67.1833	26.1404	14.1336	16.5533	11.6103	14.3589	11.1143	14.5871	15.0657	21.4514	72.0629	21.8293	18.542	28.4302	29.9843
28.965	68.0112	27.0379	13.108	16.1244	12.9877	13.6174	10.8752	14.3999	14.6834	21.076	71.5376	23.1369	18.0863	27.9903	29.7816
30.2648	67.9758	27.8385	13.4826	16.3442	13.8518	13.8047	10.4887	14.4381	14.1954	20.6145	71.5576	24.9093	17.8979	27.4822	30.2812
32.1861	68.0197	28.6831	12.4878	16.2792	13.6031	13.6548	10.06	13.769	13.9579	20.0703	70.8925	26.6249	17.4838	27.971	30.0404
33.6311	68.0886	29.8111	12.8554	15.7569	13.9878	13.0041	9.53854	13.3203	13.1661	19.8763	70.486	28.4124	17.011	27.6338	28.296
35.4175	67.8235	31.0501	12.6152	15.4575	15.0059	13.6287	9.08657	12.8809	12.4078	19.6731	69.3772	30.5068	16.0006	27.9131	27.8926
37.244	67.9753	32.5573	12.6063	14.8088	16.1747	13.0972	8.56246	12.3404	12.1169	19.0249	68.5458	32.3344	15.9852	27.2477	27.5393
39.7834	67.6943	33.7527	12.0213	14.8274	16.9479	12.7279	8.3438	11.6999	11.4706	18.5807	66.9595	34.5921	15.7515	26.7534	27.4427
42.6467	67.4063	35.0409	11.9663	15.3039	17.9371	12.5398	7.8026	11.1546	11.1134	18.4674	65.9468	36.6379	15.3504	26.3506	27.0974
44.3316	67.083	36.7818	11.7279	14.9101	18.7878	11.9503	7.40172	10.5918	10.4815	18.1991	64.5138	38.3967	14.4081	25.4697	26.1433
46.889	66.6059	37.8077	11.6771	14.9201	19.7519	12.4794	7.02766	10.4693	10.2049	17.5874	63.3164	40.5906	14.3769	24.8909	25.2206
49.1997	65.7961	39.8633	10.979	14.9832	20.5606	11.6299	7.02243	10.329	9.67941	17.3594	62.3628	42.615	13.7822	25.1957	24.6138
51.1486	65.6392	41.6234	10.5203	14.4936	21.9002	11.4948	6.6686	9.87191	9.66313	17.2096	60.5108	44.8691	13.4284	24.1171	24.6827
53.2724	64.7376	43.2284	10.6906	14.3151	21.8519	11.3669	6.98326	9.06719	9.14398	16.9455	58.9723	47.0083	12.5792	23.6393	23.1674
56.1525	63.739	44.8209	10.3965	14.5779	24.1835	11.6011	6.73639	10.2988	8.60456	16.6547	57.0322	49.3157	12.6814	22.8366	26.7155
58.3465	63.3662	46.7243	10.6255	14.5115	25.1249	10.3453	6.7705	9.86247	8.28111	16.6425	55.2446	51.3098	12.3249	22.6126	22.3606
61.1651	62.0753	48.6344	10.739	14.7408	25.596	10.3863	6.8424	9.98174	7.94135	16.2234	53.3992	53.7597	12.9544	22.1409	22.244
63.8744	61.3475	50.6587	10.4919	15.1551	26.3377	10.1952	6.98529	10.7194	7.45207	16.4634	51.1396	55.0696	12.4083	21.6066	21.8698
66.1253	59.2156	52.099	10.6574	15.2627	27.206	9.86901	7.50444	11.1576	7.15955	15.545	49.8348	56.7028	12.6573	20.9929	20.8623
68.4827	57.9954	53.9205	10.7242	15.3926	27.6634	9.09798	7.39316	11.616	6.95753	15.3071	47.2122	59.1604	13.0108	20.2575	20.3945
69.8726	56.1613	55.3937	10.7947	15.9103	27.762	9.26844	8.03381	12.2269	6.43028	15.0757	45.162	60.6567	12.8176	20.0611	19.8593
71.5506	55.5811	57.7512	11.4492	16.1845	28.3898	8.8545	8.47269	12.4127	5.94597	14.5486	42.5611	62.3003	13.0952	19.5786	19.4042
72.8649	53.5137	59.2591	11.6348	16.7976	28.5103	8.54197	9.12243	13.429	4.76427	14.2294	40.457	64.3024	13.4506	19.1013	18.8601
73.8052	52.6434	62.0237	11.9058	17.4479	28.6872	8.21172	9.45056	14.1116	6.34325	14.207	37.9941	65.8098	13.5861	18.4601	18.1635
75.3007	50.7777	63.7787	12.4554	18.1307	28.5093	8.13664	10.0777	15.0046	6.15027	14.2023	36.0048	67.669	13.6188	18.3982	17.8269
75.364	49.9704	65.5157	12.5286	18.8769	28.8736	7.75735	10.978	15.3364	5.8547	13.3899	33.5699	69.1838	13.8318	17.5988	17.2716
76.544	47.0122	67.4558	12.3346	19.4185	28.8924	7.42692	11.3867	16.2376	5.8602	13.0291	30.2123	70.3777	13.9234	17.2429	16.8608
77.0648	44.7051	68.736	13.1715	20.3479	28.6935	7.58136	11.887	17.1972	5.90171	12.7383	27.7249	71.3502	14.3039	17.0508	16.4555
77.7918	43.0125	70.3375	13.4608	21.3086	28.5496	7.94383	13.0752	18.3476	5.65791	12.6275	24.5066	72.2145	14.4488	16.75	16.1543
78.1031	40.9233	71.4323	13.5326	22.1175	28.3597	8.21763	14.0579	19.0483	5.75264	12.2533	20.7246	73.0001	14.7744	16.5953	15.4028
78.469	39.8972	72.6021	14.4138	23.0122	28.6187	8.24661	15.1351	20.2702	5.63242	11.6068	18.8726	74.2875	15.0823	16.2656	15.1785
78.5593	36.6882	73.3831	15.0883	24.0891	28.3432	7.76934	16.2182	21.695	5.68319	11.6154	16.5926	74.8572	15.4042	15.3677	14.8582
78.6843	34.375	74.2183	15.6403	24.6368	27.9327	8.06625	16.7682	22.9144	5.80807	11.5035	14.2938	75.4345	15.5186	15.4552	14.524
78.7083	32.2185	75.0917	16.5607	26.383	28.2013	8.00006	17.9763	24.2906	6.06622	11.2062	12.5317	76.207	15.9418	15.5506	14.815
78.8744	30.3759	75.8558	17.3014	27.0321	27.1987	7.88173	19.1739	25.8496	6.34057	11.0034	10.9913	76.6248	16.2743	14.8494	14.3673
78.9081	28.7283	76.2566	18.0871	28.8479	26.4089	8.30687	20.0778	27.261	6.6579	11.3521	9.45565	77.046	16.9239	14.6686	15.0423
79.1984	25.5918	77.265	18.9559	29.8247	26.4083	8.51691	21.4245	29.465	7.24613	10.6017	7.66573	77.1606	17.5358	14.9618	14.552
79.048	23.5893	78.0599	19.8979	31.5369	25.8115	9.39774	23.3077	31.2177	7.7213	11.6382	6.87814	77.2311	18.2985	14.3919	14.3872
78.8069	20.9673	78.5756	21.0258	33.174	25.9784	10.5267	24.7162	33.2372	8.07645	11.1198	6.19599	77.2279	18.8133	14.4406	14.0246
78.6592	19.0556	79.0238	22.1752	34.6962	24.9393	11.3509	26.2295	35.3577	8.62961	11.1602	7.2933	77.0718	19.4557	14.2363	13.7174
78.1224	16.99	79.3771	23.4429	36.666	25.0601	11.7906	27.5359	37.6924	9.43064	12.6218	5.26728	76.8255	21.2812	13.9022	13.9435
77.5971	15.2786	80.2063	24.5596	38.6306	24.8076	12.6847	29.1818	39.7772	10.0454	12.7139	6.1926	76.6097	22.4859	13.5426	13.7625
77.1255	13.1596	80.4708	26.1088	40.9379	23.7203	13.5185	30.6768	41.7499	11.0459	12.2181	5.9594	75.9066	23.5327	13.2351	13.5198
75.795	11.4401	80.7077	26.9335	42.8517	22.7653	14.6585	32.4743	44.0018	11.9924	13.1844	6.72064	75.5566	24.4032	13.032	13.1676
75.9357	9.39071	81.0323	28.9853	45.0092	22.5169	16.0443	34.3633	46.1102	12.662	14.364	9.27456	75.2995	26.0832	13.0477	13.6189
75.4014	8.12635	81.2476	30.2749	47.2655	22.1964	16.4086	36.1372	47.9206	13.4535	14.3201	10.5366	74.762	27.7592	12.6952	13.6408
74.5192	6.25898	81.1924	31.6526	49.7116	21.8229	17.9241	37.9208	50.1906	14.3351	15.1716	11.9491	74.5212	29.1918	12.438	13.4423
73.2865	5.09134	80.4931	33.1384	52.1863	21.2304	18.8985	39.9366	52.0076	15.8013	15.8627	13.6449	74.3331	31.2017	11.9167	13.0586
71.7345	3.47431	79.9657	34.8288	54.4398	20.7565	19.9087	42.0797	53.7613	16.4407	17.2997	14.5495	73.1981	32.6815	11.3099	12.9853
70.3578	1.70242	79.6074	36.309	56.9418	20.218	21.1502	43.3423	55.7414	17.5069	17.2848	14.4032	72.7701	34.7229	11.0454	13.1069
69.2021	1.16815	77.3244	38.2956	59.4133	19.5294	22.3369	45.7789	58.6089	18.8261	18.7689	14.7423	71.8663	36.5573	10.9849	12.2781
67.6898	0.762941	79.333	40.0577	61.6361	18.9037	23.6163	47.6199	60.8745	19.9252	19.1955	13.5752	70.1453	38.3631	10.5227	12.3805
65.7974	0.302005	77.1992	41.7868	63.653	18.2787	25.069	49.33	62.4399	21.1131	20.3696	14.9025	69.0964	40.2424	9.60748	12.1811
63.8042	1.02395	76.0987	43.4248	65.1864	18.0128	26.9027	51.4064	64.1672	22.5521	20.8847	16.0026	68.4296	42.4362	9.03382	12.1896
62.6226	1.40295	74.8593	45.2595	66.9357	17.1739	28.6108	53.6021	66.5419	23.6826	22.7946	15.7239	66.6202	44.3194	8.64051	12.1222
60.6623	2.86058	73.8878	46.846	68.6042	16.519	30.2711	55.0141	67.5384	25.1065	23.3272	16.4377	65.4598	46.0323	8.0207	12.2075
58.7775	4.14582	71.9595	48.5532	69.7166	16.6806	31.9962	57.2783	69.4219	26.724	25.4715	17.2343	63.3797	48.3553	7.75912	12.6558
56.6713	5.81566	70.5189	51.723	71.3007	16.3841	34.3099	59.2857	70.8055	28.3316	26.6775	18.1428	62.296	49.6437	7.32132	12.467
54.4647	6.71671	69.2553	53.427	72.2619	15.7214	36.5256	61.1967	71.6366	29.8146	27.4806	18.4838	60.6474	52.8738	6.72929	12.1719
52.7799	8.49545	67.4506	55.4966	73.3058	15.2655	38.0888	62.8376	72.8522	31.51	28.7569	18.8099	58.8028	55.106	6.14367	12.4763
51.2483	9.85897	65.7181	57.431	74.184	15.0091	40.6989	64.585	73.9262	33.2333	30.4009	20.2396	57.3909	57.3993	6.82065	12.9951
49.6334	12.003	63.9914	59.3279	74.7743	14.6627	43.0411	66.0137	74.6007	34.6659	32.0408	21.151	55.199	59.3623	6.31329	12.6787
46.672	11.6592	61.7625	60.8158	75.9146	14.1863	44.6088	67.211	75.3176	36.8097	33.4599	22.1026	53.8489	61.5125	6.45877	13.1653
45.8037	11.7887	60.2643	62.6245	76.5015	13.8443	47.0682	68.5363	75.968	38.5745	35.2557	22.4675	51.7627	63.3629	6.5696	13.0584
42.7595	12.2097	58.1768	64.2563	77.0465	13.7746	49.1926	69.4499	76.8072	40.7396	36.6197	22.9591	49.8874	64.8518	6.85431	13.428
41.2727	13.2771	56.9174	65.283	77.5023	13.3182	51.7099	69.7646	77.3012	42.3098	38.3739	24.4173	48.1729	66.1692	7.01369	13.4152
38.7336	13.506	55.0876	66.5932	77.7212	12.8877	54.1308	70.6838	77.6932	44.5077	41.0389	25.2373	46.3993	67.2947	7.13053	13.6515
35.8935	14.4726	53.3428	67.7833	78.3281	12.3852	56.4897	71.4131	78.3336	46.1001	42.7985	25.9789	44.677	68.6999	7.98531	13.8283
34.5837	15.2641	51.3819	67.8428	78.6446	12.1734	58.6164	72.0139	78.8501	48.1035	44.6706	26.3387	43.4133	69.7615	8.24243	13.974
32.2042	14.7725	49.2651	68.8785	78.7326	12.0516	60.5183	72.3431	79.3361	49.8242	46.9205	27.3022	39.8861	70.6297	9.79204	14.2108
29.5985	15.1223	47.2824	69.4653	78.7113	11.7632	61.9674	73.0147	79.7274	51.4359	49.3956	27.7479	38.2384	71.4375	9.22612	14.6093
27.1184	16.2547	45.5083	69.7807	78.8219	11.9516	63.5467	73.4705	79.5823	53.1706	51.5232	28.2087	36.27	72.3583	10.4061	14.4372
25.5523	16.7817	43.2718	70.1102	78.9143	11.2287	65.182	74.0156	79.9566	55.0412	54.0174	28.9549	34.515	73.0018	11.539	14.9526
22.5878	16.9873	41.0893	70.7922	78.9882	11.1814	66.398	74.0683	79.8537	56.6055	55.0384	29.1079	31.4205	73.4355	11.5623	15.8673
20.4956	17.6149	38.9427	70.9467	78.8414	11.2573	67.5594	73.9787	79.6369	58.0805	58.093	29.5463	29.5372	73.6997	11.9515	16.1425
18.3584	18.6801	36.6974	71.0181	78.4138	10.1481	68.7119	74.0149	79.1066	59.4773	59.2952	29.3816	27.3823	74.5402	12.9062	16.4986
16.0171	19.027	34.4773	71.1865	78.0678	10.9518	69.1649	74.4995	78.7242	60.9765	61.1296	29.3012	25.3508	75.0779	14.0155	17.3321
13.6046	19.4015	32.2065	71.6584	77.5192	10.7809	70.0525	74.1297	78.384	61.8584	62.9649	28.5371	23.6675	75.2554	13.8398	17.6089
12.2382	19.6928	29.8342	71.9636	76.4644	10.4173	71.1918	75.0497	77.8289	62.8712	64.5486	29.1237	21.5541	74.9535	14.6586	18.5871
9.7863	18.6537	27.6721	72.6999	75.9349	10.5382	71.6744	75.2715	76.8235	63.6327	66.1199	28.9259	20.5935	75.234	15.6588	19.3557
9.14531	19.0821	25.5153	72.4321	75.4733	10.4465	72.477	75.0418	76.0018	64.3018	67.6812	28.1555	20.3141	75.5983	17.0967	20.1945
8.39863	19.5888	23.2553	72.4173	74.5886	10.0956	73.3537	75.0398	74.2965	64.8469	69.141	27.8083	19.058	76.0112	17.8083	21.1922
6.926	18.7083	21.4181	72.5218	73.2444	9.92352	74.0393	74.8014	73.0459	65.3615	70.5989	27.0027	17.6425	76.4862	18.7639	21.6267
7.15075	19.242	19.643	72.6742	72.2138	9.84452	74.9441	74.0597	71.7115	65.7752	71.6663	26.0643	16.7305	76.1219	19.5558	22.5788
6.31932	18.72	18.0497	72.3371	70.881	9.50875	75.4476	73.4018	70.2811	66.2171	72.2294	25.2889	15.833	76.0091	21.4881	23.7883
6.57233	19.078	16.1354	71.6849	69.6095	9.61545	76.2467	72.453	68.7662	66.8358	72.9825	24.5913	15.1373	76.2776	22.8195	24.3473
6.5074	18.7548	15.2533	71.1189	68.4407	9.42379	76.725	72.1857	67.1078	67.3224	74.1452	23.7146	14.5887	75.5135	24.9739	25.4337
6.55378	18.4052	13.9939	70.6649	66.6774	9.58169	77.2549	71.0498	65.3593	67.5038	74.5749	22.9209	14.4253	75.0087	26.5876	26.8419
7.92569	17.5412	12.9862	69.9819	65.3514	9.87329	77.5623	69.7393	63.7601	67.5903	75.4346	22.5454	14.8307	74.787	28.3168	28.0725
8.75924	17.7084	11.9694	69.7256	63.7058	9.82344	77.6725	68.9581	62.0819	67.6011	76.6957	22.3452	15.3659	74.441	30.6706	29.0537
10.0646	17.312	11.1333	68.3062	61.6505	9.93415	77.7587	67.9695	59.9376	67.418	77.0658	21.6863	15.9566	73.3328	32.8753	30.5427
10.3202	16.3984	10.8231	67.6936	59.8866	9.76857	77.8494	66.916	57.8134	67.4581	77.6251	20.7913	17.4033	72.4895	35.716	32.017
12.2022	16.5101	10.6227	66.5353	57.9501	9.5802	78.049	65.8214	55.6302	66.9003	77.7404	19.741	18.5674	71.497	38.3615	33.3016
13.8074	15.5812	10.8159	65.8382	56.1611	9.71946	77.5303	64.1647	54.2804	66.6325	78.9716	19.0008	19.3752	70.2864	40.2729	34.5169
14.9504	14.2808	10.2829	64.9311	54.3942	10.3549	77.6881	62.6455	52.5847	66.4504	79.4492	17.9518	20.0803	69.1699	43.4418	36.4569
14.8873	14.2182	10.7716	63.7664	51.9411	10.038	76.8169	61.0986	50.3875	65.5314	79.5047	17.1974	18.2845	67.9388	45.2731	37.7444
15.2596	13.5843	11.1833	62.7086	49.9044	10.3941	75.7241	59.2497	47.7911	65.3129	79.79	15.836	18.7006	66.5625	48.2466	39.1251
16.2632	13.3833	11.9678	61.1769	47.5663	10.6182	74.4241	57.2971	45.7221	64.6603	79.4311	15.329	18.3085	65.1477	50.7979	40.8824
16.4007	13.1485	13.4414	59.9951	45.0361	11.0834	73.3945	55.124	43.5774	63.7718	79.4708	14.3638	18.7736	63.7691	52.9651	42.5437
17.7081	12.5051	13.5316	58.8262	43.0724	11.2762	73.0478	52.8209	40.4997	63.2472	79.2338	13.5031	19.0913	62.2269	55.321	44.5034
19.2958	12.4028	14.2855	57.0659	40.5674	12.119	72.1973	50.1002	38.4533	62.7685	78.9422	12.2078	19.4006	60.7058	57.3522	46.2027
20.6976	11.6762	14.5193	55.4168	38.0174	12.4637	71.4856	48.0082	36.2534	61.3544	78.804	11.9179	20.1055	59.1295	59.4351	48.2659
21.0026	10.9777	15.4216	53.9098	35.1364	12.8021	69.7165	44.8556	33.5974	60.5035	78.4314	11.5194	21.4681	56.8586	61.4902	50.0561
22.401	10.8834	15.2127	51.998	32.7106	13.5016	68.4405	42.4714	31.1611	59.4913	77.5256	10.7703	22.1849	54.6854	62.9715	52.0972
22.7478	10.4161	15.5049	50.0617	29.9336	14.2683	67.509	40.0362	28.7836	58.0694	77.5798	10.4911	23.0663	52.778	64.5801	53.6896
24.5337	9.66499	16.5745	48.3762	27.4254	14.835	66.566	38.0354	26.8393	57.4081	76.4634	10.0853	24.5123	50.1854	66.454	55.2717
24.1185	9.33357	16.9565	45.3681	24.5991	15.8598	64.4656	35.5672	24.3498	55.6208	75.863	9.05089	24.467	48.2856	67.4644	56.7231
24.7247	8.84466	17.4794	44.6269	22.1328	16.4401	63.0233	32.5563	21.9977	54.2866	74.8441	8.35416	25.0674	46.3461	68.0477	57.7591
25.6667	8.62978	18.0284	42.124	20.0941	17.4005	61.0427	30.4369	20.3191	52.4954	73.6472	7.75294	26.0911	43.5845	69.1313	58.8956
25.9461	8.60128	18.746	39.8687	17.8909	18.4073	60.1277	28.2679	18.6743	51.1074	72.5394	7.263	27.7895	40.8768	69.9939	59.5411
27.2505	8.20678	19.5652	37.604	15.5185	19.2599	58.2743	25.7539	16.9566	49.2977	71.0181	6.42546	29.3583	38.6674	71.2082	60.3006
27.7326	7.98589	20.6432	35.4045	14.1932	20.5178	55.9922	22.9829	15.7011	47.6387	69.8859	6.06919	30.9708	36.3215	71.9698	61.3286
27.4638	7.26045	21.6023	33.5009	12.3318	21.5181	54.4254	23.0431	14.8043	46.0601	68.7141	5.70537	31.8947	34.2896	72.4447	61.7561
27.5677	7.06661	22.8455	31.2388	10.5385	22.5096	52.8942	20.2927	14.1437	44.0363	66.882	5.83437	32.0638	30.9623	72.8037	62.9407
27.8881	7.59973	24.2165	28.3702	9.58886	23.5674	51.2199	15.438	13.6636	41.9321	65.9525	5.56898	30.9207	28.2187	73.5923	62.906
27.9003	6.30866	24.8118	26.4122	8.54625	24.922	49.0929	16.8215	13.3019	40.4768	63.774	4.81664	29.5598	26.0006	73.9814	63.0825
28.3312	6.95159	25.6363	24.0203	7.3768	26.1852	47.8729	14.6212	13.1181	38.1197	62.3912	4.6223	29.6272	23.2651	74.9445	63.3623
28.5395	6.59964	25.5117	22.0155	6.91076	27.6507	46.8148	13.6288	13.2393	36.3842	60.6095	4.70445	30.0109	20.6431	75.1867	63.6238
27.9942	6.85616	26.8708	19.9451	6.9996	29.5728	44.6894	12.1214	13.5519	34.6106	58.8873	4.6093	30.2548	18.5317	75.9453	63.9561
28.2203	6.54367	27.5568	17.7008	7.51828	30.7658	42.3123	11.0447	14.3222	32.4105	57.1917	4.71991	29.8253	16.2955	76.1024	64.014
28.0736	5.71663	27.6338	16.1614	7.37796	32.4602	40.633	9.66925	14.8063	30.2552	55.2968	5.04195	29.422	14.3155	76.2087	64.2351
27.2513	5.38865	28.0684	14.2301	8.51984	33.9645	38.4003	8.64298	15.5428	28.1506	53.8801	5.57255	29.5023	12.1542	76.5762	64.1206
27.4609	5.32282	27.963	12.366	9.5978	35.5097	36.3012	8.60171	16.3101	25.8313	51.6487	5.52847	29.2025	10.5935	75.844	63.831
27.6025	4.83001	28.2982	10.1554	10.7695	37.5047	34.4859	7.58569	17.1321	23.5225	49.9253	5.90205	28.8057	8.69048	75.9335	63.4009
27.6426	4.82156	28.8508	8.29045	12.3377	39.1746	32.3467	6.94058	18.2524	21.3141	47.5556	5.62657	29.0156	7.61797	75.5363	63.1587
27.4261	4.68998	28.6072	6.36868	13.9828	40.8527	30.5825	7.26269	20.4224	19.1332	45.4244	6.38309	27.8613	6.2275	75.2351	62.4284
27.3125	4.10317	28.6244	4.82842	15.6319	42.1978	28.877	10.1364	20.1465	16.9123	43.1746	6.93431	27.4078	5.20376	74.8503	61.9892
26.7135	4.09335	28.6517	3.73331	16.8418	44.0277	26.1299	11.2696	21.1674	14.9376	40.4466	6.90365	27.3663	4.25715	74.5822	61.1914
26.6704	3.79316	29.4562	2.64948	17.1533	45.249	24.0064	12.9944	20.0491	12.9367	38.293	7.45961	27.1472	4.35284	73.9153	60.4489
26.3646	3.34836	29.109	1.64213	17.8543	46.6512	22.787	14.2957	19.9972	10.847	36.4114	8.2503	25.3085	4.07477	73.4749	59.6121
25.8909	3.26207	28.7253	1.34514	19.1066	48.1725	20.7365	15.5866	20.4022	8.97825	33.5745	8.65884	25.2617	4.49152	72.5839	59.5649
25.3029	3.5039	28.4866	0.794536	19.4532	49.5334	19.2233	17.0837	20.9241	7.09101	31.3857	9.28926	24.9056	4.93309	71.3618	58.2772
24.8362	3.22001	28.921	1.38151	19.6253	50.8617	18.1107	16.7258	21.382	5.31968	28.6977	10.0657	23.9124	5.40327	70.5618	57.4701
24.593	3.08363	28.8203	2.25285	21.1822	52.1122	16.5768	18.2086	22.1316	3.94255	26.4972	10.2426	23.8975	6.83099	70.1106	56.3827
24.3499	3.0865	28.1412	3.81712	20.8003	53.5458	15.5352	18.7343	22.6246	2.75333	24.3127	11.5026	23.7941	8.09615	69.2907	55.2611
23.9934	3.21945	27.5677	5.11188	21.5666	55.2535	14.97	18.9308	23.515	1.66918	22.9221	12.0239	23.0661	9.23823	68.0425	54.0343
23.5509	3.29719	27.8644	6.76462	22.4451	56.9965	13.8309	18.912	25.3846	0.944942	20.4667	13.0611	22.8023	10.4027	67.369	53.0092
23.0893	3.57908	27.7923	8.78306	23.5528	58.8821	13.2712	19.3528	24.6074	0.382968	18.5317	13.9628	21.9721	10.982	66.0244	51.8905
22.9233	3.71084	26.9602	10.439	24.6313	60.2765	13.232	19.0477	25.4764	0.361998	16.4277	15.1019	21.8652	11.4706	64.7238	50.6442
22.3284	3.67346	26.9711	11.2399	25.0145	61.6229	12.8863	20.9394	26.2813	0.359023	14.8252	16.3397	21.9401	12.8401	63.4006	49.053
21.945	4.27645	26.5741	13.002	26.1035	62.8938	12.3023	20.0639	27.7915	0.493403	13.0618	17.9342	21.2527	13.5321	61.8592	47.73
21.5157	4.10161	26.1869	13.692	26.9419	63.9485	12.8917	20.7819	28.1547	1.38702	11.716	20.0361	19.8982	14.2558	60.5992	46.524
21.0399	4.76579	26.5955	14.4263	27.9342	65.7453	13.0295	21.3547	29.1537	2.15954	10.4613	21.5671	20.076	15.3043	58.6092	44.9302
21.2567	4.41719	25.7111	14.9643	28.6337	66.5522	13.1594	22.2952	28.0964	3.06884	9.48248	23.4244	19.7207	16.3281	57.1767	43.4217
20.7724	4.86968	25.042	16.0739	29.5396	68.1294	13.3848	23.8239	30.6808	4.17694	8.97776	25.4006	19.3047	17.0998	55.5937	41.8762
20.2762	5.3995	25.0858	17.0855	29.7855	68.8559	13.9882	23.7358	30.5181	5.27322	8.97442	27.3409	18.8396	17.6908	53.4318	40.6403
19.8464	6.35505	24.7585	17.6627	30.3449	69.6847	14.328	24.6583	30.0562	6.85608	9.15432	29.8701	18.1477	19.2981	51.5237	38.8198
19.7265	6.90706	24.523	18.3649	31.1695	70.1696	14.919	25.0169	31.2485	8.29196	8.73292	32.3439	17.7738	20.5099	50.0979	36.7415
19.581	7.76257	24.0598	18.7519	31.376	72.6706	15.0124	25.2746	31.2537	9.65768	9.19073	33.3624	17.3307	22.5255	46.8068	35.4704
19.0827	8.45275	23.6723	19.6417	31.8605	72.5775	14.8688	25.8358	30.4665	11.1621	9.55424	35.7697	16.4455	23.2725	45.8632	33.6499
18.9472	9.46097	23.5884	20.1217	31.7951	73.5981	14.9987	23.1858	30.3408	12.1431	11.3072	38.0611	16.2958	24.2423	44.0585	30.5996
18.657	10.2768	23.3379	20.6744	31.737	74.0102	14.5514	24.0357	30.1263	12.636	12.126	40.3685	15.964	25.7723	41.4064	28.5154
18.195	11.458	22.8675	21.0127	32.1932	74.291	15.2307	23.3476	29.8321	13.452	13.0148	42.3511	15.0875	26.424	40.058	26.2185
18.5109	12.958	22.9673	21.2517	31.8393	74.4363	15.6291	23.8368	28.9967	14.178	13.8685	44.3273	15.0905	27.6886	37.8742	23.8157
18.1315	13.8924	22.5075	21.6119	31.9363	74.5562	16.4318	23.7857	28.7691	15.2703	14.2837	46.7556	14.7039	28.2431	35.7191	21.5956
18.1314	14.9984	22.4908	22.4514	31.6348	74.99	17.6036	23.9331	28.76	16.4443	14.2607	48.7907	14.0563	29.2011	32.9869	20.1443
17.6697	15.897	21.9453	23.1732	31.3496	75.0307	18.1428	23.1227	28.6613	17.4493	14.9899	50.8375	13.7025	29.0526	30.9379	18.4985
17.405	16.7861	22.1036	23.5637	31.716	74.919	19.2987	23.2205	27.7151	18.4001	14.4296	53.3228	13.0473	29.41	28.1263	17.1002
17.6881	17.8804	21.6774	24.3304	31.3906	75.0368	20.4312	22.824	27.4298	19.4247	15.7164	55.1301	13.0769	29.4838	26.0334	15.2036
16.7936	19.5203	21.4069	24.7974	31.3054	74.8199	21.6818	22.8677	26.8678	20.2882	17.206	57.6647	12.5594	29.8214	23.6447	13.129
16.7544	20.6405	21.242	25.086	30.9349	75.0136	22.0756	22.4121	26.8031	21.6591	18.7986	59.4215	12.8827	29.9257	21.8206	11.6649
16.5526	22.1944	20.5585	25.5807	30.7319	75.0106	23.4527	22.6623	27.3672	22.9174	19.9927	60.996	11.6536	30.2639	19.4106	9.85315
16.4974	22.7889	20.2666	25.5081	30.3265	74.8191	24.0444	21.7453	27.0442	23.8598	21.0288	62.9643	12.2237	30.3977	17.6375	8.10971
16.2129	24.7268	20.2948	25.9038	30.2537	74.1375	24.705	21.3592	26.2433	24.4468	21.2622	64.2159	11.5892	30.4947	15.9685	7.04732
15.9407	26.5456	19.8134	25.3323	29.6051	74.106	24.6118	21.0162	25.6551	24.9121	22.361	65.9024	11.4224	30.3904	13.9039	6.11067
15.6759	28.6192	19.9724	25.6426	30.2043	73.2756	25.0532	20.4417	24.9651	25.6918	22.9118	66.5779	11.621	30.4931	11.9303	4.55004
15.3141	30.479	19.4147	25.5675	29.3478	72.8975	25.4289	19.9483	24.3168	25.9891	23.4823	67.4174	11.6201	30.4287	10.2483	4.17634
14.9639	32.7584	19.4895	25.8059	28.9536	72.2246	25.8109	19.5324	24.5593	26.4384	24.6103	68.2134	11.2547	29.8968	8.88085	3.12787
15.355	34.7701	18.9827	25.1397	28.7614	71.3206	25.9265	19.154	23.5423	26.8378	25.5255	68.7752	11.0832	29.8856	7.20044	2.90067
14.4214	37.3591	19.2537	25.2086	28.5584	70.5011	26.4928	18.9819	23.5382	27.1917	26.4896	69.7671	11.4961	29.4764	6.44338	2.31084
14.4427	42.0528	19.2458	24.4903	27.7557	69.6658	26.3814	18.4071	23.4042	27.2618	26.7528	70.3835	11.5563	29.4752	5.47449	2.07366
13.9504	43.795	19.2085	23.7392	27.22	68.2212	26.6511	17.8795	21.9374	27.8475	28.3947	70.7664	11.1357	28.8458	5.44278	2.42152
13.9183	46.8641	19.2673	23.6263	27.1537	67.5256	26.3474	18.1336	22.0733	27.9256	28.727	70.4861	11.3218	28.6016	5.47542	2.61739
13.7985	49.9314	19.3648	23.4809	26.3696	66.49	26.35	17.6438	20.7054	27.7374	29.3738	71.3082	11.5803	28.5465	5.98311	2.87991
13.2875	51.5314	19.2694	23.5899	26.0729	65.236	25.7954	17.2528	20.0222	27.6118	29.4036	71.4485	11.9349	27.4965	6.43294	3.57234
13.3229	54.4114	19.4755	23.2012	25.7248	63.9171	25.2553	16.6683	18.0606	27.4726	29.8137	71.7854	12.4106	27.3535	6.69624	4.66578
13.462	56.3862	19.4667	22.9767	25.1122	62.7408	24.687	16.9869	17.2342	27.1073	30.0871	72.1743	13.0347	26.782	8.04831	5.60789
13.6395	58.7002	19.6538	22.332	24.9618	61.5096	24.8637	16.9097	16.9135	26.5652	29.8932	71.5409	13.0315	26.2974	9.00477	6.74134
14.0378	59.8357	19.565	22.2955	24.1224	59.839	24.654	16.407	16.0901	26.5902	29.9612	71.6957	13.4775	25.6823	9.69033	7.65216
14.3732	60.6952	19.8045	22.089	23.9932	58.355	24.1071	16.6045	15.4928	26.4869	29.7341	71.761	14.024	25.4979	10.5055	8.81678
14.7899	62.2895	20.1248	21.4033	23.3017	56.6749	24.1515	15.6643	15.222	25.6994	29.6175	71.4966	14.6105	25.3714	10.5484	9.97934
15.4238	63.9005	19.9385	21.4238	23.3931	55.5088	23.5988	14.4284	15.1908	25.127	29.6004	70.9334	15.5243	24.5803	10.9291	11.1655
15.7522	63.9885	20.1071	20.821	22.1264	53.9044	23.4633	14.5063	14.0234	24.6006	29.7062	70.2754	15.5374	24.4412	11.1204	11.9663
16.9428	64.7492	20.1412	20.5359	21.732	52.4853	23.1319	13.5103	13.6867	24.1237	29.381	69.6311	16.2136	24.0861	11.3853	12.089
17.3021	66.4811	20.1354	20	21.6319	50.7037	22.7894	13.9949	13.0629	23.447	29.2383	69.4729	16.95	23.1963	12.1624	12.2831
18.6112	67.298	20.5347	19.7974	20.9725	48.9805	22.326	12.6574	12.2554	22.8099	28.8042	68.4325	18.5567	22.3227	13.6883	12.8498
19.7156	65.9162	20.955	19.5356	20.6541	47.2884	21.8947	12.7306	13.0931	22.3734	28.8556	67.7706	19.2203	22.5454	14.3215	13.7171
20.8932	67.8271	20.9992	19.3329	19.7346	45.0538	21.6246	12.0632	12.1713	21.6827	28.8181	66.6788	20.2983	22.7574	15.1312	14.2049
21.9467	68.1982	21.0632	18.7551	19.5067	43.7645	21.0999	11.5872	11.5774	21.199	28.5717	65.579	21.3676	22.1082	15.7496	15.1929
23.1374	67.2595	21.5682	18.4167	19.2721	42.0971	21.0255	11.1362	11.6139	20.5948	28.13	64.2473	22.3579	21.1311	16.5399	15.7242
24.4863	68.0445	21.4607	18.0542	18.822	40.0381	20.4471	10.6271	11.4147	20.208	28.2544	62.9653	23.9473	20.8846	16.9125	16.6558
25.8741	68.6005	22.0179	17.7568	18.3762	37.963	20.1609	10.4012	11.6862	19.3808	28.0718	61.5778	25.3362	20.7936	18.4626	17.4621
27.4475	68.0821	22.6576	17.3108	18.2203	35.2049	19.5332	10.0231	12.5999	19.2194	27.3281	60.4635	26.8646	20.2674	18.3573	18.3294
29.4119	67.9717	22.4709	16.5403	17.7485	30.9725	20.0846	9.87247	11.7242	18.7027	27.0248	58.6997	28.7124	19.9438	19.9701	19.5198
31.1243	68.1441	23.2282	16.3568	17.277	29.1979	18.9622	9.63924	11.2433	18.0263	26.5157	57.0836	30.6414	19.383	21.0454	20.4978
32.6747	67.4198	23.3604	15.5416	17.1956	26.9854	18.5421	8.97537	11.3277	17.5371	26.042	55.6639	32.1865	19.1074	21.3318	21.9937
34.5686	67.0971	23.6017	15.5746	16.6897	24.9336	18.2172	9.16407	11.0041	16.9766	25.853	53.4782	34.4899	18.9572	21.8504	23.0928
36.6063	66.1728	24.1535	14.8499	16.3331	23.1702	17.5794	9.14559	11.0433	16.2629	25.0251	51.9169	36.5095	18.422	22.5253	24.1958
38.1524	65.6201	24.9002	14.3933	16.0579	20.8408	17.5794	8.9001	10.4361	15.84	24.3988	49.9883	38.3776	17.8931	23.4575	25.7001
40.2364	64.9347	25.332	14.2624	15.8625	18.2324	16.9848	8.66247	10.4807	15.5719	23.8145	47.9505	40.479	17.2757	23.7727	26.3677
43.6972	64.1379	25.9696	13.5593	15.5866	15.8794	16.6631	8.70231	10.6577	14.7621	23.163	45.9522	42.5274	16.797	24.5533	27.0515
46.5301	62.8279	27.042	13.6096	15.2996	14.1929	16.7029	8.0242	9.80166	14.2492	22.4335	43.926	44.3576	16.7286	25.0948	26.9564
48.9293	62.5068	27.8097	13.2567	15.1302	12.627	16.4958	7.76361	9.32452	13.6274	22.0521	41.3607	46.0402	15.5805	25.6724	27.6635
51.3402	60.3284	28.8181	13.0307	14.2948	11.0425	16.3626	7.96066	9.27025	13.539	21.542	39.2013	48.1043	15.4038	26.3594	27.7365
53.4819	58.9224	29.9201	12.6709	14.6801	8.90272	15.4353	7.73693	8.93617	12.9917	20.691	37.2301	50.1948	15.2117	27.4048	27.4319
56.0777	57.8425	30.6779	12.4201	13.7867	7.81005	15.491	7.14846	8.60681	12.3317	20.1237	34.76	51.7043	14.9356	27.8557	27.6367
58.6674	55.9272	32.0419	12.3885	14.5428	6.69571	15.4488	6.29596	8.08897	12.154	19.5434	31.9678	53.7084	14.319	27.0183	27.5112
61.3676	54.3774	33.3761	12.0042	14.1142	5.42782	14.8723	6.06803	7.63137	11.7964	18.9839	28.8027	55.8396	13.8557	27.4501	26.1685
63.5664	53.4288	34.6178	12.0949	14.0802	5.03312	14.6929	6.20364	7.60136	11.2166	18.2025	26.0626	57.7724	13.773	27.0894	26.9893
65.945	51.3845	36.2654	11.4855	13.8357	3.9638	14.8052	5.7094	7.26708	10.8376	17.9378	23.8344	59.9014	12.8563	27.384	26.6986
68.4561	49.7007	38.0428	11.9747	13.6993	3.36197	14.8762	5.82983	6.92705	10.6401	17.2839	20.6205	61.7634	12.7293	26.8384	26.5817
70.0709	47.3854	39.5591	11.6975	13.8125	3.98414	14.3025	5.34343	7.17943	10.1746	16.7234	17.8069	63.7923	12.3927	26.9006	26.299
71.7981	45.2084	41.5282	11.4334	13.6803	3.95742	14.0213	5.20493	7.0389	9.8031	16.359	15.622	65.3244	11.9141	27.5598	25.4867
72.9642	43.3302	43.074	11.1168	13.6089	3.56156	14.0553	5.14747	7.05067	9.29826	15.8839	13.5263	66.9977	11.5039	27.7532	25.3196
74.3999	41.0108	44.8482	10.9015	13.8147	4.05351	13.8668	5.28257	7.25853	9.02564	15.6065	11.8523	68.6516	11.1085	27.1555	24.8548
75.2579	38.562	46.5475	11.1476	14.0431	4.31111	13.6061	5.25829	7.55906	8.63425	15.1457	9.97509	69.8796	10.8779	26.9814	24.561
75.9403	36.8812	47.9214	10.6202	14.1105	5.11962	13.4419	5.24452	7.91768	8.37122	14.5583	9.11787	70.8476	10.8062	27.0162	24.6116
76.6542	34.4207	49.8395	10.691	14.6216	5.98903	13.1291	5.32992	8.65077	7.93	14.1894	7.35735	72.1781	10.2001	26.4223	24.8362
77.3694	32.0654	51.6246	10.9542	14.711	6.96582	13.1601	5.60714	9.23358	7.54931	13.6791	6.90473	72.5217	10.1212	26.0142	24.9437
78.0854	29.5971	53.27	10.9193	15.1881	8.12763	12.6131	6.57572	9.45483	7.33736	13.4392	6.43694	73.4077	10.1322	25.2627	23.9289
78.5994	27.4929	55.0068	10.9857	15.6382	8.94334	12.6488	6.56644	11.4063	6.87756	12.9822	6.66766	74.2261	10.2527	24.9214	23.2728
79.119	25.0143	56.6622	11.0094	16.2038	10.8414	12.5093	6.86353	11.7218	6.67877	12.5753	6.13238	75.2175	10.373	24.8399	22.8218
79.4998	22.8355	58.4005	11.0897	16.981	11.7418	11.9277	7.54508	12.5431	6.45117	12.1653	5.36611	75.51	10.6211	23.7869	22.1931
79.3279	20.1614	60.5511	11.2692	17.4463	12.5939	11.6878	7.69751	13.9048	6.1177	11.6582	5.24777	75.8118	10.2274	23.2944	22.2913
79.9893	17.9535	62.8354	11.4118	18.306	12.2394	11.8545	8.1761	14.4925	5.96048	11.4018	6.15693	76.3042	10.653	23.3461	21.57
79.7606	16.4141	64.8986	11.4778	19.2608	12.7264	11.2885	8.76669	15.7142	5.70837	11.1722	7.28892	77.064	10.5358	22.625	20.862
79.731	14.6745	66.6655	12.3555	20.1825	13.557	11.0345	9.36609	16.419	5.74648	10.4928	9.84567	76.7077	11.0464	22.4668	20.4487
79.5391	12.2441	68.5324	11.8253	20.7258	13.9283	11.143	9.80649	17.5427	5.30426	10.1924	10.9695	77.0367	11.2532	21.5662	19.8832
79.4916	10.5317	69.5871	12.5577	21.7211	14.6217	10.6551	10.8607	18.8658	5.35289	9.95389	12.1397	76.9421	11.8408	20.9429	19.3242
79.358	9.50509	71.3744	12.6769	22.7015	14.4739	10.4284	11.228	19.833	5.00432	9.71813	12.1399	76.8127	11.917	20.8691	18.8972
78.9403	6.97363	72.7204	12.7967	23.9757	15.0175	10.3789	12.4322	21.613	4.80302	9.29675	11.7724	76.7294	11.7815	19.9562	18.1954
78.9537	5.56177	73.5646	13.581	24.9578	15.6608	10.0444	12.9868	22.8983	4.64377	9.21305	11.7502	76.2232	12.4826	19.846	17.8108
78.4427	4.31525	74.5035	13.9369	26.0666	16.2015	9.60043	14.0362	24.5055	4.72144	9.26948	13.509	75.8175	12.5669	19.1817	17.0801
78.257	3.414	75.5677	14.3569	27.5198	16.8983	10.1095	14.6936	26.1548	4.74941	9.01667	14.341	75.6474	13.4363	18.7455	16.9903
77.9103	2.35358	76.1225	14.8744	28.9206	17.435	9.9508	15.554	27.9423	4.71985	9.01478	13.9572	75.2554	13.5673	18.0958	16.475
76.4708	2.25244	77.3132	15.3997	30.1984	18.4895	10.2379	16.8004	30.0054	4.70091	8.93582	15.1461	75.0215	13.9513	17.5994	15.8871
76.0592	2.0004	77.5338	16.1102	31.5966	19.1612	10.2374	17.711	31.9411	4.83727	8.5024	15.349	74.3987	14.1831	17.2703	15.7608
75.1196	2.56976	78.029	16.8401	33.5827	19.2071	10.3128	19.0142	33.9039	5.05463	8.52171	16.0164	73.0937	14.6052	17.2661	14.9963
74.3476	2.87184	78.9217	17.3123	35.2791	20.094	10.8389	20.2011	36.4481	5.37016	8.70137	17.2741	72.4734	15.9024	16.784	14.8214
73.3156	4.13507	79.1709	18.3146	37.3492	20.7675	11.4184	21.4029	38.7967	5.93255	10.0232	18.7063	71.9151	16.1228	16.4702	14.3066
71.6549	5.85496	79.8278	19.6175	39.183	21.2622	11.8726	22.6968	41.0519	6.40149	10.4205	19.7478	70.5701	16.8318	16.1163	14.289
70.3661	7.07956	80.1315	20.52	41.5082	21.7764	12.5321	24.4447	43.722	7.00302	9.8338	19.6291	69.8993	17.8533	15.7358	13.5604
67.7217	9.23807	80.4224	21.5769	43.7221	21.9726	13.1969	26.0229	45.8738	7.88438	11.089	21.8475	68.581	18.9026	15.4832	13.134
66.4911	9.66054	80.8762	22.85	45.8445	23.3568	14.4482	27.8588	48.2319	8.62669	11.8471	22.52	66.7626	19.7553	15.0867	12.6827
64.8853	10.7875	80.9194	23.8886	48.2069	24.1357	15.1325	29.4888	49.4833	9.35571	11.1641	23.1737	64.9263	21.2212	14.7976	12.6051
62.574	10.9937	81.0759	25.591	50.3002	25.08	15.9924	31.2154	51.2836	10.1521	11.7299	24.4101	63.7066	22.0389	14.5825	12.0567
60.8783	11.4944	80.8206	26.7197	52.8344	25.1935	16.7567	33.063	52.6773	11.0942	13.1216	25.3372	62.8123	23.2686	14.5526	12.6958
58.9525	12.0528	80.7513	28.5078	55.268	25.7794	17.9043	35.3305	54.6116	11.5477	12.6821	26.1903	61.2728	24.1096	14.2932	12.2681
56.9014	12.5153	80.6403	29.8168	57.6047	26.0474	18.7631	37.0336	57.532	12.7029	13.4285	27.2527	59.7125	26.4097	13.8552	11.9973
55.8736	13.0959	80.0684	31.7547	59.6185	26.2996	20.56	38.9679	59.4968	13.3669	14.0917	27.8601	58.1708	27.643	13.5942	11.7553
53.813	13.9496	79.448	33.1932	62.2406	26.5011	21.8397	40.7069	61.3426	14.1905	14.4136	28.2673	56.8988	28.9958	13.2777	11.1597
51.5053	14.3278	78.8489	34.953	64.3843	26.7256	23.2303	42.9706	63.2531	15.105	15.2097	28.3607	54.8739	30.7384	13.0996	10.7131
49.5179	15.2863	77.9568	36.8738	66.3098	26.8783	24.5014	44.6774	65.2245	16.0824	15.8413	28.4001	52.8966	32.3877	12.5817	10.4406
47.1305	15.7418	76.9905	38.654	67.6213	26.7982	25.9162	46.6798	66.7251	17.218	17.0208	28.5032	51.2502	34.7114	12.5427	10.3514
44.669	17.2134	76.1395	40.1549	69.3686	26.6391	27.023	48.2025	68.4177	18.1976	19.1316	27.9384	49.2065	36.2247	12.4865	10.5076
42.2522	17.9818	74.9899	41.9957	71.1222	26.8154	29.0869	49.79	69.7302	19.2675	19.9801	27.7747	48.6679	38.1685	11.4394	10.6062
39.809	18.1812	72.7151	43.9769	72.3583	26.7758	30.4774	51.8772	70.7825	20.4261	20.7152	27.7944	46.3761	40.0917	11.1729	10.5577
37.6248	18.8032	71.6975	45.7791	73.3363	26.469	32.893	54.1493	71.9644	21.6589	22.0549	27.1157	45.1131	42.1312	11.1513	10.2598
35.2687	19.2609	69.7989	47.2082	74.1723	26.2753	34.6093	56.459	72.9159	23.2064	22.8958	26.5758	43.0795	44.4616	10.8993	10.5353
31.44	19.9953	68.3964	49.398	74.7454	25.8835	37.4313	58.5514	73.9872	24.7793	25.5289	26.6168	39.827	46.6866	10.692	10.3496
29.3246	19.8519	66.4204	52.4098	75.7133	25.4679	38.1147	60.3566	74.177	26.1941	27.0521	25.4724	37.7748	48.4871	10.6431	10.616
27.7116	20.4455	64.432	54.4837	76.4334	24.705	40.545	61.6811	75.027	27.5647	28.5042	25.9937	34.9421	50.5617	9.56978	10.3241
24.5111	20.3188	62.3917	56.7608	77.1608	24.4911	42.6526	63.8526	75.4573	29.1625	30.4642	25.9143	32.8999	52.3594	7.98325	10.2152
21.9704	21.1429	61.0407	58.4824	77.5832	23.795	44.1212	65.2418	76.2366	30.9264	32.0885	24.6562	31.5726	54.875	7.54845	10.3482
19.4764	20.6751	59.1419	60.8519	78.3769	23.245	46.5002	66.5619	76.4435	32.5133	34.0456	23.8377	30.2935	57.5757	6.90717	10.737
18.5042	20.9508	57.4818	62.3082	78.475	23.5781	48.8194	67.759	76.8273	34.5703	35.9032	23.0531	29.4323	59.4966	6.62816	10.89
15.7442	20.8793	55.739	63.8934	78.8421	22.6899	50.6423	68.6724	77.3497	36.3108	37.9524	22.8337	26.7321	61.3939	6.09938	10.6861
13.8654	21.1456	53.5084	65.3306	79.2166	22.0427	53.6256	69.2078	77.441	38.0121	39.9129	22.2238	24.2302	63.5293	5.31322	10.8464
11.8913	21.2539	51.6121	66.303	79.538	20.8206	55.9297	70.3636	78.1137	40.2397	42.3004	21.274	22.5366	65.0921	5.83039	10.9965
10.7021	20.5489	49.1964	67.241	78.8683	20.7015	57.3682	71.4208	78.233	41.9224	44.2982	20.8689	20.54	66.6798	6.27268	11.2677
8.97129	19.9399	46.6815	68.1784	79.2557	20.5951	59.2122	71.5952	78.4129	43.9138	46.3978	20.5624	18.5957	68.818	6.1119	11.584
7.72179	20.2483	45.1766	68.7832	79.5063	20.4752	61.4143	73.083	78.1031	45.6756	48.761	19.0783	17.7202	70.2136	5.94592	11.8128
7.11251	19.8409	42.7359	69.1394	79.0261	19.5415	62.8635	73.3599	77.5693	47.5179	50.8111	18.9901	16.4809	71.259	7.06317	12.2573
6.86645	19.6438	40.7108	69.8918	78.6536	18.8911	64.4895	74.004	77.6405	49.2291	53.1131	17.0131	15.6235	72.457	6.88099	12.3885
7.01371	19.1977	38.2667	69.9954	78.4454	18.4492	65.57	74.1136	77.062	50.9017	55.0901	16.9722	14.752	73.2665	6.82467	12.7894
8.16885	18.9868	36.1171	70.661	77.89	17.62	66.7377	73.9576	77.1701	52.715	57.6241	16.0945	14.1249	74.2483	7.61625	13.2983
8.37081	18.745	33.3667	71.4278	77.1601	17.2225	67.855	74.1335	75.5369	54.4503	59.3306	15.1574	14.2753	74.3986	7.6413	13.6177
8.93555	17.8993	30.6993	71.5455	76.491	16.6707	68.5858	74.1616	75.083	56.0005	61.2631	14.4498	14.1053	75.0998	8.42688	14.2728
10.3958	17.6019	28.0563	71.581	75.4351	16.3495	69.5273	73.8873	73.6945	57.4923	63.8451	13.4503	14.2947	75.3076	8.95274	14.6007
12.2089	17.5666	25.8054	72.0582	74.9398	15.8441	70.4908	73.3824	72.6672	58.7453	64.6737	12.7208	15.1499	75.4658	9.59283	15.0882
13.2211	16.8927	23.1842	72.448	73.4324	14.8267	71.0042	73.7058	71.437	60.1238	66.5351	11.8995	16.2451	76.169	9.78047	15.6781
14.0655	16.7775	21.0777	72.5393	72.3679	14.2877	71.7832	73.2963	70.512	61.1875	68.1833	11.8345	17.1232	76.2309	11.6481	16.1225
14.7313	15.8793	19.1715	73.1675	70.9828	13.6099	72.6506	73.0403	68.9708	62.0126	69.521	11.0435	18.7887	76.1634	11.2748	16.8728
15.0808	15.5187	17.5535	72.859	69.7063	13.0957	73.2897	72.458	67.2915	62.8854	70.8266	10.5292	19.1218	76.7709	12.2756	17.5109
16.5462	15.2999	16.2834	72.9649	68.3681	12.8685	73.8619	72.3887	65.6566	63.4218	72.3887	9.85734	20.4247	76.5123	12.5758	18.5119
17.0847	14.8201	15.0345	72.6169	66.4056	12.1502	74.3871	71.9466	64.0171	64.0395	73.477	9.77004	20.3316	76.9792	16.3488	19.2738
17.2801	14.7722	13.6896	72.126	65.196	11.7473	74.9586	70.8013	62.5278	64.9029	74.1675	8.57718	21.2163	76.8536	15.1499	20.0413
18.7066	13.6557	12.889	71.517	63.1615	11.1552	75.2804	71.579	60.4876	65.5905	74.968	8.7422	21.9103	76.4584	15.9706	21.146
19.4194	13.0761	12.1438	70.3377	61.2677	10.7286	75.8789	69.3717	58.501	65.8647	75.7564	7.95311	22.783	76.2548	17.1206	22.3129
20.8499	12.3419	11.1728	70.3135	59.8181	10.7422	76.0593	68.5107	56.9197	66.1912	76.3624	7.51037	21.0591	76.0672	18.2209	23.015
22.1879	11.7958	10.9422	70.074	57.7157	10.3837	76.6313	67.25	54.8332	66.4935	77.3296	7.24065	20.0209	74.8154	19.473	24.1037
23.3613	11.4655	11.158	68.8979	56.3163	9.86537	76.3551	65.4043	52.5297	66.8191	77.3431	7.25934	22.4437	75.0437	21.2955	25.2559
23.611	11.9278	11.1795	68.1784	53.9709	8.64148	76.8699	63.8785	50.1355	67.0278	78.516	6.54165	24.2082	74.2294	22.3817	26.4002
24.906	10.2239	11.5392	67.2083	52.4804	8.2721	76.6899	62.5896	47.9434	67.0151	78.363	6.47468	25.5195	73.121	24.7008	27.8578
25.7833	10.1535	12.2861	66.5708	49.9963	8.41744	75.6793	61.2023	45.7638	66.8042	78.9866	5.67238	26.8489	72.0817	26.4225	29.1976
27.0882	10.5299	12.8951	65.6049	48.319	8.76715	75.4707	59.4532	43.7354	66.7242	78.6757	5.79838	27.4896	71.069	27.8017	30.3413
27.5535	9.80626	13.454	65.0015	45.9024	8.99762	74.4591	57.2964	41.4743	66.5868	79.4997	5.63198	28.3171	69.6855	31.0288	31.9141
27.7423	9.26163	14.2566	63.2237	43.4751	8.88726	74.0641	55.1654	39.0173	66.3116	79.4546	5.33024	30.5963	68.0934	32.7863	33.633
28.8994	9.07477	14.6716	62.1212	41.2354	8.6844	73.4068	52.8742	36.1914	65.7262	79.5648	5.37207	32.2428	67.0238	35.2455	34.9419
28.5208	9.04608	14.8906	60.9504	38.7084	8.55535	72.742	50.0681	33.823	65.6487	79.4212	5.1348	30.5909	65.2225	38.1677	36.5726
28.6562	8.84043	15.5832	58.8494	36.2999	8.64787	72.0356	49.0224	31.448	64.9911	78.7701	5.17251	31.2057	63.6492	40.7037	38.4451
29.7214	8.16501	15.9288	57.2229	34.3111	8.87499	71.1568	46.4648	28.9731	64.4518	78.9052	5.62444	31.5798	62.1502	43.0756	40.2052
29.3798	8.12876	16.4446	55.5424	31.9025	8.42866	70.0276	43.9011	26.5304	63.7285	78.4904	6.1483	31.9968	60.4064	46.0381	41.7848
28.9374	7.32208	16.9553	53.8511	28.5052	8.50776	68.8154	41.061	24.1651	62.804	77.5378	5.9614	31.8589	58.4485	48.1108	43.567
28.8316	6.40862	16.9502	51.7228	26.2347	7.80558	67.779	38.271	22.2604	62.025	77.2866	5.9696	31.1883	56.3544	50.77	45.7722
29.0183	5.91821	17.4722	49.574	23.5472	7.79414	66.191	35.9948	19.8539	60.7886	76.8996	5.96887	30.3447	53.3001	53.5701	47.5432
28.787	6.31914	17.984	47.1964	21.6943	8.33574	64.8484	33.4865	17.6968	60.376	75.8377	6.02153	30.2438	50.906	55.8186	49.6842
28.891	5.19871	18.7423	44.4935	19.3727	8.42455	63.6043	31.2549	16.3566	58.4829	75.1687	6.64949	30.4267	48.3154	57.6713	51.1605
28.6767	5.64381	19.774	42.5854	17.1346	8.28106	61.9547	28.4492	14.3622	58.2722	74.0828	6.67566	31.7178	45.9541	59.8771	53.1082
28.7878	5.52988	20.552	39.2004	15.7317	8.19754	60.5744	26.2638	13.0544	56.7568	72.9472	7.63873	32.1695	43.5768	62.2495	54.6284
28.9531	5.38637	21.3279	37.6175	13.7056	8.77782	59.5085	23.4239	11.6585	55.5874	71.5845	8.5253	32.4764	41.0362	63.6089	56.1303
28.7238	5.1964	21.7664	34.9596	12.4486	8.71914	57.7663	21.3624	10.8082	53.437	70.5797	8.62459	32.2249	38.577	65.0466	57.33
27.5949	5.1955	22.9681	32.3301	11.197	8.72277	55.6486	20.2192	9.88308	51.8877	69.4811	9.32725	31.3287	36.3871	66.7921	58.4286
28.28	5.00878	24.1915	30.0907	9.66919	8.85508	54.132	18.4734	9.46124	50.2561	67.1079	10.5639	30.0881	33.5963	67.7201	59.8959
27.9108	5.33241	24.2233	27.4992	8.93479	8.79363	53.5971	16.6282	9.64562	49.124	66.376	11.2635	29.1858	31.6018	68.9138	60.8041
27.542	5.46801	25.4038	24.5701	7.67945	9.2268	51.6608	14.785	9.73738	46.9979	64.391	11.9992	28.7425	28.999	69.585	62.023
27.6486	5.75187	25.8338	22.7155	7.23896	9.06202	49.8421	13.2848	9.58033	44.9969	63.4642	12.5624	27.0275	26.6926	70.7221	63.4036
26.6941	6.09408	25.6037	19.7472	7.51855	9.85312	48.0207	11.7053	10.1704	43.4777	61.3417	13.404	27.2279	24.4803	71.5176	64.0549
26.4122	6.29989	26.2448	17.7768	6.86872	9.82381	45.5459	10.4025	10.9131	40.6965	59.5504	14.7556	26.2239	22.6353	71.9262	64.1651
25.7371	6.9884	26.6117	15.6554	7.54753	10.3063	44.3487	9.35603	11.7175	38.4416	57.8262	16.8712	25.9638	20.1826	72.4758	64.7827
25.5556	7.55667	27.1952	13.7654	8.07656	10.6672	43.0939	7.9345	12.4921	36.0803	56.173	18.283	25.426	17.8592	73.1509	65.64
25.1683	8.01498	27.4781	11.1226	9.22399	11.2768	41.0771	8.20885	13.8723	34.6159	54.7314	19.6681	25.0717	15.1256	73.5822	66.3192
24.5423	8.73673	27.861	8.83779	10.5713	11.614	38.79	8.40286	14.6443	32.9181	52.0947	21.1238	24.3949	13.6691	74.1606	66.4491
23.7022	9.70232	27.9947	7.04071	11.7182	11.9793	37.1191	8.16046	16.3023	31.1524	50.9323	22.6868	23.9373	12.1687	74.7869	67.0263
23.1724	10.2763	28.3525	5.24047	13.4953	12.0768	35.3589	6.85107	17.4338	28.8524	49.0199	24.4788	23.3941	10.1969	75.4023	67.2618
22.9767	9.75091	28.2944	3.38061	14.4187	12.4926	33.7069	7.40845	17.9167	26.3954	46.8042	26.8549	23.1775	8.90974	75.4905	67.3165
22.3881	10.6669	28.2011	2.4449	15.8478	13.1306	30.8882	9.20629	17.9718	25.001	43.7011	29.2261	22.7542	6.83819	75.6383	67.563
21.8458	11.9824	27.9101	1.53623	16.7248	13.7529	28.876	9.75122	18.5119	23.1439	41.5628	31.3733	21.8032	5.69009	75.8604	67.4984
21.2762	13.2484	28.1865	1.09505	17.4407	14.1056	27.4953	10.8766	18.875	20.8867	38.9831	33.3924	21.4363	4.82038	76.2878	67.3944
21.0237	14.3071	28.4604	1.21977	17.1864	14.6764	25.4949	13.4317	19.5236	18.7922	36.3816	35.7294	21.1431	4.79509	75.9001	67.084
20.733	15.7245	28.3283	1.60136	18.1221	15.7054	23.2536	14.6904	20.4246	17.0451	33.6802	37.467	19.7722	4.76376	75.8948	67.1446
20.4889	16.8205	27.893	2.21472	18.9055	16.4953	21.9547	15.7375	20.5323	14.6994	32.0994	39.8184	19.9977	5.06479	75.9858	66.5895
20.3682	18.32	27.6231	3.50306	19.9344	17.3946	20.178	17.0858	21.1826	12.4817	29.5898	41.9241	19.3931	5.70988	75.9415	66.2339
19.6812	19.607	28.2376	4.71227	20.8208	17.9784	18.5219	17.5464	22.0944	10.4658	27.1276	44.2194	18.6608	6.64926	75.1408	65.566
19.1284	20.5866	28.0768	6.36316	21.4666	19.0022	17.7064	18.092	22.7974	8.28291	24.1822	46.5966	18.2202	7.70121	74.6054	65.4095
18.7817	22.373	27.9556	8.07817	23.3633	19.8219	15.7567	18.3668	23.9134	6.49818	22.5781	49.1525	17.6444	9.04321	74.3227	64.0666
18.7971	23.8715	28.4268	10.0863	24.5358	20.8368	14.7372	18.3257	24.4607	4.82362	20.4328	50.7469	17.2088	10.192	73.1204	63.3722
18.4818	25.1481	28.1097	11.6669	25.1173	22.061	13.4021	18.5037	25.0969	3.45213	18.4564	53.3722	16.7592	11.261	72.9272	62.5193
18.3305	26.8488	28.0626	12.5736	25.3756	23.1812	13.0721	18.8383	25.9475	2.23829	16.5826	55.4064	15.9681	12.0902	72.374	61.5632
18.236	28.3198	27.0076	13.672	26.6354	23.9471	12.3847	19.1668	26.6364	1.10274	14.7931	58.3358	15.771	12.3137	71.2774	60.4715
16.5955	30.0887	26.8231	14.2386	27.8108	25.7556	11.5681	19.4779	28.2784	0.713952	12.7293	59.5854	15.3713	12.6779	70.4767	59.4267
17.7236	32.1273	26.214	15.2351	28.7014	27.2639	11.5772	19.372	27.8619	0.284289	11.2682	61.7612	14.7177	13.609	69.5869	58.6061
17.8116	33.8907	26.3482	15.7983	29.3227	27.939	11.0728	20.7148	27.5234	0.084287	9.40551	63.9685	14.6146	14.8677	68.4506	57.2419
17.7176	35.7831	26.1752	16.9374	29.8812	29.7704	11.4535	21.3815	28.1502	0.205672	8.6743	65.0918	13.9209	16.4293	67.9084	56.0266
17.1451	37.2353	25.8117	17.4301	30.8249	31.3884	11.4545	22.3867	28.271	0.831987	7.87679	66.5575	13.8723	17.3364	66.0336	54.5874
17.0303	39.3954	25.5168	18.1574	29.5478	33.0123	11.5175	24.6952	29.9742	1.69552	7.23511	67.8942	13.4904	18.6784	64.6736	53.1083
17.1423	41.102	25.2383	18.9486	30.8773	34.4239	11.9164	25.753	29.825	2.62936	7.31327	68.6671	13.2701	20.1443	63.6519	51.8484
16.6692	43.27	25.1639	19.5197	31.6352	35.9836	12.2505	25.9569	30.4119	3.85618	6.8314	69.4704	12.7503	21.2276	62.3253	50.3655
16.8478	45.1251	24.8591	20.1809	31.2111	38.0875	12.5631	27.0302	29.1494	5.10386	6.66575	70.1297	12.4432	22.9587	60.7708	48.4679
16.7488	47.275	24.2797	21.345	31.3404	39.5908	13.4568	26.9632	29.4231	6.44532	7.3613	70.6718	12.5497	23.9705	59.3151	47.0904
16.4589	49.2159	24.212	22.2965	31.3869	41.185	13.9808	27.0512	28.7104	7.94808	8.09562	71.3388	12.1212	25.3738	57.6216	45.2093
16.0088	51.3011	23.4093	23.0674	30.594	42.4358	14.7357	27.6462	29.5434	9.33693	9.96714	71.569	11.6017	26.7393	55.8343	43.4001
16.2307	53.4053	23.4579	24.0918	31.3252	43.8244	14.8537	27.5844	28.868	10.6886	10.7427	71.9503	11.4838	27.7991	53.8942	41.8133
16.0898	55.5052	22.8848	25.2293	30.8519	45.2742	14.8461	27.5034	28.5317	11.3637	11.5953	72.7857	11.2683	28.7714	52.0966	39.6653
15.8777	57.6534	22.5421	26.5977	31.3511	47.2474	15.0224	27.0844	28.3427	12.0901	12.6078	73.2644	11.2028	29.6159	50.6225	37.6023
15.5148	61.3895	22.1839	27.5114	30.4352	48.5023	15.1876	26.8234	28.4364	12.7597	13.0952	73.2962	11.4619	30.6469	48.5804	35.7495
15.6594	63.3671	21.8382	28.29	30.4847	50.1606	15.9919	26.2436	27.8015	13.954	13.2016	73.0828	11.1818	31.6719	45.9511	33.6585
15.1725	64.7356	21.2785	28.7159	30.184	52.0144	16.073	26.6574	27.0947	15.0543	12.3504	72.6379	11.1561	31.8931	43.9794	31.8685
15.1441	65.3078	21.7464	29.5054	29.8106	53.2271	16.9822	24.3628	27.4028	16.5754	13.5866	72.4964	11.781	31.7999	41.6215	29.4014
14.7276	66.8162	21.7018	30.3795	30.2556	55.1081	17.1665	23.7747	26.6594	17.3001	13.8069	71.8293	11.4495	31.9049	39.9593	27.3927
14.3829	67.1523	21.625	31.048	29.6599	56.8196	18.3649	23.4045	25.3529	18.7561	16.305	71.8197	11.9733	31.9704	36.8449	25.3512
14.3094	68.0381	20.7122	31.1014	28.8228	58.086	19.4918	22.9007	25.4221	19.9492	16.5917	71.8303	12.0125	32.3253	34.3716	23.3452
14.2695	68.8915	20.8106	31.4215	28.066	59.8645	20.2883	22.32	24.6983	21.2399	17.8652	70.8091	12.1718	32.0876	31.2752	20.6113
14.4556	70.1408	21.2246	31.4261	27.6912	61.5912	21.2636	21.6852	24.2426	22.4105	19.1381	70.0664	11.9831	32.1674	29.7187	18.9403
14.5174	69.9131	20.4801	31.9085	27.6193	63.2495	20.581	21.4397	22.9524	23.2034	19.7219	69.1872	12.245	32.3257	26.9837	16.712
14.406	70.3823	20.1221	31.0863	26.5086	65.0552	21.2033	21.1193	22.7017	24.7375	20.1815	68.2515	12.4629	32.0397	24.3156	14.7073
14.3559	70.7703	20.3256	31.2798	26.5109	66.5289	22.9241	20.6382	22.0279	25.377	21.1668	67.2184	12.5859	31.4456	22.0084	14.5271
14.6094	70.7797	20.4392	30.7704	25.9977	67.6327	22.9698	20.1783	21.0884	25.8941	22.0183	65.4497	13.0361	30.8322	19.9693	11.1404
16.1364	70.8597	20.81	30.92	25.5188	68.3442	23.7683	19.8926	20.8089	26.3737	23.3656	63.9787	13.185	30.6558	19.0864	9.24743
16.3283	70.5616	19.8667	29.7565	25.4106	70.4021	24.3664	19.2526	20.054	26.3698	24.8737	62.157	13.8268	31.3051	16.4859	7.63016
16.757	70.7225	20.3436	31.338	25.1712	71.244	25.1824	18.1897	19.2866	26.8967	25.2935	60.1593	14.3287	30.6699	14.5552	6.05147
18.004	70.4359	20.8408	30.6807	25.2076	72.3627	25.7172	17.6172	19.4484	26.9531	27.1712	59.0284	14.8936	30.0614	13.1195	4.75924
18.8814	69.9801	19.8908	31.155	24.7113	72.7089	25.5465	17.1874	19.0077	26.9942	27.3631	57.1012	15.5687	29.4636	11.763	4.26647
19.3946	69.4572	20.2262	29.925	24.1258	73.5063	25.8263	17.1013	18.3438	26.9921	27.6472	55.1334	16.3068	29.0125	10.3276	3.12708
20.5165	69.1881	19.9245	29.9304	23.7742	74.1994	25.8397	16.7153	17.9342	26.9748	28.9959	54.0384	16.9172	28.1352	8.56054	2.00352
21.5263	69.7168	20.7905	29.3818	23.5145	74.4478	26.6637	17.4164	16.9363	27.2373	29.4286	52.0842	17.4153	27.6996	7.90212	1.73786
22.4559	67.7782	19.9871	28.7247	23.2108	75.2223	26.278	16.3017	16.2261	27.1611	28.8491	49.9887	18.6988	27.577	6.92691	1.45572
23.599	67.0815	19.932	28.9759	22.4931	75.7855	26.371	15.0552	16.3878	27.1953	29.8942	48.1904	19.388	26.732	5.99976	1.76051
24.396	65.8624	19.9326	28.3108	21.9813	75.3697	26.3025	15.5135	15.7477	26.9812	30.4938	45.9625	20.4568	26.9786	5.6789	2.33116
25.7479	65.1017	19.5202	27.6013	21.6002	75.9337	26.1145	14.8646	15.4691	27.0511	30.31	43.8076	21.594	26.4917	6.39882	2.60384
26.6019	64.1406	20.2043	27.6775	21.185	76.0577	26.1262	14.3847	15.1684	26.3154	30.5305	40.6919	23.1184	25.7244	6.69046	3.48696
28.5132	63.0938	20.2003	27.2994	20.9977	76.5913	25.7274	13.4987	14.6764	26.3657	30.2459	39.2863	24.3793	25.253	7.44541	4.94787
29.7305	61.6609	20.6352	27.2574	20.4101	76.6315	24.3924	13.3549	13.7754	25.8507	29.8412	37.2009	25.877	25.1566	8.57523	5.96858
30.6632	60.6332	20.5268	26.8784	19.671	76.7726	24.8749	13.3912	13.8993	25.2856	30.1882	35.0771	27.3221	24.8522	8.97234	7.00125
32.1413	58.9209	20.9634	26.4436	19.6991	77.0311	24.5151	12.5057	13.1021	25.0047	30.2212	32.5826	29.3979	24.3656	10.3396	8.26765
33.7403	57.3297	21.6301	25.7672	19.1015	76.8954	24.1425	12.6142	13.1907	24.4035	30.0809	29.0994	30.9706	24.1215	10.8875	9.50932
35.6302	54.5594	21.6295	25.5583	18.9379	76.7351	23.815	12.2172	12.4885	23.8943	29.6354	26.2758	33.1811	22.924	11.7509	10.6962
37.4446	52.3211	21.757	25.0695	18.7425	76.1673	23.1701	11.3716	12.366	23.6625	29.3967	24.3664	35.2648	23.0963	12.7356	11.3693
39.6629	50.6068	21.9562	24.4754	17.8484	75.9015	23.558	11.1076	12.8714	23.0743	29.4263	21.4386	37.046	22.7717	13.1842	12.2064
42.4291	48.2547	22.7067	23.8076	17.5521	75.1808	22.9432	11.5299	12.1758	22.5171	29.1789	18.9357	39.1025	22.4158	13.3923	12.9519
44.2952	46.7707	23.0551	23.4517	17.1053	74.6317	22.5308	11.6656	12.1266	21.7252	28.2757	16.9133	41.3718	21.4583	13.5585	14.4032
46.2942	44.7556	23.6897	22.9134	17.2416	74.0083	22.5856	10.0486	12.1004	21.1557	28.707	13.3009	43.0791	21.2537	14.4434	15.2722
48.7526	42.2561	24.233	22.58	16.8797	73.0595	22.0291	10.3189	11.4069	20.9643	28.5187	12.3348	45.3372	21.1824	15.0153	16.6633
50.7952	40.2249	24.7069	21.718	17.3266	72.66	21.9563	10.0879	11.0646	20.6736	27.1405	10.6048	47.5191	20.134	16.221	17.932
53.5916	38.884	25.8968	21.3984	16.6386	72.3772	20.7563	9.80286	11.2093	19.9622	27.8586	8.92792	49.3919	19.3022	16.801	18.7137
55.581	35.851	26.302	21.0131	16.7753	70.8111	20.5158	9.43066	10.3465	19.4297	26.92	7.85403	51.2877	19.4976	17.5403	19.6276
57.8301	33.7285	27.4027	20.3406	16.1895	69.9575	20.127	9.20204	10.3529	18.9902	27.4321	5.98967	52.794	19.4097	17.5861	20.5121
60.4263	30.8982	28.2741	19.8488	16.0791	69.2851	19.6378	8.90637	9.78507	18.3644	26.5309	5.02315	54.3864	18.9118	18.2236	21.9691
62.6021	29.222	29.3844	19.6953	16.3878	68.3374	19.1934	8.63083	9.60309	17.9445	25.6201	4.00087	56.2501	18.8275	18.7123	22.8092
64.72	26.3927	30.7013	19.2837	15.8667	67.1504	19.1914	8.45729	9.09335	17.3228	26.2627	4.34183	57.9831	18.4063	19.7044	23.7255
66.9126	24.3123	31.9479	18.8306	16.0124	66.013	18.2976	8.2344	8.83696	16.6506	25.4428	4.10158	59.7067	18.1383	20.5981	24.5547
68.9794	22.0219	33.0896	18.5193	15.612	64.3616	17.9884	7.75583	8.3024	16.454	24.8104	4.54621	61.3382	17.5427	20.2038	25.8067
70.07	19.7872	34.5852	18.1526	15.4306	63.289	17.5385	7.72352	7.72618	16.078	23.8256	6.38017	63.5396	17.4262	19.9764	26.8709
71.335	17.5438	36.246	17.6831	15.2315	61.8334	17.2024	7.6039	7.11655	15.1758	23.4707	7.30644	65.28	16.9153	21.6246	27.5089
72.4721	15.4024	37.8082	17.0547	14.9068	60.4309	16.2573	7.43917	6.7702	14.5644	23.2666	8.77051	66.6358	16.6457	22.0324	28.2363
73.1469	13.6179	39.2186	17.025	14.9613	58.951	16.0566	7.22819	6.90482	14.3045	22.265	9.86579	68.3797	16.3985	22.5477	28.3658
74.9497	11.7444	40.9354	16.8778	14.8935	57.8221	15.4948	6.18062	6.8968	13.6306	21.5317	10.9608	69.9275	15.8013	23.6247	29.1303
74.5789	10.0673	42.6428	16.6569	14.6767	55.98	14.9978	5.95978	7.02233	13.1017	21.4051	12.8692	70.6766	15.6061	23.5569	28.7127
75.8862	8.09985	44.5089	16.0292	14.3484	54.1228	14.8775	5.61752	6.9489	12.3103	21.0539	13.5355	71.4746	15.1265	23.9874	28.389
76.3636	6.58741	45.9229	15.9688	14.3728	52.8447	14.2728	5.39476	7.24311	11.621	20.398	13.369	72.5403	15.0361	23.4772	28.587
77.055	4.88973	47.2307	15.9738	14.4328	50.9031	13.9341	5.29794	7.71354	11.1421	19.9325	12.9612	72.9907	14.3937	23.2304	28.7049
77.7261	3.56586	49.0045	15.3924	14.5363	48.9637	13.6383	5.0534	7.97852	10.6397	18.9345	13.4159	73.8976	14.0154	24.6621	28.38
77.9813	2.73647	50.5036	15.0209	14.3647	47.4495	13.3609	5.20657	8.54496	10.2106	19.2677	13.2235	73.8721	13.4313	24.5181	28.3413
78.1165	1.8553	52.5618	15.014	14.7095	45.3329	12.5327	5.44619	9.41353	9.46003	18.877	12.8292	74.5182	12.1854	25.1335	27.7035
78.6526	1.46277	54.0159	14.7284	14.8072	43.1344	12.1995	5.23238	9.82105	9.134	18.5045	13.7847	75.0582	12.7537	24.7592	27.2469
78.6096	0.671393	56.2756	14.2618	14.8661	40.9057	11.8688	5.32205	10.5821	8.73094	18.1276	14.9144	75.3313	11.8247	24.2091	26.8519
79.0607	0.890882	58.078	14.3289	15.3701	38.4068	11.756	5.24104	11.2418	8.38984	17.6073	15.7464	75.1276	11.6529	24.0809	26.313
79.3104	2.32421	60.1705	13.9824	15.4605	35.2452	11.6962	5.0408	12.4134	7.66463	17.5104	16.474	75.4214	11.211	24.1271	25.8451
79.2518	3.21879	61.9948	13.886	16.1585	32.3697	10.9168	5.54487	12.7141	7.2046	17.1573	16.9548	75.1439	10.9732	24.1074	25.3469
78.7637	4.85596	64.0263	13.4903	16.3374	30.1814	10.8867	5.83779	13.5147	6.92392	16.4121	18.2798	75.0406	10.4037	24.1175	25.3342
78.8044	6.81133	65.5523	13.506	17.1553	28.6785	11.0299	6.40732	14.248	6.46932	16.0147	17.2012	75.0293	9.97378	23.4026	24.9404
78.6139	8.55635	67.1314	13.3773	18.1936	25.4229	10.049	6.67941	15.1874	6.05739	15.8112	18.2413	74.7549	9.60175	23.117	24.6974
78.1487	9.69539	68.8624	13.4496	18.5502	24.3737	10.0278	7.01643	15.8659	5.70667	15.1635	19.8399	74.4265	9.59001	23.7064	23.7944
78.2782	10.2654	70.0449	13.7271	19.4621	20.5588	9.74966	7.35924	17.1685	5.45361	14.7371	20.387	74.041	9.18365	22.7407	23.6859
77.6764	10.5374	70.7514	13.8154	20.5885	18.124	9.32346	7.98877	17.8328	5.21554	14.1855	21.8706	73.3963	9.1662	22.6101	23.1047
77.3125	10.8071	72.5516	13.2627	21.2695	15.6706	9.26071	8.58599	19.158	5.04403	13.7066	22.581	72.8113	9.02351	22.5684	23.6279
76.0747	11.754	73.0923	13.233	22.3018	14.5673	9.16879	9.3615	19.926	4.55595	13.2005	23.8212	72.8388	8.86405	22.2773	22.9316
75.4604	12.7036	74.2229	13.5761	23.4247	11.899	8.81596	9.58847	21.1307	4.37175	12.7715	25.6147	72.4132	9.35473	20.9889	22.3147
73.9024	13.5063	74.9707	13.4861	24.3347	10.5583	8.65904	10.2597	22.5351	3.9218	11.856	26.3376	70.9114	10.0277	20.6892	21.3654
72.7424	14.0808	75.8515	13.9943	25.5268	8.71561	8.42635	11.0604	24.288	3.81035	11.3792	26.8757	69.307	9.40896	20.1413	21.2199
71.2642	14.6161	76.6337	14.3931	26.534	7.73738	7.56561	11.9114	25.8591	3.75866	10.6704	27.7092	69.1853	9.38879	20.0626	20.3696
69.8478	15.2383	77.1813	15.1411	27.9678	5.97907	7.82916	12.5589	27.082	3.52424	10.4267	27.9464	67.4794	9.38517	18.5624	19.5682
68.8202	16.4019	78.0811	15.2332	29.2708	5.08295	7.45413	13.6677	29.3065	3.79565	9.65361	28.1461	66.5888	10.5075	18.4554	19.3623
67.0152	17.0266	78.7837	16.2979	30.6485	4.41854	7.18292	14.6497	30.989	3.51618	9.23487	28.0347	65.4084	10.4039	17.384	18.8818
65.5634	17.9166	78.9869	17.1776	32.3431	3.35426	7.06262	15.7317	33.1455	3.94815	9.16897	28.5962	64.1181	10.219	17.4344	18.0477
63.5131	18.511	79.9804	17.4863	33.8838	3.03371	7.17185	16.6738	35.3778	3.8157	7.95154	28.2783	62.8847	11.4353	16.2037	17.7869
62.423	19.0315	80.3966	19.1114	35.6223	2.531	7.32723	17.6641	37.7522	3.92036	7.83598	28.8296	61.6024	11.7565	16.2312	17.0273
59.7924	19.407	80.5963	19.684	37.1975	2.45105	7.06731	18.2647	40.0642	4.39503	8.4102	27.7557	59.7333	12.1291	15.4017	16.5166
58.3219	19.5699	80.8443	20.7556	39.0529	2.74742	7.77874	19.6963	41.3312	4.32008	8.44805	27.7669	59.0738	12.8279	14.7736	16.2676
57.1885	19.4664	81.0053	22.3214	40.7912	3.39822	7.49491	20.731	43.8021	4.60854	7.80161	27.5663	57.2612	13.5525	14.8996	15.4618
55.3812	20.1375	80.7108	23.5383	43.1393	3.83017	8.03064	22.0983	46.0322	5.01794	8.56673	26.7611	55.5915	14.1631	14.6904	15.4408
53.4041	20.1718	80.3793	25.1354	45.3483	4.30848	8.68612	23.2502	47.7892	5.5893	8.75853	26.8617	53.5558	14.4766	14.3877	14.8668
51.457	19.6582	79.8163	26.2069	47.6679	5.29427	8.96297	24.7152	49.7612	5.81343	8.49856	25.7976	53.1636	15.2834	13.8035	14.6336
50.1909	19.5311	79.4311	27.9938	49.7463	6.08821	9.73697	26.2259	51.819	6.3016	9.12814	25.2186	51.3777	15.7653	13.6376	14.3256
46.8988	20.1903	77.9102	29.6517	51.975	7.06246	10.5297	27.5174	54.4042	7.04247	9.86197	25.4722	49.8992	17.4237	13.6622	14.0324
44.9295	19.7052	76.6371	31.239	54.6855	7.68499	10.9751	29.4893	56.3761	7.51233	10.1436	24.6497	47.8012	18.4084	13.2378	13.578
41.5726	18.7901	75.6536	33.2044	57.1376	8.7946	11.7907	30.8306	58.5676	8.11407	10.3293	23.9138	46.2253	19.2733	13.1786	13.1428
40.5389	19.4938	74.5058	34.6932	59.3998	8.73315	12.8146	32.8713	60.7299	8.90925	10.9074	23.1502	42.4972	20.6231	12.3089	12.918
38.0036	19.1641	73.3576	36.3663	61.3083	9.27589	13.5496	34.576	62.7294	9.70591	11.865	21.8873	39.7912	21.3722	12.9541	12.9432
35.1973	18.875	71.7379	38.1891	63.5618	9.45493	15.0028	36.5635	64.7601	10.5881	11.5284	21.6218	37.59	22.5564	12.2145	12.4947
33.7044	18.307	70.1878	39.5918	65.4996	9.48202	15.6042	38.3352	66.5001	11.4292	12.122	20.9259	34.6263	24.1669	12.1031	12.2706
30.8343	18.2742	68.532	42.1526	67.4168	10.6151	16.5294	40.4504	67.7934	12.3915	12.5618	20.4557	32.0292	25.4513	12.1136	11.87
28.0523	18.4731	66.7838	43.4308	69.2563	10.4452	18.202	42.487	69.4148	13.2225	13.6457	19.0568	29.6676	26.833	11.9756	11.5824
25.2761	17.3727	65.2365	45.6237	70.8273	11.8225	19.5145	44.5501	70.543	14.0816	14.6257	18.6101	28.2466	28.5	11.6051	11.3945
23.0751	17.2228	63.5278	47.3484	72.1077	12.7279	20.7291	46.654	71.8956	15.1223	14.5882	17.7975	26.8738	30.1016	11.4567	11.2238
21.1005	16.6272	61.6013	48.6134	73.4137	13.2624	22.3043	48.3852	72.4223	16.0141	14.9815	16.8022	25.332	32.5348	10.9934	11.2034
17.7238	15.8469	60.1177	50.6002	74.2483	14.1543	23.7621	50.6076	73.832	17.0362	15.0311	15.9559	23.3768	34.26	10.9153	10.8021
15.6886	15.3464	57.9276	53.6013	74.9796	14.8836	25.4242	52.5307	74.152	18.1114	16.638	15.2682	21.6836	36.0855	10.5297	10.6598
13.4027	14.9253	55.9552	55.7498	75.829	15.7959	26.8564	54.6376	75.2316	19.0127	17.2551	15.1265	19.9348	38.2788	10.0611	9.95938
12.0052	13.7965	53.7718	57.7857	76.5939	16.604	28.7409	56.6937	75.4983	20.4348	18.5527	14.1037	18.7639	40.0378	10.115	9.80967
11.1086	13.5426	51.1243	59.4717	77.1991	17.8673	30.5454	58.774	75.3983	21.4901	19.1652	13.984	17.9127	41.9427	10.5392	9.79377
9.58348	13.1594	49.8963	61.7962	77.709	18.4454	32.487	60.8595	76.1146	22.8717	20.3201	12.371	16.788	44.343	9.31253	10.0943
8.05669	12.1451	48.0005	63.4587	78.5667	20.0332	34.4768	62.5595	76.7745	24.169	21.0503	12.4327	15.7435	45.8883	8.91069	9.95386
6.85475	11.8754	46.1809	65.0347	78.1498	21.4761	36.866	64.4249	77.1999	25.1243	22.5268	11.4578	15.283	48.4681	8.10494	9.96895
5.85584	11.6111	44.1425	67.0378	79.1642	22.2855	39.0253	65.5501	78.1422	26.635	23.3509	11.2276	14.4935	50.5385	8.24651	9.90079
5.97108	11.2874	41.5198	67.8778	79.125	23.1747	40.22	66.8414	78.4585	28.2994	25.2273	10.5366	14.7327	52.5011	7.73488	9.49902
6.31578	10.8595	39.1467	68.8745	78.8624	23.797	42.7778	67.8915	78.4707	29.5848	26.1489	10.1909	15.1888	55.6763	7.89865	9.83229
6.82589	9.89688	36.9482	69.8761	79.3504	24.3211	45.2394	69.1503	79.2421	31.3251	27.8667	9.51289	15.5093	58.5038	7.17456	9.48317
6.99516	10.141	34.7009	70.3023	79.5699	24.9844	46.9854	69.9411	79.1598	33.3299	29.5075	9.16964	16.4738	60.8792	6.16193	9.58351
7.95129	8.75513	32.1581	71.1392	79.2199	25.9642	49.242	70.6549	79.2145	35.158	31.2053	8.99262	17.6646	62.8553	5.59543	10.1734
9.32888	8.54415	29.8347	71.1305	78.8456	25.7799	51.4021	70.9605	79.1937	36.7893	32.5489	8.02171	18.1947	64.5473	4.82533	9.85092
11.4991	6.6181	27.2612	72.0423	78.8344	26.5008	54.0881	71.4912	78.9278	38.7568	34.5312	7.84976	18.9867	66.5568	4.73616	10.0981
12.3496	8.07822	24.8811	72.4103	78.5881	26.1532	56.4086	72.4663	78.4816	40.4887	36.51	6.92399	20.0859	67.6457	4.66054	10.3448
13.5938	7.54724	22.4926	73.2613	78.3987	26.3152	58.11	72.5304	78.0456	42.3516	38.1592	6.88246	20.9659	68.7234	4.10131	10.6035
13.8733	6.7567	20.6396	73.2926	77.8443	26.3595	60.0338	73.3137	76.2001	43.9546	40.5805	6.76592	19.0141	70.1057	3.82818	10.6892
15.3487	6.88004	18.2558	73.8223	77.314	26.7217	61.5085	73.1887	75.2868	45.7838	42.4441	6.87827	19.1601	71.0392	4.43698	11.3543
14.5264	5.47664	16.2693	74.5258	76.6273	26.3907	63.5562	73.0247	73.9027	47.6892	44.6766	6.99203	20.0225	71.8727	4.88798	11.4575
15.1077	5.5554	14.9598	74.2333	74.9599	25.7536	64.6326	73.1697	72.5212	49.3085	46.8579	6.9444	20.304	72.4767	6.0672	11.9278
14.2991	5.19358	13.7354	74.4017	74.2034	26.349	66.4399	74.1352	71.0467	51.0233	49.7852	7.37989	21.002	73.3027	5.81448	11.7807
15.9793	4.55761	12.3276	74.513	73.2537	24.598	66.9971	74.0084	70.0325	52.7112	51.6123	6.7439	21.3256	73.7678	6.07442	12.4697
17.4006	4.794	10.9478	74.5422	71.6327	23.7693	68.852	73.9663	68.3303	54.4904	53.9845	7.06598	22.0497	74.2616	6.69339	12.8317
18.3594	3.55176	10.3425	75.2543	70.4081	23.9627	69.424	73.4277	66.438	55.8552	56.6456	7.63226	22.7248	74.3557	7.43785	13.0518
19.584	3.45748	9.57693	74.6119	69.2235	23.8253	70.2933	73.7604	64.9966	57.3642	58.1457	8.05988	23.8903	75.0566	7.93389	13.3814
20.1216	2.75609	8.77221	74.0373	67.8583	23.081	71.498	73.3184	63.1478	58.5156	60.1182	7.8931	24.3126	75.2075	8.95345	13.7939
21.0903	2.84155	8.76345	74.0321	65.6454	22.1693	72.3105	72.9531	61.4595	59.884	61.7801	7.9431	26.1999	75.2206	9.39402	14.0223
21.6042	2.64487	8.83964	73.1485	63.9592	22.5148	73.6073	72.3369	59.4986	61.0126	63.3462	8.26446	27.384	75.5757	8.37238	14.6748
22.0117	2.70934	9.54057	73.122	62.471	21.6559	74.161	71.5832	57.7024	61.9624	65.0228	9.04042	28.0488	76.1275	10.048	15.2035
22.7867	2.94602	9.9032	72.4579	60.8523	21.3524	74.5553	71.2115	55.2643	62.4207	66.7024	9.85414	28.4517	76.1291	12.8846	15.6374
23.7402	2.67464	10.8795	72.1021	59.0608	21.0214	75.6366	70.3958	53.5075	63.382	68.2659	9.54115	29.1609	76.7148	10.6733	16.5164
24.0063	2.49518	11.4647	70.9945	57.115	20.1521	75.6811	69.0677	51.0361	63.865	69.3549	10.4974	28.9887	76.2567	10.8231	16.9555
24.2911	2.56905	12.5039	70.2486	55.2911	19.9638	76.3314	68.0843	48.9773	64.3353	70.5431	10.6994	29.2464	76.4762	12.1422	17.9503
24.9314	2.75511	13.6059	69.2613	52.9716	19.2775	76.7922	67.1201	46.6399	65.1152	71.4715	11.703	28.8476	76.1217	12.5875	18.9044
25.7816	2.43934	13.9546	68.5332	51.4308	19.1832	77.4099	66.5068	44.5054	65.763	72.315	12.7534	28.7518	75.9795	12.9777	19.2023
26.1611	2.90849	14.5728	67.4666	48.8001	18.5434	77.6348	64.8498	42.0973	66.1944	73.5411	13.6832	28.8684	75.9448	14.5878	20.7924
26.4969	3.01413	14.8916	66.225	46.8323	18.3087	77.5521	63.8035	39.8375	66.5697	74.7926	14.5451	28.1578	75.5295	15.4109	21.4736
26.5048	3.47742	15.3858	65.1682	44.7183	17.4254	77.7686	62.4291	37.3486	66.7425	75.1259	15.6925	28.326	74.4601	16.7465	22.7615
26.6191	3.74949	15.991	64.173	42.3543	16.9738	77.8316	60.8819	35.1239	66.7644	75.6485	16.8952	28.0922	73.8042	18.7945	23.4362
26.5791	4.2206	16.1724	62.6522	40.2178	16.2677	77.9416	59.2052	32.9023	66.9191	76.3876	18.6135	28.566	72.8771	20.4474	24.6094
26.428	4.61318	16.2764	61.1299	38.6026	15.6046	77.4607	57.0371	29.9088	66.8183	76.6244	19.5284	28.4258	71.8988	21.8958	25.6022
26.5336	5.09181	16.151	59.7124	35.9123	14.8596	76.9724	55.0213	27.9107	66.4779	77.7128	21.8825	28.6791	71.1905	23.6982	27.1481
26.6944	5.40767	16.4469	57.4688	33.921	15.0335	76.45	52.4867	25.2127	66.2795	78.3394	23.7586	28.5509	69.9652	25.1329	28.5878
26.5428	6.24401	16.854	56.1082	31.6552	14.3786	75.812	50.1015	22.7946	66.1276	78.5186	25.6902	28.256	68.7786	26.471	29.8337
26.3123	7.35162	16.7644	54.0465	28.9199	13.854	74.94	47.1906	20.7732	65.7255	78.9125	27.7984	28.7527	67.3119	30.2289	31.2576
26.4011	8.06438	17.5546	52.0681	26.2615	13.255	73.4418	45.8532	18.6601	65.2537	79.1391	30.0066	27.6039	66.1657	32.8069	32.8465
26.3551	8.83722	18.1978	49.7866	23.7908	12.6478	72.5001	42.5545	16.3205	64.9228	78.422	32.3458	27.5382	64.7185	35.0866	34.2295
26.3015	10.1853	19.0314	47.5069	21.5587	12.1188	71.51	40.4079	14.735	64.2021	78.7097	34.3195	27.1906	62.9612	38.0937	36.0229
26.3763	11.0051	20.3162	45.1258	19.4961	11.9387	70.4833	37.766	13.4089	63.5147	78.4524	36.8263	26.5103	61.2268	40.643	37.6888
25.6574	11.8031	21.094	43.0703	17.227	11.5795	69.347	35.3332	12.1597	62.6748	78.4219	39.3922	25.8414	59.3954	43.0923	39.5322
25.5953	12.9297	21.7202	40.3527	15.5879	10.9625	68.3715	33.2541	10.7188	61.8004	77.8896	41.4473	25.2524	57.9032	45.6837	41.2654
25.8772	14.4376	22.7813	38.2552	13.6602	10.5699	67.1576	30.8611	10.4103	61.3225	77.3037	43.3889	25.0157	55.1469	48.0239	43.1003
25.2676	15.3684	23.4826	35.6502	12.0096	10.2742	65.7608	27.7642	9.69923	60.4361	76.6321	45.7059	24.5902	52.9222	50.7708	45.2713
24.2904	17.1751	23.4582	33.7439	10.581	10.33	64.4828	25.5133	9.24054	58.9383	76.2941	48.3329	24.4977	50.5893	53.342	47.2499
24.6148	18.4633	25.0116	31.0992	9.2304	9.90593	62.7821	22.777	9.58882	58.1681	75.7662	50.4595	23.0241	47.7424	55.7953	48.5171
24.2469	19.794	25.457	29.0518	7.93715	9.66127	61.7059	20.3551	9.38168	57.0397	74.8118	52.2663	22.7361	44.8297	57.7158	50.6627
23.5184	21.6502	25.8789	26.8712	6.80668	9.65171	59.7316	18.5307	9.84796	55.7421	73.6205	54.2036	22.5761	42.5824	59.742	52.2379
23.3323	23.1299	26.0315	24.655	6.45732	9.17792	57.7447	15.9327	10.7577	54.4479	72.4871	56.5601	22.4764	39.923	61.559	53.8621
22.7315	25.0779	27.0328	22.4045	5.81638	8.78205	56.2646	13.9094	11.6558	52.9038	71.5543	58.7386	21.9173	37.4205	63.1565	54.8587
22.6051	26.3153	27.5701	20.4469	6.15596	9.14574	53.9297	14.7428	12.5522	51.5185	69.9991	60.762	21.5827	34.2868	64.9402	56.5113
22.1654	28.1523	27.4692	18.5636	6.65879	8.6295	52.3012	12.9484	13.619	49.7046	68.7124	62.5584	21.2136	32.1086	66.2157	57.6613
21.7195	29.849	27.5328	16.4735	7.35093	8.30953	50.4886	11.6717	14.827	48.1172	67.3567	64.0851	20.5921	29.1539	67.2303	59.2633
21.4018	31.6597	28.1775	14.2926	8.46895	7.80984	47.7229	10.615	15.949	46.4723	65.8019	65.5232	20.4023	26.8362	68.2306	60.3211
20.6826	33.6683	27.9655	12.4585	9.14916	7.9427	47.0046	9.34707	16.869	44.7377	64.1355	66.7289	19.7176	24.6829	69.3654	61.824
20.6382	35.7407	27.3996	10.3942	10.775	7.67915	45.2164	8.27496	17.8857	42.4525	62.6245	67.4658	19.2801	22.084	69.7519	62.3594
20.0736	37.5998	27.5571	7.90891	12.1846	7.4973	43.8166	8.1267	17.7941	40.6762	60.4355	68.5029	18.8644	19.7154	70.5706	63.4654
19.7288	39.2016	26.7788	6.38285	13.9139	7.29086	41.6024	8.22331	18.2845	38.8208	59.3955	68.8451	18.671	17.7935	71.4052	64.1399
19.4934	41.5168	27.2846	4.4874	14.5993	6.85069	39.1066	7.95175	18.6054	37.3522	57.4616	69.5302	17.6891	15.3608	71.8221	64.6389
18.9799	43.3262	26.6228	3.48304	15.8161	6.31708	36.8583	8.48864	18.9971	35.4756	55.5474	70.242	17.2136	13.0969	72.7017	65.2157
17.8826	45.8435	26.3365	2.54108	16.1455	6.56095	34.1902	9.70442	19.4636	33.4653	52.5338	70.5983	16.8835	11.0976	72.828	65.4659
17.9923	47.8214	26.3792	1.57482	16.6791	5.85131	32.2626	10.738	20.3267	31.4529	51.4605	71.0734	16.4366	8.99678	73.6186	65.5256
17.3186	49.9667	26.1284	1.56204	16.9193	6.30916	30.2054	12.3508	20.8002	29.3113	49.3951	71.2019	15.8027	6.86439	74.0512	65.5144
16.5966	51.6829	25.8716	1.9335	17.8435	6.16034	28.034	12.8108	21.45	26.8411	46.8852	71.5249	15.1723	6.58518	74.5035	65.7696
17.068	53.4976	25.7547	1.95196	19.0217	5.91618	25.7422	14.4957	21.9585	25.0619	44.5121	72.009	15.1806	4.9508	74.8471	66.3088
16.742	57.6756	25.5786	3.03366	20.1955	6.23349	24.0807	15.9128	21.2563	22.5474	41.5149	71.4552	14.7939	4.2437	74.9539	66.1272
16.3863	59.2723	25.0177	4.40138	21.9487	5.79538	22.0464	17.0282	21.9352	20.9052	39.5714	71.1279	14.0782	4.14961	75.1377	65.81
16.2007	60.5972	24.3244	5.78316	22.7522	5.80183	19.8628	18.597	22.3399	18.4832	36.4905	71.4935	14.0812	4.25655	74.9032	65.1504
16.0798	62.6359	24.0809	7.35456	24.1132	6.11167	18.2414	18.9692	22.8533	16.2295	34.1811	70.6544	13.1471	4.16768	74.8359	65.1073
15.886	63.4209	23.7649	9.09379	24.1377	6.50969	16.6944	18.9576	23.9103	13.9529	30.9563	70.3468	12.1246	4.24251	74.6664	64.6126
15.7061	63.9253	23.5228	10.4358	25.3972	6.35426	14.9981	19.6723	24.9547	12.2252	29.2211	69.8736	12.0658	5.72618	74.2832	64.0324
15.5878	64.5915	23.5496	12.3611	26.2768	6.73116	14.4749	20.1193	26.0535	10.0097	26.8798	69.1018	11.6386	6.63533	73.8979	63.9664
15.0423	65.2176	23.5712	13.1044	27.5632	6.70321	13.0203	20.6452	27.0798	8.30366	24.014	68.6454	11.251	8.05844	73.4928	63.2196
15.113	65.6238	23.3725	13.7932	28.3326	7.20148	12.0909	21.5996	27.2458	6.28294	22.1043	67.8965	10.9355	10.2915	72.9782	62.2055
14.6984	66.3771	23.0673	14.3861	28.9885	7.55648	11.4844	21.7052	28.0263	4.83588	19.5016	66.6772	10.9304	11.2434	72.5368	61.8558
14.4314	66.5868	22.8752	15.2249	29.592	7.72586	10.5381	22.8255	28.2132	3.49822	17.0785	64.7933	10.4509	12.4222	71.6308	60.362
14.2231	66.3454	22.5086	16.2416	29.5379	7.63638	10.2913	24.1679	28.9029	2.38712	15.5733	63.8961	9.94206	13.0114	70.6875	59.4718
14.1226	66.0012	22.1332	16.8608	30.0584	8.48715	9.70492	22.9024	27.8992	1.31971	14.0822	62.6084	10.0909	13.6981	69.2996	58.0698
13.7624	66.9768	22.2936	17.6182	30.8248	9.04232	9.69537	24.5276	27.9185	0.406954	11.7002	61.3025	9.5623	14.1078	68.5659	57.2062
13.6379	66.4503	21.9738	18.1614	31.0371	9.11273	9.44398	25.2135	28.0813	-0.094258	10.7381	59.7241	10.046	15.2555	67.1028	55.9659
12.774	66.4818	21.8455	18.7312	30.8056	9.928	9.57116	26.1452	27.5235	-0.251006	9.45815	57.7749	10.2449	15.4746	66.8305	54.8918
12.974	65.8931	21.2896	19.5299	31.0083	10.6814	10.7623	26.8221	27.576	-0.154648	7.87192	56.2665	10.4727	16.9296	65.6879	53.5469
12.8979	65.8022	20.8982	19.1364	29.9821	10.9217	11.0244	27.8716	27.5472	0.046882	7.56856	55.031	10.1072	18.0289	64.9751	52.224
12.5967	65.2625	20.4213	19.9802	30.3486	11.9554	11.6706	27.8558	27.6467	0.463618	6.88981	52.6212	10.1746	18.912	63.7516	50.6943
12.205	65.0244	20.2147	20.8576	30.5801	12.4757	12.4676	27.768	27.3274	1.14724	7.17157	50.9283	10.7237	20.2621	62.7936	49.0345
12.0001	63.9969	19.8423	21.7625	30.5692	13.0692	13.1985	27.181	26.4425	2.38211	6.90808	48.9267	10.5242	21.364	61.3227	47.6254
12.7602	63.5875	19.6522	22.7536	29.9971	14.0935	12.6691	26.9878	25.991	3.48035	7.7402	47.1077	11.2745	23.0674	59.8171	46.4922
12.7246	62.6919	19.5512	23.4371	29.7763	14.6844	12.9645	26.4157	26.5914	4.66073	8.66602	45.4052	11.2207	24.5348	57.9387	44.5164
12.9828	61.4238	19.2319	24.2694	29.7132	15.7489	13.8655	26.4797	24.8915	6.21508	9.40306	43.3559	11.565	25.3573	56.6091	43.4541
13.5633	60.7843	18.8391	25.1302	29.1861	16.5627	14.7151	26.4826	24.2081	7.67741	9.77875	41.2759	12.46	26.1795	54.232	41.0594
13.6742	59.5747	18.5498	25.9307	29.142	17.329	15.3679	26.3761	23.4842	8.99651	11.7754	39.3447	12.7432	27.1795	52.5553	39.8034
14.1366	58.5961	18.4007	25.9496	29.0731	18.2727	16.8255	26.1631	23.1324	10.325	12.9218	36.9469	13.2543	27.8108	50.7645	37.7813
14.7167	56.8863	18.077	25.8689	29.592	19.4279	18.1831	26.2983	22.1251	11.0665	13.3735	35.3124	13.0893	29.0344	48.8465	34.9769
15.8695	54.7701	18.2253	26.1959	28.4865	20.8275	19.1499	25.9836	23.3854	11.5744	13.6644	32.9204	13.8373	29.4008	46.7541	32.6392
16.4315	52.3891	18.3915	26.3781	28.0648	21.6153	20.6605	25.1466	22.2538	12.2903	13.1229	29.6637	14.5839	29.8492	44.9688	30.6019
16.9468	51.4287	18.0819	25.7669	27.7408	22.7011	21.8456	24.9661	21.9058	13.3276	13.6701	27.4231	15.1428	30.3909	42.5612	29.0889
17.812	49.454	17.6226	27.8071	28.1829	24.2351	22.9323	24.6383	21.9977	14.4637	14.7403	24.3694	16.0404	29.7104	40.1125	27.6339
18.8333	48.8589	18.2296	27.5327	28.7603	25.4689	23.1464	24.2646	21.2603	15.4823	15.4081	22.0602	16.7942	29.8982	37.7687	25.2729
20.0808	45.9335	18.15	27.8624	27.032	26.7098	24.5191	23.4307	20.9677	16.8409	17.0473	19.9318	17.4133	30.1769	35.9073	22.9878
21.0985	43.9028	18.4315	27.4759	27.1498	28.3391	25.7582	23.0598	19.8698	17.4048	18.1208	17.7019	18.3807	29.9753	33.8753	20.8487
22.4924	41.8995	18.2529	27.5265	26.4118	29.3067	26.0659	22.509	19.4642	18.7192	18.7471	15.0347	19.5493	30.1127	31.2916	18.8948
23.6917	39.4683	18.0214	27.1046	25.8288	31.036	25.1812	22.113	19.5326	19.5578	21.0533	12.5783	20.7867	29.8752	28.9962	16.3964
24.2871	38.0138	18.2445	26.9017	26.2784	32.5248	25.4706	21.5941	18.4138	20.8139	21.2338	10.7785	21.4065	29.5191	26.8553	14.6281
25.9567	35.8395	18.0738	26.4169	25.8723	34.1303	25.8359	21.3638	18.1934	22.2164	22.5565	8.31587	23.3106	29.2982	24.2406	12.8169
27.7221	33.5486	17.8169	26.2519	25.9035	35.8299	26.0009	20.6569	18.0212	23.0844	22.813	7.07967	24.9214	29.6115	21.9536	11.1118
28.6521	31.0359	17.9873	25.6979	24.874	37.3887	25.8474	20.189	17.0314	23.6526	24.6179	6.7155	26.7652	29.3187	19.7126	9.49851
30.4291	28.9048	17.9109	26.7455	24.955	39.2254	25.4898	19.8156	16.573	24.503	25.2507	5.1414	28.7146	29.2652	17.5196	7.96216
31.7756	26.8975	17.8181	25.9034	24.3268	41.2361	25.9779	19.5747	16.5775	25.029	26.0842	4.51026	30.7554	28.6381	15.813	6.7218
33.7223	24.415	17.9091	26.6203	24.1084	42.5165	25.6644	19.6554	16.4698	25.4253	26.8735	3.98498	32.7735	29.1619	14.1722	5.30192
36.0271	21.8336	17.6719	25.9024	23.7533	44.1583	25.2274	18.8492	15.4781	25.5193	27.5205	4.16814	34.1394	27.4609	12.1729	4.26219
38.3097	19.4149	17.5033	25.1213	23.607	45.676	25.1692	18.1434	14.4996	25.5304	28.3092	4.30425	36.6498	27.399	10.126	3.55423
40.2922	17.8106	17.6156	24.9882	23.9216	46.9978	24.6035	18.5234	14.4439	25.5779	29.0989	5.74428	38.784	27.1859	9.02303	2.71171
42.2339	14.984	17.7186	25.086	23.7625	48.4934	24.6647	17.2726	13.5468	26.1743	28.9625	6.2695	41.0773	26.5922	7.44046	2.71764
44.2868	13.1267	17.6743	25.5222	23.0949	50.1595	24.6295	17.9649	13.2223	25.7643	30.0938	7.65251	43.9062	26.461	7.0141	2.55554
47.0428	11.458	17.6481	25.0709	23.04	51.4439	23.7777	17.6182	12.2866	25.6624	30.6439	8.86446	45.69	26.1188	5.47001	2.47048
49.6605	9.50895	17.8356	24.3087	22.3545	52.668	23.8696	16.9467	13.3765	25.3434	30.8456	10.9324	48.7283	25.528	4.82857	2.53038
51.9923	7.64921	17.7989	24.0891	21.9295	54.2181	23.8046	16.9742	13.2871	25.2476	30.891	12.4441	50.338	24.6718	4.92287	3.27809
54.2346	6.04232	18.3359	24.0262	20.934	55.986	23.2342	15.8747	11.9479	24.8218	30.9257	13.4668	52.1128	24.1406	4.89807	4.2764
56.8575	4.58209	18.4407	23.2804	21.2527	57.5638	23.2377	15.8184	12.7795	24.9331	31.2971	14.1047	53.8739	24.0636	5.25225	5.24976
59.5376	3.80183	19.3117	22.8396	20.67	59.1632	22.8291	15.2732	12.1794	24.3043	30.9922	13.875	56.0118	23.5334	6.23617	6.22629
61.9843	2.11798	19.5484	22.6389	19.6835	60.409	22.2702	15.021	11.936	24.318	30.7717	14.3698	57.9501	23.2676	7.23762	7.65316
64.6141	1.36101	20.2293	21.9578	19.5116	62.0185	22.1415	14.608	11.3568	23.8813	30.9382	13.7928	59.8614	22.2051	7.96131	9.06198
66.8005	0.474203	20.9533	21.7809	19.7451	63.5399	22.2404	13.8346	12.002	23.2068	30.9596	14.327	62.2233	22.2067	9.05851	10.3183
68.8882	0.303007	21.6763	21.2847	19.1549	65.2049	21.5096	13.2994	11.7477	23.1098	30.7638	14.9508	64.0644	21.87	9.29465	11.7698
70.2985	0.675536	22.3105	20.7626	18.3867	66.5971	21.0517	13.1408	11.6103	22.7426	30.7974	15.2402	65.7287	21.4053	10.4883	12.4509
72.205	1.60177	23.2894	20.2086	18.6124	67.9983	20.5261	12.5656	11.333	22.4792	30.6486	15.1961	67.3581	20.8469	11.5269	13.1227
73.161	2.39642	24.1613	19.6748	18.3392	68.6197	20.6119	12.3337	10.8706	21.5852	30.461	16.854	68.7872	20.5686	11.9063	13.9198
74.3301	4.1149	25.1434	19.4989	17.8689	69.615	19.7498	12.0226	10.7447	20.8969	29.7793	17.7448	70.1062	19.7783	12.0878	15.3504
75.3298	5.49992	26.2305	19.1862	17.4141	71.6866	19.3866	11.6273	10.6324	20.6106	30.292	18.1413	71.6681	19.3837	12.2845	16.4603
75.9388	7.02168	27.4641	18.7837	17.0486	72.5394	18.9746	11.5385	9.87153	20.2021	30.2323	19.0712	72.6366	19.0854	12.3624	17.508
77.0431	8.48085	28.327	18.5425	16.2284	73.1786	18.1712	11.5947	10.0734	19.3291	29.946	19.7568	73.489	18.559	12.9951	18.4727
77.3403	9.7917	29.6707	18.1419	16.876	73.9074	17.7684	11.3582	8.93808	19.1501	30.3236	20.6914	74.5157	17.9318	13.7911	19.5641
78.3116	10.2192	30.9626	17.4003	16.8261	74.8247	17.1998	11.1805	8.56768	18.2191	28.4791	21.7904	75.315	17.3791	14.7901	20.2249
78.7135	10.9423	32.2084	17.5004	16.2274	75.1785	17.1221	10.7017	8.05036	18.2405	29.1295	23.3357	75.7094	16.7884	15.5536	21.5698
78.9239	11.3725	33.5603	17.1742	16.0641	75.6365	16.6496	10.6763	7.67527	17.679	28.2988	23.7271	76.3359	16.4456	16.0778	22.9207
79.6579	11.1047	34.7772	17.1382	15.7118	76.2148	15.8365	10.3862	7.41301	16.7393	27.095	24.5416	76.9036	16.2197	16.8936	24.2096
79.8136	11.3932	36.7273	16.6158	15.715	76.3759	15.5519	10.3093	6.92097	16.1876	27.735	25.7227	77.3902	15.9984	17.4573	25.7201
79.6933	12.5451	38.0357	16.7943	15.3178	76.4151	15.8685	9.24618	6.38036	15.6076	27.0035	25.8587	77.5958	15.2018	18.3425	26.8504
79.5207	12.6525	39.5706	16.5093	15.3513	76.9714	14.8521	8.74702	6.48304	14.9465	26.2431	27.6217	77.5199	14.972	19.2603	27.897
79.8986	13.5766	40.9466	15.9868	15.3087	77.0048	14.5528	8.55908	6.38929	14.3318	25.6959	28.0626	78.0605	14.749	19.8438	28.7201
80.1411	14.0158	42.6782	15.8024	14.7357	77.1922	14.1612	8.10333	6.41273	13.8469	24.8007	28.0303	77.7669	14.6768	20.4839	29.5631
79.9504	14.6964	44.4394	15.8587	14.875	77.3017	13.8583	7.74093	5.91553	13.63	24.0717	28.3363	78.1153	14.0375	21.4795	29.7124
79.9429	15.3304	46.1621	15.1742	15.0275	76.7233	12.9189	7.46111	6.79097	12.7147	24.0505	28.5394	77.9563	14.2113	21.964	30.5041
79.8488	15.6797	47.2267	15.2849	14.8451	77.3452	12.9686	7.15573	6.93934	12.4395	23.0272	28.7055	77.4686	13.4772	22.1573	30.9388
80.0833	16.3717	48.6041	14.9687	14.6394	77.3188	12.5715	6.79233	7.84027	12.1213	22.5667	28.5474	77.3847	13.0886	23.047	31.3238
78.8851	17.429	50.8935	14.7698	14.5931	76.8798	12.349	6.71946	8.40815	11.6609	21.7318	28.6505	77.0544	12.428	24.3343	31.2023
78.595	18.232	52.6361	14.3941	14.4527	76.3043	11.6377	6.25365	8.93922	11.2214	21.2714	28.4001	76.143	11.7979	24.1474	31.2031
78.0486	18.8596	54.0174	14.2241	14.6336	75.8176	11.8076	6.27619	9.70491	10.5098	20.208	27.8391	75.9186	11.1564	24.7837	31.6957
77.1418	19.0661	55.6576	13.909	14.6119	75.2822	10.978	5.82253	10.5733	10.1104	19.8262	27.6255	75.4606	11.4062	25.5044	31.5596
76.584	18.6147	57.7233	13.5179	14.8616	74.9894	10.9557	5.83199	11.3256	9.67078	19.3049	27.3013	74.6513	10.8538	26.5975	31.212
75.8818	19.3336	59.9592	13.182	14.8557	74.3837	10.7225	5.91021	12.0014	9.43207	18.5959	26.6886	74.3285	10.0908	27.6266	30.956
74.2809	19.6512	61.5315	12.8736	15.1132	73.4933	9.8136	5.77834	12.7169	8.65874	18.1075	25.9516	73.5721	10.1955	27.2381	30.5054
72.2754	20.1658	63.6077	12.9184	15.44	73.3078	10.3065	5.92084	13.5603	8.22439	17.4723	26.0998	72.1458	10.0299	27.8731	30.5709
70.697	20.4906	65.2522	12.7269	15.9987	71.7418	9.89751	6.30571	14.2901	7.99327	16.8918	25.9845	71.1217	10.4369	28.1141	30.0926
69.2047	20.4943	67.2419	12.3134	16.4536	70.8417	9.55183	7.11939	15.1089	7.18724	16.2146	24.5927	70.297	10.3662	28.2165	29.6502
67.4865	20.3566	69.0489	12.081	16.8768	70.3633	9.72019	7.3369	16.2452	6.93839	16.303	23.5526	69.175	10.3111	28.0448	29.2738
65.8904	20.5715	70.2116	11.9749	17.7586	69.0255	8.95723	7.89641	17.3246	6.65328	15.6889	23.2808	67.6524	10.8389	27.8651	28.872
63.9278	20.3102	71.7406	11.9073	18.2164	67.7516	8.55351	8.59578	18.665	5.93076	15.4191	22.6709	65.9983	10.913	27.9727	28.2316
61.6718	20.3147	73.5558	12.149	18.9417	66.8219	8.64305	9.03016	19.6022	5.7218	15.0279	22.5885	64.6348	11.2964	27.3407	28.242
59.5534	20.6577	74.2747	12.3072	19.9027	65.3419	8.39722	9.4741	21.4183	5.31893	14.5144	21.383	62.7493	12.1801	28.3012	27.8929
57.4021	19.7194	75.2312	12.2283	20.5626	64.2237	8.10719	10.3364	22.7741	4.82212	13.9328	20.5608	61.4363	12.2807	26.2704	27.3688
55.5061	20.0214	75.9934	12.4452	21.4557	62.6453	7.97311	11.2769	24.0436	4.32734	13.5565	19.5833	59.6137	12.8683	27.8455	26.9776
53.4944	19.1858	76.8508	12.5913	22.6763	61.4208	8.27014	11.9435	26.1383	4.23923	13.3032	18.7887	58.1446	12.9663	26.6101	27.6721
51.3215	19.6424	77.8158	13.1566	23.5506	59.931	7.65244	12.2305	27.7899	3.60921	12.99	17.881	56.4427	13.1777	26.249	26.0851
48.6932	18.9417	78.5608	13.072	24.5434	58.5722	7.34018	13.5944	29.5787	3.25801	12.7049	16.7017	54.5814	14.1218	26.7474	25.9637
45.7239	18.2725	79.2149	13.4311	25.7763	56.5745	7.35858	14.2991	31.7346	2.9193	11.958	16.5286	53.0921	14.2584	26.3686	25.1699
43.5502	17.5751	80.0864	14.0518	27.2164	55.0028	6.92014	14.9963	33.1643	2.5441	11.5568	15.8099	50.8653	15.1883	25.4741	24.641
40.7756	17.2907	80.703	14.296	27.9182	53.7787	7.21082	15.907	36.0899	2.28158	11.319	14.3291	48.6806	15.5784	25.5012	24.5946
38.6315	16.7417	81.121	15.0831	29.4696	52.2377	7.3101	16.7339	38.4269	2.20457	11.2891	13.35	46.5838	16.035	24.7013	23.2736
35.8442	16.6509	81.569	15.723	30.8868	50.0038	7.50746	18.3063	40.9839	1.88139	10.8058	12.0184	44.6422	16.971	23.1915	22.7865
32.2617	15.5395	81.8669	16.3401	32.3385	48.499	6.92427	19.4522	42.9172	1.77762	10.0941	11.7471	41.1674	17.5586	22.9955	22.2503
30.3791	16.1092	82.3742	17.0828	33.995	46.7794	7.21412	20.8977	45.3545	1.73514	9.91869	10.8788	38.8796	18.855	23.5874	21.7771
27.1502	15.1896	81.9382	17.9089	35.6987	45.3771	7.30448	22.07	47.6358	1.81387	9.91172	11.0667	36.2603	19.4526	22.7419	21.3516
24.0539	14.8749	81.9446	18.6838	37.8703	42.8093	7.71068	23.7263	49.3421	1.98487	9.47811	9.55005	35.5221	20.3094	21.8378	20.5862
22.3942	13.936	81.5479	19.3897	39.8561	38.9971	8.43394	24.9433	50.5663	1.86769	9.42257	8.6446	34.4509	21.1048	20.1658	19.903
20.4734	13.7298	81.2071	20.3298	41.896	37.1766	8.35947	26.7491	52.9406	2.1725	8.49853	8.45008	32.1327	22.3724	20.9583	19.6724
18.8277	12.9036	80.3146	21.3867	43.9869	35.0253	9.11387	27.7315	54.8179	2.56425	9.49794	7.05939	30.1379	23.6088	19.4794	18.9492
17.0769	12.9989	79.4691	22.7148	46.286	32.1181	9.33821	29.4089	57.2143	2.71529	8.64021	6.60255	28.3212	24.9971	18.74	18.4401
14.9826	12.0533	78.2292	24.0081	48.3895	29.2343	9.53963	31.2152	58.7022	2.85482	9.46679	5.94785	25.8999	26.9095	18.6344	18.1273
13.5069	11.305	77.1539	24.9464	51.086	26.3912	10.5198	33.2082	60.6354	3.26916	9.86882	5.4637	24.3614	28.2021	17.6991	17.3596
12.5008	10.6697	76.1182	26.3579	53.3868	24.7656	12.0707	34.747	62.4849	3.62547	9.49667	5.65152	22.7768	30.1735	17.8151	17.4688
11.9516	10.1814	74.5629	27.5002	55.7332	23.193	12.4721	36.6292	64.441	4.29731	10.4239	4.52471	21.293	31.9645	16.688	16.9725
10.4351	11.0314	73.3229	28.7019	57.9042	21.1588	13.1831	38.5159	66.0938	4.91946	10.072	4.75343	19.5764	33.8321	16.7156	16.5501
10.613	10.0944	71.7728	30.2628	60.1888	19.0938	13.6971	40.2807	67.7176	5.23848	10.5861	4.70891	18.1157	35.8791	16.0882	16.1966
9.6269	9.82337	70.0208	31.5531	62.2819	16.4816	15.3803	42.1234	69.2498	5.78195	11.2257	4.55658	16.9997	37.9096	16.0005	15.4384
10.6604	9.67832	68.7749	33.4907	63.9926	14.2369	16.6459	43.8583	70.8231	6.63198	12.5993	5.22171	15.8514	40.1608	15.2708	15.406
11.3901	9.17215	66.8704	35.62	66.2867	12.8778	17.4488	45.7643	71.5907	7.45268	13.3209	4.80291	14.6953	41.6717	15.0123	14.6421
11.444	8.76201	65.8486	37.3239	67.3291	11.0084	19.3749	48.0947	72.9286	8.15655	13.4795	5.07575	13.1553	44.0857	14.7129	14.5499
12.4477	8.84742	63.9928	39.6568	69.1024	9.47117	19.9374	50.1128	73.5344	8.8693	13.7886	5.42098	12.2921	45.7628	14.3514	14.46
13.6333	8.34637	62.1941	41.1557	70.4482	8.16811	21.1132	52.0049	74.2293	9.60868	15.3112	6.18359	12.5216	47.8316	14.408	13.6474
14.9532	8.36774	60.4977	42.5954	71.8144	7.14121	22.8029	53.9452	75.1644	10.5077	15.7683	5.98037	15.2066	50.2106	13.4486	13.4779
15.1831	7.60915	58.7981	44.8334	72.7094	6.18037	24.5979	56.1564	75.9163	11.4313	16.7324	6.22367	16.0641	52.0241	13.0455	13.1309
16.8084	7.51923	57.2697	46.6582	73.353	5.22428	26.0709	57.8406	75.7823	12.3524	17.5506	6.55508	16.9537	54.154	12.5168	13.273
17.1112	7.08798	54.4321	48.5803	74.1797	4.81991	27.5526	59.8065	76.6268	13.5503	18.1771	6.91471	18.1742	57.0946	12.2819	12.8836
17.4118	6.95846	53.0502	50.6464	74.8317	4.20796	29.2232	61.3912	77.0577	14.4866	18.1945	7.65099	18.9177	60.1711	11.8997	12.6721
17.6937	6.84171	51.4815	52.8894	75.4406	4.28487	31.1846	63.0577	77.7451	15.5892	19.3669	8.11588	18.1885	62.165	11.4731	12.3995
18.0074	6.95983	49.4654	54.8335	76.0665	4.17678	33.2898	65.0048	77.9365	16.7963	20.137	9.11891	17.9758	64.0845	11.6603	12.0293
16.9753	6.93301	47.4609	56.802	76.8743	4.00854	35.2808	65.8276	78.6847	17.8895	21.3063	9.6287	18.8433	66.1985	11.1652	11.9584
18.2619	6.63508	45.1855	58.9595	77.5182	4.88178	36.8844	66.9884	78.4681	19.306	21.8568	10.3621	19.1618	67.6975	10.8414	12.0004
19.5676	6.42631	42.9018	60.6364	77.7474	6.16707	38.6927	68.0711	79.0443	20.501	23.2847	11.5	19.1308	69.2059	10.6528	11.5408
19.38	6.09754	40.8353	62.1171	78.0167	6.72545	40.5341	68.5394	78.4546	22.1406	24.3279	12.4663	18.9969	70.0861	9.90864	11.7313
20.8016	6.09509	38.434	63.6487	77.8229	7.11046	42.7268	69.5098	78.9417	23.568	25.3774	13.3065	19.799	71.2898	9.57335	12.0985
22.2806	6.08118	36.1967	65.1859	78.0334	8.13964	45.1719	70.2703	78.7686	24.8878	27.1206	14.6564	20.3447	72.1246	9.48384	12.027
22.1564	5.81943	33.8428	66.4911	78.1065	8.81617	47.5466	70.885	78.5182	26.1997	28.1901	15.9794	21.4051	72.8694	9.32096	11.8089
22.1649	5.18576	31.5944	67.3543	78.2943	9.19505	48.8093	71.1382	77.8145	27.7952	29.7348	17.4245	22.8368	73.5011	8.76938	12.2344
23.378	4.99724	28.8068	68.2185	77.9487	11.5203	51.1167	71.4873	77.5278	29.3796	31.0834	19.2826	24.1153	74.4212	8.52203	12.1319
24.5178	5.06013	27.2191	68.8992	77.6554	12.2769	53.814	71.2686	76.736	31.305	32.9584	20.9853	24.6749	75.0041	8.04749	12.0918
25.7747	5.04213	24.7003	69.5439	77.1717	12.929	55.6614	71.5146	75.905	33.2318	34.6014	22.8126	25.4127	74.9886	7.2579	12.1443
26.5731	5.26616	22.6139	70.3396	76.9612	12.6217	58.1109	72.0707	73.9879	35.269	36.7035	24.7244	25.3576	75.2423	6.68593	12.4713
26.8352	5.45214	20.1557	71.0841	75.9376	13.1514	59.3188	72.0272	72.8782	37.0482	38.6616	26.3888	25.6791	75.2513	6.88011	12.5457
27.7103	6.10155	18.1029	71.1692	75.83	13.1114	61.0279	72.1576	71.7774	38.8807	40.6143	29.0837	26.2319	75.6077	6.57796	12.3696
28.5136	6.00756	16.3616	71.9593	74.7762	13.4117	63.3635	72.1895	70.6288	40.7196	42.7242	31.5505	27.0008	75.6197	6.88927	12.8627
28.7452	6.83476	15.0522	71.9971	74.2405	12.8769	64.0681	71.9496	68.5844	42.6003	45.1036	33.7609	27.684	75.9249	6.90289	13.2051
28.8108	8.24893	13.4525	72.5403	72.6695	13.5528	65.5497	71.9601	67.542	44.5467	47.7228	36.3034	28.6132	75.6728	7.17825	13.5973
28.9152	9.00063	12.1928	73.1575	71.615	13.092	67.071	72.7064	65.7343	46.5035	49.9978	38.6626	28.9676	75.9159	7.14618	13.8264
28.9024	9.94694	11.6706	73.3066	70.3399	13.8396	67.2771	72.6141	64.11	48.3514	52.5731	41.2142	27.493	75.5655	7.44875	13.9835
28.4912	10.8388	10.9841	73.5248	69.5522	12.8689	68.2198	72.8199	62.4421	50.4675	55.2703	43.1824	28.6833	75.2083	7.73832	14.2553
28.6732	12.0539	10.5222	73.6414	68.1162	13.3397	69.1524	72.0005	60.3464	52.0782	57.2924	45.2724	28.6946	75.4541	7.80414	14.7631
28.4601	13.2916	9.80125	73.9127	66.6014	13.4761	69.9511	71.4986	58.2188	53.7532	58.8707	47.9031	28.357	75.1503	8.69821	14.8135
28.5656	14.2195	9.76965	73.4528	65.0743	14.5194	70.8232	70.5862	56.6316	55.206	60.5397	50.1702	27.9982	74.5419	8.81844	15.564
28.1011	15.4694	10.1676	73.5376	63.3086	15.7311	71.5803	69.7102	54.778	56.9771	62.6472	51.8851	28.5895	74.187	9.6696	15.708
27.9288	16.8397	10.2334	73.2521	61.8892	16.4859	72.4764	69.0811	52.0902	58.4631	64.4894	54.2092	27.4717	72.7288	11.349	16.2939
28.098	18.114	11.1992	73.1985	59.8469	16.5387	72.9141	68.4479	50.149	59.5256	66.156	56.6017	26.982	71.9945	11.5259	16.5384
27.5421	19.6366	11.7759	72.7767	58.946	17.4231	73.8262	67.4506	47.6222	60.7634	67.897	58.7974	26.8345	71.9521	8.95444	17.1466
27.6065	21.2357	12.4346	72.1329	56.5695	17.3322	74.4674	66.6073	45.3353	61.7782	69.0643	61.1187	26.6718	70.0449	9.03978	17.7925
27.18	22.6488	13.1839	71.7715	54.8087	18.031	74.8414	65.2202	42.7413	62.5999	70.7424	63.5733	26.3286	68.6934	12.2872	17.9855
26.3779	24.3873	13.5752	71.3333	53.3122	18.8571	74.9146	64.2197	40.196	63.3109	71.7361	65.3062	26.0274	67.47	10.6234	18.7595
26.2544	25.9207	14.1506	70.5496	51.0629	19.1588	75.3936	62.9436	37.7125	64.0778	73.0219	67.8519	25.8135	66.072	10.882	19.4033
26.459	27.3927	14.2576	69.6079	48.9763	19.5975	75.545	61.2304	35.6832	64.8161	73.7954	69.0927	24.9187	64.3181	11.4266	20.3291
26.331	29.3812	14.7856	69.397	46.6426	20.3902	74.9239	59.5476	33.5173	65.3842	75.1338	70.6362	24.8487	62.7725	12.0051	20.8789
25.0923	30.6902	15.4293	68.3545	44.6268	20.8002	74.6941	58.1211	31.0942	65.9777	75.9452	71.9397	24.1998	61.1287	12.596	21.4813
24.9672	32.8354	16.082	67.6739	42.3241	20.5197	74.7598	56.0582	28.7669	66.4347	77.1223	72.701	23.7079	58.9753	13.1627	22.9512
24.6886	34.3147	16.3729	65.9125	39.8657	22.1919	74.4745	53.9251	25.9509	67.1291	77.6505	73.7247	23.4555	56.6867	13.8606	23.6773
24.4454	36.276	16.4536	65.3702	37.0991	22.9443	74.4894	53.0324	23.4291	67.4232	78.7537	74.3126	23.464	54.0481	15.1678	24.3877
23.4514	38.1033	16.2812	64.2818	34.8065	22.3485	73.7396	49.9891	21.7358	67.7873	79.6829	75.5333	23.1095	51.9785	16.1003	26.028
23.1699	39.677	17.3129	63.005	31.7597	22.565	73.5499	47.5389	19.3467	67.7337	80.2306	76.085	22.6031	48.8785	16.8869	26.7418
22.8771	41.804	17.7509	61.7578	29.7393	22.1611	72.4637	45.2002	17.5795	67.7946	80.4495	76.2111	22.2342	46.5019	18.0325	28.0026
22.3355	43.7746	18.4079	59.717	27.7847	22.9809	72.31	42.4025	15.9584	67.6375	80.8624	76.7968	21.7496	44.2043	19.7547	29.5126
21.8894	46.1288	19.2585	57.8271	25.5928	22.0487	71.6027	40.2128	14.1754	67.5462	81.1583	76.9384	22.3034	42.4332	21.1917	30.6392
21.2943	47.8525	19.9355	56.0298	23.2286	22.9592	70.6152	38.0457	12.9442	67.191	81.7522	77.2702	21.8259	40.3243	23.0638	31.9799
21.0174	49.6628	21.3597	54.4798	20.244	22.7702	69.6119	35.0375	11.7062	66.7129	81.6663	77.5321	21.0794	37.7637	24.1241	33.8423
20.9744	51.6173	22.3203	51.9766	18.2586	21.9138	68.5594	32.9528	11.0251	66.3175	81.8831	76.8427	21.1116	35.8623	26.5113	35.1126
20.5405	53.5652	22.6055	50.1463	16.3563	22.1607	67.8713	30.0333	10.2853	65.8234	81.7348	77.1318	20.8243	33.7246	29.436	37.0232
19.9148	55.4263	23.6639	48.0682	14.401	22.0497	66.4979	28.01	10.1319	65.4245	81.8801	76.4875	19.9363	31.1513	31.4552	38.5956
19.4107	59.1838	24.6295	45.3144	13.1795	22.464	64.9442	25.3418	9.5502	64.818	81.3152	76.1046	19.4499	28.9054	33.0143	40.3311
19.1893	61.536	24.7609	43.3157	11.8906	21.8223	63.6691	25.2325	9.52864	64.0627	81.0689	75.6095	19.1259	26.6682	36.0612	42.3307
18.9697	62.5829	24.937	41.6412	10.3866	21.1891	62.687	23.0437	10.0063	63.2644	80.4049	74.7403	18.784	24.0765	38.7829	44.2387
18.4159	63.8977	25.508	39.0439	9.30692	21.6006	60.8879	20.9224	10.4216	62.8377	80.003	73.89	18.4011	21.8823	42.6275	45.9055
18.115	64.3126	25.6506	36.9176	8.56669	20.9667	59.202	18.3496	12.1143	62.1027	79.3095	72.9087	17.9823	19.3931	43.3697	48.3575
17.5127	65.6124	26.1329	34.7467	7.79974	21.2951	58.1574	16.273	12.9967	62.0238	79.3085	72.0584	16.9904	16.778	46.75	49.9609
17.6921	65.8397	26.5535	32.4485	7.85967	21.0233	56.1746	14.4693	13.7618	60.2297	78.5335	71.5735	16.5851	14.823	49.6288	51.8458
16.0696	66.8306	26.8969	29.7804	7.84957	20.8231	54.522	13.2014	15.0151	59.3109	78.0032	69.7358	16.407	12.5922	51.964	53.7289
14.5592	67.1573	27.4578	27.8774	8.28119	19.973	53.2722	11.6022	16.0865	58.0709	76.8214	68.8144	15.9551	10.6891	54.3806	55.3808
14.8932	67.4082	26.6618	25.2052	8.75631	19.8664	52.0907	10.4144	16.6983	56.6011	75.4242	66.6964	15.987	9.22063	56.5198	57.0685
15.7663	68.1009	26.6753	22.8869	9.72895	18.9391	50.2035	8.80209	17.318	55.1351	73.893	65.5361	15.0225	7.60559	58.6356	58.4254
15.6672	68.3104	26.3851	20.8197	10.9577	18.9155	47.867	8.0155	18.073	53.531	73.1132	63.7461	14.8549	6.22101	61.0807	59.1429
15.244	68.5018	27.1519	18.7691	12.0785	19.0571	45.3797	7.39545	18.43	52.1914	71.4676	62.2648	14.1108	5.24992	62.9915	60.2048
15.046	68.8096	26.921	16.6736	13.4885	18.7189	44.7716	7.43406	18.2237	50.6571	69.7463	60.928	13.2186	4.21479	64.3672	61.2103
14.924	68.7574	27.4182	14.4507	15.174	18.1688	42.2255	7.95456	19.2777	49.0296	68.1885	58.8196	12.9681	3.80484	65.7052	62.4897
14.7148	68.727	26.4222	12.7355	16.5872	18.5712	39.7673	7.9713	19.3984	47.5654	66.3624	57.2764	12.7306	4.30931	66.9787	63.1882
14.1085	68.8631	25.7467	10.5258	17.0961	18.0469	38.541	8.15038	20.4312	45.5405	64.8582	55.4255	12.6471	5.25971	68.3815	63.8678
14.2906	68.2724	25.8956	9.0746	17.8135	17.6083	36.4571	8.72582	20.9144	44.2658	63.1022	54.1189	11.8786	5.92545	69.1562	64.5381
13.263	67.7509	26.2114	7.30309	18.3136	17.3414	34.1517	10.0127	21.8179	42.2844	61.7283	51.7492	11.5086	6.77375	70.2147	64.7546
13.7616	67.5616	25.5696	5.38545	19.0698	17.1777	31.1858	11.2806	21.9758	38.5061	59.0058	50.6601	10.9844	8.07962	70.5752	65.6029
12.7372	66.278	26.2109	4.22184	19.5567	17.0184	29.8369	12.8436	22.958	37.3413	57.4346	48.5212	10.8668	9.48808	71.143	65.4034
12.8728	65.8938	25.4092	3.06067	20.9289	16.7713	27.1903	15.0276	24.5225	35.4158	55.9197	46.0163	10.5299	11.5038	71.8475	65.943
12.6815	64.9841	24.9019	2.10778	22.0785	16.7375	25.2243	15.9056	24.9104	33.4268	53.137	43.8443	9.75432	12.6752	72.184	66.0891
11.9006	64.501	24.8502	1.55758	23.202	16.3216	23.2231	16.8581	25.613	31.195	50.8152	41.3556	10.2472	14.188	72.551	66.6822
11.707	62.5973	24.1809	1.58668	24.1142	16.2458	21.4254	17.7403	26.3021	28.9824	48.98	39.4053	10.1096	15.0079	73.1667	66.9885
11.5947	62.9082	23.8157	1.62902	25.1042	15.9458	19.7415	18.0678	27.3585	26.4336	45.7293	36.8558	10.0689	15.4573	73.4944	67.1354
11.0878	60.8182	24.1348	2.92692	25.9446	16.0309	17.4794	18.2381	28.1222	24.294	45.4502	34.3848	10.3261	15.8537	74.2827	66.9831
11.314	59.7816	23.7206	3.80963	27.4437	15.535	16.5465	18.7683	28.238	22.1266	40.7011	31.4583	9.72238	16.6475	74.49	66.2321
11.4781	58.4057	23.5598	5.19852	28.3282	15.5774	14.5832	18.9223	28.5207	20.0052	38.9302	29.3703	10.1767	17.1815	74.8927	65.6497
11.0594	56.8135	23.6605	6.4986	29.296	15.4364	13.817	19.3078	29.0983	17.8669	36.9979	26.6937	10.1318	18.3345	74.9959	65.3413
11.1766	54.3517	23.369	8.36631	30.4743	15.159	12.5317	20.057	27.7874	15.8347	34.0954	23.8528	10.7331	19.4616	75.1598	64.8562
11.423	52.6997	22.99	9.86748	31.0343	14.8514	11.667	20.0065	28.8131	13.7428	31.6435	21.1439	10.5294	20.8916	75.7795	64.1573
11.2293	50.1332	22.3478	11.2839	31.6688	14.5948	11.225	20.3989	29.0221	11.7049	28.2043	18.4304	10.7812	21.7041	75.3301	63.7383
11.9959	48.9098	22.4324	12.1301	32.3649	14.5284	10.3476	21.185	29.2004	9.61936	26.0539	16.2913	11.1156	23.0594	75.4161	62.738
12.5207	46.5742	21.9764	12.9867	32.7153	14.4551	10.1532	22.054	28.1001	7.82532	24.213	14.1113	10.985	23.5121	74.7553	61.7299
12.6742	45.4419	21.595	14.0586	33.4415	14.059	10.5239	23.1039	27.5562	6.07941	21.0917	11.3285	11.3677	24.5297	74.4889	61.3496
13.0454	43.1585	21.0957	15.2271	33.1899	13.6456	10.1054	24.033	27.4009	4.84008	19.5779	10.0645	11.8378	25.3364	74.4066	60.6799
13.7067	41.0782	20.9401	15.4719	33.9151	13.396	10.672	24.6433	27.6768	3.39767	16.9942	8.51882	12.5053	26.3896	73.8974	59.2376
14.0985	38.941	20.1333	16.9829	33.9437	13.5347	10.7644	24.9541	27.2645	2.64974	14.9821	7.19678	12.7073	27.2542	73.2423	58.4338
15.0011	36.7871	20.005	17.5115	33.9743	12.8836	12.0008	25.394	27.2678	2.02033	13.2683	6.17015	12.9566	27.4832	72.9694	57.2382
15.2823	34.5745	19.2614	18.9748	33.9797	12.8997	13.0282	25.1481	27.7665	1.65673	12.6081	4.84537	13.7285	28.8025	72.1069	55.9663
16.5936	32.2044	18.7125	19.8429	33.3695	13.0975	14.508	25.4184	27.3555	1.46568	11.2188	3.43844	14.2802	29.9275	71.5521	54.5409
17.4723	29.7278	18.3793	20.8956	33.757	12.6162	14.6474	25.5984	27.5504	1.46544	10.0925	3.27726	14.9434	30.2034	70.2587	52.7476
18.7453	27.7251	18.2078	21.0375	33.1766	12.4757	14.79	26.0252	25.68	2.02292	9.40276	2.77588	16.0697	31.0136	69.7445	51.7635
19.6618	24.7434	17.6836	22.9013	32.3908	11.98	15.3658	26.2042	25.3092	2.82839	8.92094	3.07348	16.8845	31.7231	68.2592	50.2897
20.2001	22.649	17.2158	23.2637	32.8211	11.8866	15.6978	25.683	25.0194	3.75079	8.78881	3.57478	17.7787	32.0494	67.3267	48.1702
20.6955	20.5536	17.2756	23.7704	32.4237	11.7818	16.0881	25.2325	25.0419	4.88853	9.82306	3.36579	18.8102	31.7598	66.2884	46.5521
21.7771	18.2489	16.3326	24.6386	32.3276	11.6628	16.6038	25.2819	24.7602	6.05285	9.94157	5.4214	19.6192	32.3116	64.617	44.6823
22.8813	16.1696	16.9113	26.1344	32.5475	11.063	17.604	25.4109	23.9995	7.44308	10.3196	7.64372	20.5718	31.9651	63.8611	42.818
23.6718	13.8399	16.4645	26.7413	31.8531	11.0367	16.7208	25.6747	23.3492	8.91529	11.534	7.88883	21.9571	31.6464	62.291	40.9772
24.3812	11.7489	16.5401	27.3969	30.8575	10.583	18.6114	24.9915	23.2506	10.2558	12.0432	9.02902	23.249	31.7541	60.6832	39.5655
25.6395	10.0325	16.6724	28.4278	30.7961	10.222	19.1827	25.1152	23.107	11.3451	12.5914	10.737	25.0445	32.096	59.8473	36.7614
27.0447	8.70724	16.5767	29.3567	30.5705	9.93116	20.6119	24.7038	22.4706	11.8776	13.65	13.0598	26.6187	31.9675	57.7175	34.8396
29.8185	6.60675	16.4873	29.9624	30.2844	9.81326	21.9101	24.5283	21.7636	12.397	13.882	14.5811	28.6029	31.2429	56.4285	32.617
31.13	5.43293	17.0084	30.4989	29.658	9.88879	22.8856	23.3034	20.894	13.0329	14.4818	14.3669	29.8442	31.3767	54.2138	29.9869
32.7687	3.97203	16.8676	30.8596	29.3099	9.72007	24.482	23.4014	21.3574	14.4639	14.5088	14.5082	32.2395	31.2981	52.9004	28.2581
34.6952	2.44562	16.8434	31.2683	28.6044	9.36642	24.5394	22.9472	20.3	15.8274	14.2793	14.5059	33.8482	31.0174	51.1547	26.042
36.3545	1.79361	16.857	31.211	27.9492	9.40286	26.0507	22.7225	19.9923	16.771	15.6644	14.112	36.1994	31.1635	48.5113	23.2741
38.3231	0.935763	16.8506	30.9733	27.5138	9.53669	26.7337	22.51	19.7693	18.1759	16.5418	14.7648	38.2683	30.5795	46.1523	21.2507
40.5494	0.527706	16.8259	30.908	27.554	9.56808	27.5309	22.1513	19.6703	19.0166	17.3466	15.9779	40.5402	30.564	44.2934	19.7874
42.2958	0.749304	16.9167	30.9159	26.7114	9.69071	28.0571	21.852	18.6261	20.4869	18.0143	16.2789	42.8414	30.6106	42.0542	17.2211
44.9298	1.11329	17.0945	31.1463	25.9932	9.69684	28.5913	21.3998	18.0209	21.6046	18.6402	17.78	44.6889	29.8269	39.5554	14.8917
47.6814	1.95966	16.917	30.934	25.8933	9.74506	29.0013	21.9005	17.8767	22.5904	20.3292	17.9534	47.5452	29.6832	38.0124	13.4247
50.1177	3.09701	17.2312	30.6044	25.0246	9.78024	29.0442	21.0437	17.1557	23.7098	21.2227	18.8679	49.8435	29.1083	36.0461	11.1713
52.1385	4.36697	17.2792	30.1269	24.5807	10.5296	29.701	20.7455	16.8225	24.7175	21.8896	19.5658	51.829	28.4503	33.5653	9.63383
54.8592	5.98212	17.108	30.563	24.1378	10.8213	30.1083	20.4971	16.4791	25.492	22.4635	20.7787	54.1409	28.2247	30.8238	7.87545
56.8414	7.27008	17.5455	29.8655	23.446	11.5437	29.644	20.4218	15.5918	26.1165	23.3929	22.2706	56.4265	27.554	28.5034	5.88007
59.7252	8.95613	17.0664	29.8517	23.2754	12.0961	30.1764	19.5664	15.7634	26.4795	24.0831	23.474	59.2502	27.4107	26.4365	5.07903
61.9072	10.2946	17.6018	29.8274	22.4072	12.6563	29.4791	19.1219	15.342	27.1009	25.3528	23.8077	61.2004	26.8104	24.0292	3.96537
64.0963	10.3004	18.0752	28.757	22.3012	13.3875	29.4015	19.1402	15.828	27.1408	26.2126	24.0474	63.2278	26.1932	21.9333	3.00222
66.2167	10.9123	18.1175	28.9551	21.6636	13.9196	28.8581	18.6553	14.5514	27.9034	26.9154	24.2349	65.0157	25.7699	19.6529	2.7141
67.9533	10.9461	18.6551	28.1912	21.1719	14.8854	29.1149	18.283	15.3472	28.1272	27.249	25.5797	67.0126	25.6397	18.6731	2.22398
69.3298	11.838	19.2566	27.8291	20.6201	15.528	29.1574	17.7421	14.0578	28.115	27.4187	26.2788	68.4015	24.9121	15.9083	2.13045
70.5268	12.0427	19.683	27.2105	20.2229	16.5608	28.8448	16.8599	14.3528	28.189	28.194	26.7538	70.0916	24.5421	14.2621	2.5242
72.4066	12.6215	19.709	27.2641	19.7373	17.4586	28.6056	16.4856	14.1054	28.4248	28.6255	27.8156	71.3422	24.0788	12.5356	3.22817
73.1085	13.5039	20.6129	26.5048	19.0688	18.5534	27.9247	16.1217	13.5059	28.4662	28.6293	28.5262	72.9944	23.355	10.6035	3.68553
74.4231	14.6511	21.6207	26.0415	18.9242	19.9426	27.7458	15.7692	13.6534	28.3335	28.9058	28.8308	73.5197	22.9923	8.82436	4.62166
75.2022	15.6302	22.289	25.5559	17.6605	20.6198	27.1137	14.6518	14.3124	28.0105	28.2512	28.8034	74.8089	22.4931	7.66692	5.53351
76.367	15.9827	23.1454	25.6185	18.1457	22.0746	27.209	14.1212	13.9348	28.1065	28.2295	28.9226	75.5261	22.2081	6.78956	7.02428
76.5256	17.4548	23.5309	24.7764	16.8326	23.3501	26.9046	14.0344	13.5185	28.1499	28.0664	29.3481	76.1126	21.5907	6.27263	8.10343
77.8814	17.7592	23.9769	24.2585	17.3145	24.4334	26.6614	13.7048	13.09	27.6896	27.9539	29.4768	76.8646	20.7446	5.61178	9.9278
77.9695	18.3638	25.3298	23.5951	17.6096	25.549	25.5905	13.0653	13.1196	27.1309	28.0817	30.0061	77.5012	20.6216	4.97839	10.8476
78.6126	19.1392	26.2907	23.0631	16.9397	26.9842	25.7917	13.1109	12.348	26.7842	27.8328	29.4602	78.0669	20.1224	5.02841	12.2107
79.1936	19.7183	27.4089	22.6943	16.5714	28.5199	25.0418	12.2529	12.7479	26.377	27.6284	29.8818	78.7807	19.4916	4.9718	13.1983
79.3597	19.8718	28.5848	22.3401	15.6376	29.9904	24.8288	11.9556	12.5151	25.788	27.661	29.8674	79.6985	19.4285	5.74627	14.3115
79.7007	20.9261	29.6998	21.7121	15.7352	31.7427	24.2889	11.7939	12.1156	25.4218	27.6793	29.1927	79.845	18.8161	6.54102	14.4143
80.2659	20.2723	30.9481	21.1699	15.6705	33.222	23.7399	11.4522	11.3626	24.5541	27.7235	28.9086	80.0772	18.4367	7.29498	14.7991
79.8548	20.0577	32.0895	20.6933	15.2368	34.7778	23.0837	10.7891	10.8811	23.908	27.9155	28.5896	80.3592	18.0132	8.2045	15.2477
79.9375	19.8974	33.5072	20.071	14.7693	36.7502	23.0422	10.7743	10.6087	23.2256	27.6902	27.6501	80.5801	17.9915	9.60006	16.4991
79.9236	20.4994	35.0855	19.6827	14.4087	38.5256	22.3327	10.303	9.98931	22.9652	27.5356	26.8572	80.2612	17.3596	10.3891	17.5069
80.341	20.196	36.6498	18.9875	14.1792	40.421	22.0829	10.0619	9.52847	22.1633	27.5692	26.3774	79.958	16.9946	10.498	18.5722
80.184	19.7424	38.2949	18.8566	14.5635	41.9582	21.7862	9.6557	9.1645	21.809	27.2819	25.6599	79.6865	16.4073	11.2159	18.7448
79.4487	19.8574	39.7594	18.49	13.6215	43.9225	20.5497	9.64284	8.8264	20.7577	26.9258	25.6701	78.8396	15.8084	11.7854	20.1001
78.7657	19.9406	41.0697	18.2548	13.3025	45.2764	20.374	8.96353	8.29351	19.7158	26.7923	24.0574	79.0453	15.1297	11.923	20.8988
79.5931	19.7587	42.645	17.564	13.5413	46.8817	19.8826	8.97908	8.2207	19.2157	26.003	23.6695	77.7224	15.1353	11.9689	21.8538
79.1391	20.2592	44.2866	17.211	13.0682	48.6927	19.384	8.31019	8.17571	18.9999	25.7273	22.8249	76.9501	14.5881	12.6317	22.6505
78.7616	19.3007	45.6248	16.7148	13.1705	50.3312	18.7181	7.38712	7.6486	18.5344	25.4084	21.0881	76.3448	13.9062	12.6721	23.8808
78.1506	19.308	47.3399	16.2072	12.8624	51.6606	18.0222	7.29269	8.35917	18.0379	24.8	20.7011	75.0847	13.8893	13.5215	24.6454
77.4117	18.5563	48.7443	16.0737	13.0631	53.272	17.7568	6.55117	8.1807	17.1324	24.2813	19.6881	75.1166	12.8965	13.3884	26.3255
76.4573	18.1582	50.0213	15.2731	12.8837	54.3818	17.4487	6.69227	8.7551	17.0056	23.6205	19.1936	73.5819	13.1296	14.3543	27.4336
75.607	17.678	51.9979	15.361	13.2781	55.9499	16.8314	6.37986	9.13931	16.3156	23.3483	17.3268	72.7011	12.2009	15.4448	28.5201
73.7532	17.5798	53.6516	14.9884	13.3032	57.5268	16.5888	5.92863	9.39094	16.1141	22.2957	16.4055	71.253	11.9254	15.7554	29.3813
72.4976	16.583	55.7216	14.6304	13.4477	59.1381	16.3055	5.88906	9.87591	15.7538	22.2504	15.2517	69.6493	12.2229	16.6112	30.5347
70.8184	16.7345	57.8414	14.502	13.4878	60.3177	15.6108	5.90732	10.5517	15.0996	21.6686	14.6391	68.5481	12.3238	16.843	30.8385
68.9087	16.1761	60.0476	13.9065	13.7171	62.1522	15.66	5.93314	11.0605	14.9387	21.1413	13.0728	67.1317	12.2695	17.4922	31.917
67.5881	16.0064	62.0868	13.1757	14.1138	63.7608	14.8895	5.91155	11.8614	14.3675	20.535	11.8218	65.992	12.4715	18.0831	32.0659
65.9719	15.6782	63.9383	13.3312	14.4416	65.3532	14.7624	5.76365	12.9738	14.3215	20.238	11.7953	64.2388	12.752	19.1499	32.0348
63.766	14.9274	66.1193	13.2455	15.057	66.4361	14.2481	5.81202	13.3614	13.4838	19.938	11.5587	62.7121	12.9711	18.8438	32.2511
62.2535	14.71	67.7665	12.9349	15.5092	67.8708	13.676	6.24636	13.8576	13.2094	19.3396	11.364	60.9161	13.4648	19.4825	32.0022
60.5538	14.0141	69.2844	12.8656	15.8124	68.5965	13.9649	6.51847	14.8984	12.7744	19.0024	10.1062	58.8413	13.7675	20.3898	32.5315
58.083	13.4354	70.5328	12.1314	16.8238	69.2695	13.8327	6.99285	16.0921	12.2946	18.3517	9.39352	56.739	14.6448	20.6853	31.5767
55.8871	13.181	71.8391	12.182	17.1379	71.7939	13.5644	7.63289	17.1137	11.8781	18.39	8.15006	54.6894	15.6686	21.0893	31.6474
53.7639	12.6127	72.6582	12.2971	17.8266	72.3739	12.4968	7.92313	18.1336	11.3666	18.2899	7.17621	52.4082	15.7734	21.9997	31.1288
50.6093	12.2505	73.8945	12.2212	18.5419	73.2106	12.8074	8.05326	19.2535	10.953	17.5456	7.15845	50.3877	16.0747	22.5043	30.5759
50.3345	12.0432	74.5079	12.1258	19.3117	73.4615	12.3787	8.99136	20.6967	10.6045	17.0909	6.66117	48.3237	16.6769	22.9848	30.519
48.0351	11.662	75.3902	11.9722	20.3561	74.5722	12.247	9.30968	22.0489	10.3372	16.9337	6.24148	46.2188	17.1434	23.6595	30.0372
45.4719	11.1903	76.0719	11.7689	21.0802	74.5033	12.1527	10.0529	23.1384	9.80805	16.4501	6.07368	44.0006	17.9907	23.686	29.3567
42.8782	10.8794	76.693	12.2354	21.7891	75.7479	11.7737	10.6407	25.0948	9.69063	15.883	5.36696	41.817	18.128	22.4954	29.1613
40.4653	10.2065	77.7164	12.4628	23.0139	75.3865	12.1942	11.1912	26.5086	9.47575	15.4559	5.38576	39.8852	19.1081	24.0076	28.4455
37.7197	10.2984	78.3598	12.4226	24.1935	76.1475	11.55	11.9481	28.5925	9.01937	15.2253	4.95161	37.7486	19.689	23.5489	27.5061
34.843	10.0579	79.1571	12.5203	25.3008	76.5844	10.9174	12.8061	30.3158	8.77155	14.8519	5.04936	36.8951	20.5705	23.0587	26.7951
32.13	9.68379	79.8948	12.6623	26.4179	76.3823	11.141	13.4167	32.366	8.54912	14.1536	4.89177	35.9445	21.0971	23.4849	26.7143
28.4997	9.17836	80.7001	13.0335	27.7166	77.0725	11.0635	14.2818	34.594	8.4131	13.9239	5.09962	33.432	22.193	23.9584	26.2489
26.1518	8.36273	81.1176	13.1473	28.8619	76.9495	10.8765	15.1803	36.8417	8.19736	13.6356	5.22046	31.646	23.1039	23.4582	25.9235
23.2606	7.50514	81.6742	13.6897	30.4788	76.9561	10.3722	16.1895	39.3038	7.97538	13.0172	5.03515	29.6698	23.9799	22.6486	25.2001
21.2073	8.38861	81.9575	14.0865	31.968	76.87	10.5048	17.0475	40.9773	7.63284	12.8528	4.61979	27.6324	25.3633	23.6434	25.0337
17.7627	7.39885	82.0492	13.9142	33.8578	76.7482	10.1277	18.3995	43.2313	7.59755	12.2766	5.32958	25.9059	26.5589	23.0202	25.1343
15.47	6.78887	82.0437	14.5623	35.4795	76.9856	9.7428	19.4455	45.3425	7.35107	12.0517	4.69514	24.2472	27.7419	22.517	23.479
13.6422	6.37399	81.5482	14.8046	37.5774	76.413	9.88185	20.9184	47.2395	7.18924	12.0169	5.29928	22.3713	29.376	22.1083	24.2132
12.5391	6.00733	81.3736	15.3572	39.5133	76.1716	10.1865	21.9743	49.351	7.14517	11.6339	5.57989	20.4499	31.3275	21.6563	23.0589
12.7716	5.91931	80.4159	15.829	41.9938	75.515	9.45608	23.6779	51.0925	6.96725	11.2488	6.11122	19.3968	32.6629	21.5201	22.8207
10.4854	5.42472	80.4113	16.6284	44.2293	75.6958	9.3322	24.9105	52.6074	6.84454	11.0808	6.33274	18.8256	34.4631	21.7967	22.3268
10.9821	4.91221	79.3272	17.5561	46.1946	74.3971	10.0138	26.4342	54.4093	6.66647	11.0233	6.83558	17.3875	36.4119	20.5449	22.411
9.63986	4.56465	78.2539	18.6061	48.5411	73.6837	10.4375	28.2551	55.9473	6.52073	10.8082	6.96004	14.9789	38.4584	19.4611	20.9998
9.64757	4.20911	77.543	19.7488	51.1665	73.5143	10.5336	30.0552	59.1169	6.46624	11.0016	7.11168	14.5757	40.3227	19.9749	20.8779
9.79612	4.12162	75.7094	20.5348	53.5273	72.9386	11.0018	31.8033	61.1346	6.4324	10.6321	7.52189	14.5037	42.1192	19.3649	20.3911
9.02555	3.47931	74.2979	22.1052	55.4382	71.7837	11.5769	33.8696	62.9066	6.54779	10.2464	8.26887	15.7693	43.9232	18.9806	20.2955
11.0794	3.13628	72.8724	23.288	57.948	70.6766	12.2661	35.5558	64.8601	6.54152	11.1349	8.70762	17.1074	45.8064	18.5001	19.3762
11.1521	3.05729	71.7045	24.9694	60.3737	69.7042	12.7273	37.4135	66.3003	6.73822	11.4182	9.7832	17.6706	48.1909	17.4076	19.0207
11.9306	2.83811	69.9254	26.3966	62.5087	69.1356	13.6466	39.1327	68.3637	6.69352	11.4841	10.9412	17.5892	50.2068	16.8707	18.8712
13.8855	2.20477	68.2615	27.8092	64.0339	67.6436	14.7899	41.5172	69.6082	6.7748	11.8951	12.3326	17.9554	52.1311	17.564	18.5243
14.7312	2.44766	66.6412	29.4172	66.127	66.4231	15.413	43.2276	70.9756	7.15261	12.2515	12.9465	18.3412	53.9072	16.8294	18.168
15.6996	2.26856	64.5405	30.6344	67.4627	65.7516	16.0294	45.0588	72.3448	7.5901	12.6766	14.2432	18.625	56.055	16.6047	17.6283
16.5555	2.28292	62.5765	33.3119	68.971	63.9373	17.3986	47.1432	73.0446	7.92581	13.3673	14.9845	19.1672	57.838	15.2916	17.9242
17.0341	1.85388	60.4908	34.4308	70.5669	62.5443	18.4157	48.6823	74.1413	8.38475	13.9861	16.6945	19.7948	61.3322	14.6356	16.9955
17.4578	2.74424	58.3162	35.7866	71.8979	61.2794	19.5923	51.0427	74.2233	8.96702	14.5687	18.1093	21.1969	63.6743	14.4407	16.8803
17.5288	2.73111	55.9984	37.7061	72.8041	59.6974	20.6305	53.0431	75.0097	9.30023	14.889	20.0507	22.7821	65.6958	14.195	16.4478
17.6196	3.03398	54.5614	39.4294	73.7062	58.3359	21.4231	55.284	75.9031	10.1683	15.5377	21.8154	23.1714	68.2185	13.9331	16.3259
17.9576	3.02609	52.6632	41.0732	74.5409	56.7577	23.0187	56.7545	76.6101	10.7158	15.3384	23.5998	25.0437	69.4167	13.1408	15.9479
18.6457	3.15452	49.3488	42.674	75.1555	54.7987	24.2562	58.7791	76.9692	11.4369	16.23	25.8662	25.127	70.4091	13.7644	15.9486
19.8224	3.75082	47.0785	44.5294	76.1552	53.7693	25.6161	60.5175	77.7173	12.3178	16.8146	28.4605	22.8056	71.4362	13.8776	15.5608
21.5245	3.51152	44.9814	46.1023	76.6748	52.3433	27.0588	62.358	78.4294	13.0059	17.5904	30.7597	24.001	72.5918	13.5012	15.2695
21.1669	4.0318	42.823	47.8177	77.31	50.3585	29.1065	64.2238	78.9112	13.8039	18.4159	32.7519	24.1155	73.3987	13.1456	15.0233
22.3576	4.91626	40.7245	49.2772	77.7141	48.6123	30.6074	65.1924	79.605	14.7973	19.0516	35.6894	24.9707	73.7024	12.9518	14.7762
23.2624	5.49003	38.1293	52.2932	77.8586	46.3381	33.0791	66.4989	79.9441	15.4052	20.5368	36.6856	25.645	74.3093	12.4515	14.5263
24.9273	6.28898	35.8592	54.4524	78.4237	44.475	34.9602	67.3225	80.3242	16.5617	21.1235	39.6163	26.627	74.5107	11.691	14.6742
24.5732	6.5125	33.6291	56.5229	78.4925	41.9019	36.9434	67.9976	79.5946	17.5276	22.7593	41.6494	27.4311	75.1802	12.0653	14.4832
25.729	7.74395	31.3183	58.3224	78.3885	38.5766	39.0234	69.0216	80.139	18.4252	23.6939	44.1044	28.4941	75.3295	11.6198	14.055
25.9737	8.72473	28.6976	60.3233	78.6655	36.05	40.8652	69.8578	79.7658	19.3881	25.3758	45.7256	29.1658	75.7144	11.337	13.7527
27.4819	9.6219	26.4131	61.7708	78.5296	33.149	42.7913	70.3931	79.3005	20.4882	25.9064	48.2142	30.1033	76.0935	10.8539	13.7086
27.7878	11.1675	23.3069	63.4883	78.506	31.8073	44.9105	70.5398	78.4105	21.6428	27.3194	50.5259	29.9937	76.0517	10.849	13.6098
28.4773	12.3172	21.8123	64.9181	77.848	29.3395	47.1976	71.4561	78.0156	22.8017	28.7254	52.4382	30.021	76.1102	10.648	13.3154
28.6323	13.533	19.3796	66.0117	77.7094	26.0937	49.0097	71.2955	76.8908	24.2754	30.0267	54.8852	30.8907	76.3249	10.0943	13.4019
28.9412	14.7606	17.4526	67.1128	77.3426	24.3507	51.5625	71.9111	76.1362	25.2269	31.6408	57.2482	31.1072	76.001	10.0669	13.1858
29.3148	16.2554	15.7109	67.9582	76.8092	22.465	53.7061	72.1094	74.9027	26.7353	32.8773	59.1716	31.7543	76.3855	9.29376	13.079
29.5552	17.8712	14.284	68.7059	75.8748	18.9659	55.96	72.3019	73.756	28.1467	34.5787	61.4243	31.4123	76.0225	9.27387	12.7025
29.8268	19.3487	13.2434	69.3377	75.1334	16.7824	58.4253	72.2844	72.2643	29.6963	36.3176	62.4416	31.0661	75.4691	8.86615	12.9063
29.8323	20.7085	12.1117	70.3845	74.2742	14.8842	60.0855	72.2031	70.7988	31.2317	38.4891	64.5473	31.0533	75.5289	9.00726	12.5605
29.5794	22.2464	11.0701	71.1711	73.4613	12.3998	61.4955	72.241	69.3313	32.9823	40.0546	65.7038	30.0952	75.1946	9.05848	12.7803
29.5406	23.9502	10.6711	72.145	72.3553	11.1631	63.3127	72.0301	67.5387	35.0122	42.4452	66.8035	29.9054	74.428	7.87482	12.7238
29.5914	25.8826	10.2006	72.8121	70.8043	9.35646	64.9394	71.6247	66.1133	36.6692	44.3808	68.3012	30.0566	73.9168	7.77239	12.8164
29.6993	27.6608	9.88251	72.7246	69.1368	7.86719	65.5979	71.6117	64.4621	38.5233	46.5322	69.4453	29.5696	73.3081	7.07943	12.7134
29.3207	30.0576	9.7328	73.5997	68.0259	7.43549	67.2879	71.3982	62.4902	40.3194	48.7571	69.8673	29.2781	72.4853	7.44267	12.9522
29.3001	31.522	10.8227	73.6777	66.8155	6.51293	68.1215	71.0795	60.6198	42.1086	50.9665	70.2138	27.6102	71.391	7.02752	12.9736
28.8388	34.582	11.5413	74.083	64.9962	5.84394	69.0138	71.5456	58.4213	43.9274	53.0433	71.0935	27.3158	69.7633	7.14179	13.7061
28.654	36.2373	11.5379	74.5381	63.1478	5.21082	69.8286	70.939	56.2473	45.6561	55.1422	71.7482	27.1545	68.8331	7.46797	13.3988
28.9363	38.241	12.5493	74.3115	61.5309	4.99104	70.8339	69.62	54.2232	47.36	57.4375	72.1519	27.0671	67.6716	6.82767	13.5128
28.2664	41.1143	13.5758	74.3985	59.5655	4.44947	71.4514	68.581	51.5531	49.2005	59.572	73.0695	26.4977	65.9276	7.28223	13.5017
27.9448	42.9376	13.7437	74.1794	58.2123	3.58271	71.9798	67.7701	49.5291	51.0642	61.98	73.184	26.5123	64.3725	7.61187	13.7471
27.3264	45.1538	14.5471	74.0184	56.2046	4.17305	72.5836	66.8141	47.3124	52.7024	63.6917	73.383	25.7605	62.6382	8.06755	14.1392
26.881	47.2794	15.1454	73.4845	54.138	4.46612	73.1305	65.9069	44.3376	54.6902	65.9573	73.879	25.2649	61.0047	8.03747	14.4647
26.3442	50.0224	15.6966	73.2746	52.309	6.38764	73.7639	65.031	41.9327	56.3106	67.1423	73.8729	24.7896	59.0385	8.41332	14.6189
25.9639	52.0004	15.8	72.9105	49.9942	6.83767	74.0008	63.2877	39.1484	57.8382	68.4189	73.7843	24.5914	57.0984	9.33382	14.8749
25.3842	54.1846	15.9528	72.3369	48.4301	7.58177	75.1579	61.8337	36.5318	59.161	69.045	73.651	23.8988	55.0119	10.4404	15.7038
25.2032	56.3347	16.545	71.7029	46.5519	8.75385	75.6346	60.1249	33.9601	60.2841	71.0859	73.213	23.0903	52.9509	10.8813	15.7083
24.6811	58.0135	16.7088	70.7335	43.7398	9.78766	76.0074	58.6033	32.0191	61.3053	71.8708	72.6957	22.5752	50.4849	11.6117	16.5278
24.042	59.6354	16.5309	69.0396	41.7854	9.95297	76.211	57.2537	29.2698	62.4573	72.647	72.6424	21.9858	48.149	10.9598	16.7362
23.5558	60.8143	17.1363	68.7064	39.0897	10.9098	76.1554	54.3735	27.2642	63.201	73.5283	72.0771	21.6115	45.3552	12.3158	17.4672
23.3605	62.0735	17.3231	67.5261	36.4362	11.3689	76.3328	52.4037	25.035	63.8206	74.387	71.4247	21.3316	42.7557	12.3821	18.1387
22.8097	62.8816	18.1261	66.8137	33.7634	13.0118	76.6722	50.2446	23.0169	64.4248	75.5586	70.6718	20.5766	40.4666	13.2057	18.979
21.9876	63.3947	18.8848	65.4499	30.7092	11.7548	76.5306	48.4938	21.1883	65.1073	76.1277	69.8617	20.2566	38.419	14.1768	19.6528
21.9518	65.8028	19.7931	64.2044	29.6775	12.4758	76.4649	45.8988	19.1373	65.8286	76.4742	68.7702	19.6963	35.5468	11.8791	20.5907
21.3096	67.3629	20.7515	63.2438	30.1959	13.0107	76.0428	43.5404	17.6031	66.3612	77.5215	67.5309	19.0925	33.6902	11.5523	21.8578
21.0458	68.0426	21.6804	61.7427	32.4558	13.3207	75.5759	41.3309	15.8942	66.9205	77.723	66.4035	18.7432	31.7903	12.8335	23.059
20.5283	68.2015	22.3504	60.3066	21.5718	14.0262	74.3485	38.253	14.8898	67.2446	77.8766	64.8107	18.0665	29.2604	14.1393	23.7957
20.1603	69.0725	23.2411	58.5868	20.0666	14.7066	73.983	35.3454	14.0152	67.3826	78.7355	63.1788	17.7921	27.3184	16.245	25.0094
19.855	68.9831	23.5571	57.0181	19.0649	14.9049	72.6642	32.629	13.0232	67.7865	79.2709	61.8544	17.0509	24.4734	18.2907	25.8729
19.2776	69.1906	24.0917	55.2894	16.9195	16.4739	70.7438	30.167	13.0076	67.9441	79.4306	60.4357	16.917	22.3283	20.4162	27.7722
18.8994	69.43	25.3365	53.866	15.346	17.1089	70.6041	27.8	12.6047	67.9501	79.4608	58.5808	16.5127	20.1042	22.6297	28.8123
18.5188	69.2156	25.6101	51.886	14.3173	17.4835	69.1592	25.3104	12.7074	67.8116	79.1256	56.5643	16.2227	17.7888	25.4651	30.6524
17.5848	69.2761	25.3065	49.9194	13.0483	19.4789	67.8489	21.7842	12.7355	67.4698	79.0866	55.1512	15.3846	15.1459	26.8302	31.7624
17.881	68.9997	25.7179	47.7577	11.5643	19.6913	66.3143	19.9309	13.8981	66.9264	79.2027	53.922	14.9598	12.7672	28.7876	33.1816
17.1369	68.4431	26.2335	45.4845	10.5545	19.261	64.7753	17.3538	14.1947	66.8153	78.9404	51.8632	14.5783	10.984	30.6884	35.1765
17.069	68.5765	26.1364	43.2704	10.9915	21.5498	63.7095	18.2121	14.5364	66.5127	78.7167	49.5664	14.1446	9.31525	31.6391	36.691
17.1131	68.187	26.3278	40.6513	10.342	21.6645	61.8178	14.4775	15.5882	65.7037	78.6105	47.9802	13.8988	7.6703	32.059	38.212
16.9867	67.5707	26.3326	37.7699	9.65222	22.5071	60.215	12.8709	16.3191	65.2126	77.9006	46.046	13.7638	6.0453	32.5792	40.3857
16.6968	66.7537	27.2149	36.292	10.3591	23.2775	58.7784	13.1991	17.4015	64.4403	76.9269	43.5895	12.9416	5.17482	30.8547	42.0949
16.3018	66.4657	26.9693	34.0255	11.2941	24.0069	57.3778	12.1937	18.3968	63.6553	76.4809	41.4612	12.4653	3.40106	30.8262	44.196
14.8673	65.2237	26.6955	31.6342	11.788	24.4321	56.7992	10.0985	19.0004	63.2864	75.8927	38.2157	12.3137	3.38027	33.8736	46.4157
14.4922	64.5287	26.2183	29.0697	12.4534	24.8495	55.2145	10.0322	19.4539	62.1772	74.8287	35.5567	12.0879	3.58716	35.5291	48.0146
16.0483	62.9866	25.7911	27.4772	13.4813	25.0025	52.9791	9.18217	19.4552	61.5769	74.0971	34.1144	11.4985	4.27621	38.662	49.9451
16.4457	62.3581	24.8226	25.1354	14.9419	25.1675	51.5601	8.94326	20.0702	60.6574	72.3249	31.2994	10.8039	4.77285	40.6028	51.3747
15.9799	61.7537	25.4353	22.5903	16.0828	25.2996	49.9549	9.15048	20.576	59.0858	71.4027	28.6649	10.9209	6.36285	43.5836	53.251
14.3814	60.3692	24.6848	20.339	17.4581	26.1077	47.6949	9.63259	20.4421	57.4238	69.9321	26.4756	10.7713	6.97261	47.043	54.3339
14.0801	59.3963	23.8648	18.2916	18.1557	26.2427	45.9301	10.3907	21.1905	56.4631	68.6066	24.0679	10.859	8.25489	49.2789	56.0671
15.872	56.7654	23.2862	15.8725	18.6129	25.6635	43.8518	10.5001	22.7762	54.881	66.5997	20.6128	10.6121	9.63191	51.2325	57.5014
15.163	55.1662	23.2336	13.8089	19.0512	26.3933	41.4002	10.5147	24.0149	53.4168	66.0174	18.6995	9.88851	11.0056	53.9154	58.2981
13.6754	52.8533	22.7677	11.4655	19.5765	26.465	39.5564	12.3789	24.9354	51.7619	63.8918	15.1294	10.192	12.0993	56.0949	59.1068
14.848	51.0812	22.5577	10.0404	20.3052	26.4586	37.7293	14.0614	25.4534	50.0874	62.3305	13.0156	10.2275	12.6296	58.4125	59.7736
15.5953	49.15	21.9236	8.12036	21.7151	25.2777	35.2666	15.123	27.1041	48.2962	60.5419	10.7668	10.6788	13.1622	60.1995	60.7966
15.0552	47.0709	21.3777	6.97206	22.6189	25.221	32.7751	16.2356	27.2767	46.6754	58.8876	9.19116	10.9258	14.2177	62.3257	61.1069
14.5189	44.7545	21.0156	5.21641	24.0137	25.4837	31.0326	17.3968	29.0061	44.258	56.898	7.62683	10.9825	15.7523	63.9584	61.7346
14.7923	43.4266	20.6024	4.25273	25.361	25.3568	29.2187	17.6446	28.1532	42.3973	55.1555	5.89635	11.051	17.0309	65.7048	61.422
14.4371	41.3437	20.1582	3.29118	26.3891	24.5449	27.2071	18.2637	29.1731	40.9961	53.4925	5.6564	11.1937	18.7102	66.9429	62.2816
14.5018	39.3108	20.052	2.73515	27.7271	24.3218	25.0688	18.6021	29.8796	38.7274	50.7872	4.53719	11.332	20.0341	67.8192	62.3551
14.7447	36.9827	19.2437	2.55437	29.1469	24.0274	23.2976	19.0428	30.0945	36.7314	49.3218	3.79453	12.5128	21.2195	68.7289	62.7695
14.2167	34.3252	18.8459	2.85888	30.2392	23.5339	21.3019	19.6587	29.9202	34.6159	47.2486	3.7991	12.936	23.3127	69.4132	63.0698
14.6166	31.6355	18.7153	3.83896	31.0357	24.5442	19.5003	20.2019	29.8816	32.5181	44.6642	3.87713	13.4176	24.9882	70.0335	63.139
14.8578	29.5471	18.2579	4.97722	32.8947	22.2078	17.1475	20.4309	30.3159	29.9498	41.0324	3.9742	13.8583	26.0362	70.5887	62.9492
15.0782	27.5124	17.9728	5.35583	33.9157	22.2371	16.2774	21.0288	31.6513	27.6697	39.4433	4.82295	14.2312	27.3304	70.9796	62.9154
15.6559	25.0039	17.6139	6.76233	34.585	22.1092	14.3456	22.1761	30.988	25.582	36.7569	6.496	15.0407	28.4468	71.71	63.1898
16.6192	22.7135	17.6063	7.92183	35.2178	21.4471	13.75	22.9267	31.7447	23.4191	34.4745	7.95133	15.7665	29.1599	71.8033	62.7934
16.8133	19.9133	17.5697	9.45022	35.7187	21.0778	12.7815	24.3653	30.603	21.3349	31.5698	9.30979	15.9588	30.2075	72.4891	62.3721
18.4201	18.0923	17.1473	10.89	35.8429	20.3851	11.4844	25.5039	31.8449	18.8396	28.6172	11.517	17.0532	30.5609	72.8066	62.615
18.7187	16.1101	17.004	11.7336	36.2607	20.7358	10.5372	26.2607	29.9833	16.5545	27.093	12.1677	17.6594	31.2251	73.2068	61.3005
19.7691	14.3523	17.0803	12.2934	35.8525	20.0989	9.68801	26.6165	30.7179	14.2905	24.2979	13.3872	18.4107	31.7125	73.7424	60.8097
20.7377	12.5118	16.7629	13.3018	36.2929	19.4236	9.47618	26.9355	29.349	11.8707	21.9952	0	19.2484	31.9311	73.8318	60.3217
21.7172	10.3896	16.4086	14.5725	36.3441	19.4342	9.39702	26.942	29.446	9.54496	20.1314	0	20.4207	31.9073	74.5056	59.6523
23.5682	8.45602	16.141	15.2341	36.0035	18.694	9.87537	27.3267	29.0524	7.48002	17.9149	0	21.4198	31.9403	74.4185	59.2405
24.3822	6.74865	16.2774	16.3099	36.1633	18.5066	8.98881	26.6623	28.1318	5.36418	15.1645	0	22.6567	31.9567	74.3021	58.6766
26.0382	4.66156	15.6038	17.5097	35.824	17.7011	9.45671	27.8854	27.7051	3.79442	14.0532	0	24.0766	32.2407	74.2386	57.5753
27.1892	3.53608	15.6867	18.614	35.8234	17.2176	9.46452	27.3756	27.3814	2.1768	12.6822	0	25.7549	31.9371	74.4717	56.4214
28.7266	2.35179	15.7234	19.3506	35.1681	17.3018	10.3085	27.2402	26.7027	0.894016	11.2773	0	27.7612	32.078	73.6515	56.0202
30.5799	1.57062	15.4683	19.5389	35.41	16.9148	11.6944	26.7082	26.1667	0.020115	10.0199	0	29.389	31.9041	73.5532	55.3224
31.8654	0.95275	15.6037	19.9744	35.3779	16.777	11.4829	26.8328	26.1867	-0.618769	8.86786	0	31.0835	31.5261	72.9154	54.1725
33.7927	0.793234	15.3184	21.395	35.1454	15.8566	12.2603	26.7247	25.3795	-0.977495	8.0768	0	32.9285	31.1239	72.6025	53.0594
35.5014	1.273	15.4415	22.8463	34.6076	15.6393	13.0854	25.838	25.5363	-1.2237	7.1451	0	35.1246	31.8044	72.231	52.2134
37.6275	2.11628	15.6726	23.8274	34.5959	15.4045	13.7003	26.1758	23.8909	-0.934395	7.14692	0	37.0988	31.4174	71.3942	51.1693
39.5133	3.34269	15.4932	24.6502	34.3932	15.2981	13.8957	25.6811	23.6707	-0.699	7.29969	0	39.1255	30.6741	69.9312	49.9162
42.5611	4.58525	15.6174	26.413	33.895	14.8479	14.2575	25.7607	23.7218	0.195526	7.40418	0	41.0873	30.4643	69.9332	48.7913
44.5742	6.18526	15.5633	26.874	32.9635	14.7799	14.597	25.6595	22.8587	1.11997	7.85728	0	43.3718	30.1674	68.8926	46.6907
47.5113	7.23477	15.7815	27.1338	32.4664	14.1818	15.4631	24.5468	23.199	2.33085	9.00617	0	45.6739	29.941	68.2026	46.3576
49.9472	0	15.962	27.6202	31.9459	13.7878	15.6615	24.4452	22.5864	3.8876	10.0834	0	47.3132	29.7116	67.157	45.0987
52.1971	0	15.769	27.973	32.1385	13.6875	16.741	23.8709	22.3824	5.47852	10.7983	0	49.258	29.7437	66.1164	43.6088
55.1574	0	15.8939	27.9953	31.7495	13.9224	18.0054	23.6578	21.9166	7.14852	12.3454	0	51.1183	29.5981	64.8047	41.9819
57.615	0	15.3329	28.2386	30.9987	13.3926	19.3546	23.3106	20.8179	8.9995	12.8566	0	53.0903	29.2511	63.7687	40.4813
60.0296	0	15.6078	28.1525	30.6845	13.0274	19.8115	23.2224	20.3888	10.5314	12.5645	0	54.7361	28.6706	62.2043	39.5069
62.1119	0	15.611	27.8764	30.1853	13.0748	20.3945	22.8701	19.9236	12.1799	12.2764	0	56.6332	28.0819	60.5853	37.3963
64.6357	0	15.7622	27.3742	29.6591	12.2995	21.4763	22.5178	19.292	13.3417	12.8764	0	58.6743	27.3362	59.346	36.2701
67.3365	0	15.655	26.6875	28.8046	12.1636	22.681	21.9212	19.2942	13.8398	13.9843	0	59.9862	27.0871	58.2585	33.6341
69.2742	0	15.6385	26.9041	28.678	12.0038	22.8333	22.3722	18.5847	14.3833	14.5532	0	61.578	26.4169	55.9908	32.2082
70.2374	0	16.1797	26.7199	27.9029	12.0887	23.5491	21.7623	18.2587	15.2694	15.5233	0	63.6201	25.8875	54.1528	29.7332
72.4991	0	16.0722	25.9521	27.552	11.4022	24.4919	21.2155	18.2879	16.1944	16.7102	0	65.3889	25.3228	52.0477	28.4638
73.3617	0	16.4564	26.4078	26.7389	10.6669	25.886	20.8652	17.8943	17.2474	17.9902	0	67.0705	25.2068	50.3501	26.342
75.0628	0	16.9306	25.7534	26.472	11.0624	26.2258	20.9992	16.8842	18.1902	18.7094	0	68.5745	24.6064	47.786	24.2187
76.0978	0	17.2702	26.2833	25.4359	10.2085	26.7014	20.0627	16.8881	19.4148	19.6347	0	69.964	24.4651	46.1051	22.5902
77.3635	0	17.335	25.7524	25.2181	10.4286	27.5068	19.8413	15.8628	21.0221	20.6911	0	70.7148	23.6935	43.6448	20.7739
77.7464	0	17.8993	25.6262	24.273	10.0297	27.9794	19.4064	15.5379	22.1887	21.556	0	71.6716	23.1126	41.8063	18.6742
78.7568	0	18.6494	25.0448	24.0375	9.20716	28.2041	18.6741	15.7964	23.9565	22.6314	0	72.5583	22.5407	39.3788	16.753
79.4942	0	19.0193	24.4325	23.0771	9.68642	28.7488	18.4638	14.9568	25.0137	23.1892	0	73.3966	21.7817	37.8683	14.82
80.0615	0	19.6911	24.6113	22.6552	9.82427	29.5645	17.9147	15.3435	26.1931	24.2471	0	74.2922	21.319	35.5402	13.0389
80.0006	0	20.0371	23.9749	22.517	9.25776	29.2527	17.6745	14.6698	27.0731	24.9783	0	74.6942	20.7909	32.5059	11.5568
80.5166	0	20.7946	23.2931	21.7245	9.36968	29.5937	16.946	14.437	27.8293	25.6414	0	75.1751	19.9342	30.1798	10.0818
81.1015	0	21.787	23.25	21.1415	9.1098	29.3485	16.6434	14.8612	29.2239	26.3986	0	75.4433	19.828	28.0465	8.66167
81.178	0	22.4814	22.4238	20.7272	9.09806	29.0544	15.9259	13.4108	29.8472	26.9736	0	75.9122	19.22	25.5777	7.16796
81.171	0	23.2745	21.9602	20.3062	8.82522	29.6076	15.7788	13.1419	30.4302	27.4377	0	76.0048	18.9937	22.4609	5.5761
81.459	0	23.6822	21.6264	19.7279	8.44797	29.7154	14.7834	12.5627	30.6687	28.3333	0	76.2006	18.587	21.2089	4.54361
81.1694	0	25.0084	21.8385	18.9241	7.42739	29.8332	14.934	11.9944	30.6018	28.5632	0	76.0214	17.7794	18.8286	4.08602
81.2149	0	26.4212	22.2114	18.02	8.26595	29.1999	14.1955	12.1611	30.6778	28.4483	0	76.0811	17.9845	16.052	3.53506
81.3507	0	27.231	21.5748	18.0545	7.81146	29.8761	14.0153	12.023	30.9069	28.736	0	75.9768	17.1635	14.2485	2.91279
80.725	0	28.5415	20.5413	17.9523	7.77715	29.6605	13.5906	11.8296	30.9935	28.5193	0	75.6463	16.6827	12.7161	2.96902
81.0599	0	29.5908	19.9505	17.1045	8.41826	29.9018	13.7906	11.1313	30.7092	28.7371	0	75.306	16.8277	10.9638	2.87856
82.0217	0	30.8857	19.5668	16.9571	8.35081	29.5499	13.2954	11.4413	30.7051	28.2646	0	74.8052	15.2849	9.58137	4.10671
80.4399	0	31.9249	19.1581	16.4017	7.98815	29.7883	12.9439	10.837	30.3634	28.0085	0	75.0034	15.0374	7.78524	4.62777
80.0362	0	33.7795	18.9032	16.0959	8.65675	29.4915	12.5946	10.7942	30.1002	28.077	0	74.4315	14.4063	6.6901	5.66803
79.1312	0	35.0806	18.5835	15.7496	8.8528	29.2801	12.5733	10.3395	29.9097	27.6368	0	73.8895	14.0406	5.93555	6.14141
78.7604	0	36.662	17.3133	15.4779	9.25288	29.6814	12.4611	9.57449	29.8538	27.6117	0	72.8526	13.0928	4.51057	7.52412
78.1318	0	38.2339	17.0431	15.5017	9.54211	28.4945	11.9738	9.15723	29.2152	27.5371	0	71.6327	12.3827	4.44207	8.70099
76.8369	0	39.2218	16.8269	14.867	9.65576	28.1529	12.1447	9.63219	28.6878	27.1709	0	70.49	12.1577	3.95386	9.82273
76.0838	0	40.9189	16.0946	14.6251	10.427	28.1735	11.3828	8.34966	28.8075	26.8232	0	69.2057	11.3302	4.72293	10.9061
73.893	0	42.1344	16.0342	14.4347	10.872	27.4712	11.5055	8.30443	28.0733	26.9262	0	67.9073	11.2966	5.47057	12.3588
72.6227	0	43.3782	15.4406	14.1277	11.1296	27.3312	10.8844	7.47376	27.525	26.2366	0	66.3936	10.6469	6.42121	12.6863
70.7272	0	44.932	15.1166	13.7896	11.8289	26.8032	10.4494	6.85837	26.8286	25.1261	0	65.3278	10.6054	7.62642	13.3434
69.1521	0	46.6349	14.4242	13.3162	12.2904	26.7492	9.9736	6.38728	26.4146	25.3469	0	64.4178	9.51459	8.56312	13.5066
67.5995	0	48.3048	14.2839	13.3854	12.5763	25.9899	9.50543	6.74451	25.8424	24.9416	0	62.2618	9.7698	9.51285	14.2129
66.0617	0	49.4128	13.8927	12.9679	13.2327	25.9847	9.4172	6.41284	25.2073	25.019	0	60.8107	9.6219	10.8032	15.2294
64.3683	0	50.9471	13.5621	12.3563	14.246	25.4852	8.38622	6.6585	24.4617	24.4638	0	58.7996	9.23014	11.4418	15.9052
62.4056	0	52.7835	13.2137	12.5675	14.7127	24.6953	7.9579	6.56677	23.9534	25.1991	0	56.7846	9.28031	11.5482	16.5969
60.8199	0	55.2667	12.8423	12.3336	15.5151	24.3601	8.08537	6.59192	23.8694	23.7304	0	55.2109	9.63026	11.921	17.2732
58.7442	0	58.1892	12.7008	12.0656	16.0519	24.3499	7.45359	7.3664	22.2013	24.3764	0	54.0401	9.69266	12.2409	17.8788
56.8074	0	59.1413	12.3699	12.0569	16.8207	24.1276	7.32209	7.24899	21.7448	22.7911	0	51.9816	10.0751	12.3466	18.6768
53.5956	0	61.0209	12.25	11.9526	17.7185	23.4677	7.33574	7.60296	21.5464	22.3045	0	49.9543	9.80582	13.5315	19.082
51.7403	0	63.0261	12.1157	12.1117	18.7394	22.8138	6.88958	8.00042	20.6886	22.0314	0	48.2857	10.4912	13.2026	20.0105
51.0902	0	64.8642	11.963	11.8494	19.2338	22.778	7.26776	8.5219	20.0743	20.7723	0	46.2296	10.4538	13.9771	21.1242
49.2663	0	67.0182	11.8797	12.0654	20.7172	22.567	7.58576	9.709	19.4794	21.035	0	44.8354	10.6415	15.4625	21.8861
47.0897	0	68.7786	11.1704	12.222	21.4677	21.5422	7.49126	9.67209	18.2137	20.5344	0	42.6531	10.9065	15.4372	22.4837
45	0	70.7666	11.7901	12.1406	22.8472	21.193	7.85602	10.5744	17.8801	19.9113	0	40.8073	11.0715	14.8983	23.816
41.4228	0	71.6506	11.1118	12.5236	23.7638	20.8978	8.3416	11.6016	17.5001	19.5376	0	38.3514	11.1925	17.0799	24.0558
39.406	0	73.1943	10.935	12.8678	25.1179	20.2969	8.88829	12.262	16.6273	18.986	0	36.591	11.2311	17.3797	25.7615
37.3147	0	74.205	11.2221	13.0414	26.5202	20.6104	9.40482	13.4101	16.1222	18.4305	0	33.9294	11.6168	17.8046	26.1572
35.3576	0	74.8014	10.7509	13.8082	27.5352	19.7033	9.67824	14.4241	15.7233	18.0737	0	31.6668	11.7022	18.1275	26.0117
32.9692	0	76.0981	10.6272	14.2213	29.4655	19.2162	11.1195	15.5568	15.0085	17.5379	0	29.399	12.7749	19.3878	26.2902
30.5969	0	76.6278	10.5768	14.9441	30.8856	18.883	11.3492	17.0422	14.3693	17.7307	0	27.33	12.8955	19.5902	26.144
27.7565	0	77.3016	10.4777	15.4037	32.3044	18.3095	12.3793	18.5123	13.5774	16.9235	0	25.3337	13.2633	19.4002	26.3391
24.8852	0	77.7332	10.437	16.1955	34.1268	18.3996	12.9257	19.7416	13.1552	16.9031	0	23.1902	13.8795	20.4697	26.4685
22.5313	0	78.5918	10.215	16.5796	35.28	17.8568	13.6263	21.2129	12.5811	16.4396	0	21.4173	14.5444	20.5335	26.3867
20.3185	0	79.212	10.2916	17.1821	37.2883	17.3387	14.3995	22.5256	12.0935	16.2867	0	19.746	15.1861	21.0699	26.0402
18.5339	0	79.903	10.5916	17.8872	38.9665	17.3907	15.1293	24.5289	11.4925	16.0286	0	19.1706	16.13	21.8044	26.3651
16.7511	0	81.0313	10.7969	18.9406	40.2624	16.1523	16.0891	26.5098	11.0999	15.8832	0	18.9301	16.941	22.1954	25.371
14.7421	0	81.4646	10.7427	19.7615	42.0327	15.9928	16.6276	28.223	10.4546	15.3576	0	18.0833	17.5567	23.8632	24.7808
13.0377	0	81.5092	10.9488	20.6482	43.6586	15.9368	17.6071	29.7193	9.62803	15.2158	0	17.0358	18.9479	24.5497	24.646
12.4678	0	81.9552	11.7997	21.4887	45.0817	15.6873	18.8952	31.7863	9.1026	14.4092	0	16.2268	19.9547	24.3441	24.2169
11.5105	0	82.2083	11.9888	22.8092	46.3221	15.7686	20.1807	34.1536	8.8411	14.4463	0	15.6968	20.9002	24.2905	24.1124
9.72535	0	82.2063	11.6383	23.8632	47.5988	14.9651	21.2762	36.3842	8.48603	14.0394	0	15.5996	22.1773	23.9818	24.4496
9.79936	0	81.7821	11.7489	25.2194	48.8769	15.1147	22.6673	38.7255	7.97787	13.5183	0	15.941	23.5365	25.0221	23.8436
9.01411	0	81.7947	12.4759	26.5465	50.5708	14.999	24.4049	40.8216	7.61663	12.3642	0	16.2942	24.8477	23.6716	22.8436
9.43155	0	80.116	12.7958	28.0999	52.4321	14.7636	25.6406	43.1313	7.26483	12.8324	0	16.6133	26.0962	23.5267	22.8121
10.1237	0	79.6104	13.3561	30.0483	54.2009	14.7294	27.3669	45.4421	6.79388	12.4082	0	16.9547	27.5239	24.3069	22.7679
10.4209	0	79.2016	13.7611	31.7131	55.8439	15.221	28.9934	47.8276	6.20434	12.5036	0	18.1733	29.1081	24.3437	21.5262
10.2925	0	78.2714	14.2342	33.6095	57.8672	14.675	30.7429	49.7535	5.96382	11.925	0	17.8679	30.6749	24.4654	21.3277
12.7432	0	77.0766	15.2768	35.5313	59.1056	14.8553	32.1478	51.9692	5.50766	11.4047	0	17.9739	32.5278	24.4806	20.4018
13.1265	0	74.9295	15.7424	37.557	61.117	15.0794	34.1675	54.153	5.12079	11.2923	0	0	34.6662	24.442	20.2238
14.6445	0	73.9514	16.821	39.7882	62.5377	15.6101	35.9812	56.1539	4.8466	10.6801	0	0	36.126	23.9386	20.2196
15.392	0	72.6263	17.6157	42.1865	64.3076	15.3947	37.9959	58.2656	4.64495	10.5423	0	0	38.3573	23.5376	19.3318
0	0	70.8826	19.1995	45.0554	65.562	15.5593	40.1308	60.3038	4.0193	10.272	0	0	40.1947	22.7474	19.5148
0	0	68.8598	20.1398	47.0231	66.9902	15.8606	41.8183	62.202	3.94517	9.79148	0	0	42.0568	22.0859	19.2441
0	0	66.9075	21.5118	49.4189	67.9618	15.7023	43.8179	64.0821	3.57029	9.91457	0	0	44.1647	21.6478	18.6486
0	0	64.9473	22.846	51.8784	69.2831	16.9265	45.6747	65.9323	3.18401	9.84338	0	0	46.0752	21.6388	17.9171
0	0	63.0135	23.6252	54.2591	69.7968	16.6386	47.5871	67.4381	2.89935	9.91725	0	0	48.1375	20.9668	17.4321
0	0	60.7323	25.577	56.5665	70.8406	17.8107	49.6336	68.7662	2.83866	9.54563	0	0	49.9685	20.2667	17.2697
0	0	58.4468	26.7776	58.9604	71.4733	18.2391	51.0417	70.4272	2.66879	8.9505	0	0	51.6758	19.6495	16.8381
0	0	56.9804	28.5409	61.1305	74.4272	19.0083	53.2144	71.3382	2.57165	10.0639	0	0	54.2607	19.665	16.3223
0	0	55.1371	29.9986	63.4761	74.2356	19.4539	55.1098	72.1439	2.49227	9.51062	0	0	56.6039	18.9719	15.6437
0	0	53.0591	31.5604	65.0082	74.3872	20.5143	57.1691	72.8915	2.79794	10.2634	0	0	58.0827	17.6108	15.1251
0	0	50.715	33.0817	67.0665	74.947	21.2017	59.0547	73.9108	2.8414	11.161	0	0	61.7141	17.5008	15.2458
0	0	48.3585	35.114	68.7698	75.5242	22.4912	60.9327	74.8802	3.35663	11.5137	0	0	63.0277	16.3421	14.9597
0	0	46.1952	36.7887	69.9252	75.8604	23.505	62.7303	75.4735	3.54657	11.5081	0	0	64.882	16.0362	14.4702
0	0	43.8681	38.4736	71.1427	76.3422	24.6628	64.2688	76.3876	3.86959	12.9793	0	0	66.2007	15.7966	13.9984
0	0	41.2379	40.0468	72.1919	76.2006	25.7656	65.5697	76.4989	4.24788	13.1658	0	0	67.7201	14.887	14.027
0	0	38.7789	42.1615	73.589	76.4801	27.1855	66.7036	77.1312	4.60603	13.299	0	0	68.4885	14.4685	12.9057
0	0	36.3851	44.159	74.2027	76.4738	28.5998	67.4888	78.3882	5.2696	14.6168	0	0	69.7297	14.3785	12.8303
0	0	33.5822	45.9586	75.0872	76.6106	30.2065	68.4221	78.6906	5.69662	14.3376	0	0	71.1436	14.0101	12.2582
0	0	30.9903	47.9233	76.0483	76.5864	31.8144	69.1791	79.1017	6.10749	15.676	0	0	71.9066	13.4178	12.1655
0	0	28.3454	50.2194	76.5708	76.3446	33.826	70.0344	79.9643	6.64231	15.7198	0	0	72.0121	13.363	11.1633
0	0	25.8938	51.6288	76.7368	76.3746	35.571	70.274	79.7693	7.19677	16.3153	0	0	72.6864	12.4556	11.4508
0	0	23.9415	53.9351	77.1266	75.8319	37.2306	70.958	79.9348	7.71538	17.0003	0	0	73.1245	12.7119	10.9539
0	0	21.985	55.685	78.2318	75.5662	39.2044	71.6994	79.4475	8.31771	17.6937	0	0	73.7052	11.9485	10.1762
0	0	19.7641	57.9935	78.4404	74.7328	40.9412	71.8892	79.4622	8.88831	19.1222	0	0	73.6273	11.9945	9.92191
0	0	18.2932	59.4397	78.4486	74.2512	43.4213	72.1764	78.9454	9.75291	19.9113	0	0	73.919	12.1116	9.96869
0	0	16.744	62.5811	79.1144	73.4643	45.571	72.4378	77.8563	10.1546	20.965	0	0	74.3142	11.3686	9.36526
0	0	15.2415	64.2225	78.7892	72.8907	47.8053	72.3438	77.4523	11.0667	21.8638	0	0	74.9473	11.0854	9.0895
0	0	13.9513	65.6181	78.415	72.0218	49.6166	72.579	76.3742	11.8197	23.202	0	0	74.7825	10.7435	8.74414
0	0	12.6279	66.7723	78.0919	71.024	51.9088	72.8301	74.6676	12.5985	25.1607	0	0	75.061	10.3554	8.57457
0	0	11.6367	68.0787	78.048	70.3769	53.9442	72.8505	73.7964	13.5316	25.8526	0	0	74.8394	9.93486	8.29643
0	0	11.1693	68.909	77.2272	69.0249	55.8419	72.0903	72.2851	14.2564	26.2866	0	0	74.9791	10.1521	7.89893
0	0	10.3414	69.3234	76.578	68.0818	58.4257	71.5539	70.913	15.0203	28.4259	0	0	74.6004	10.0438	7.66601
0	0	9.87363	70.2161	75.6912	67.1219	59.978	71.8327	69.6707	16.1186	29.486	0	0	74.7489	9.32159	7.6848
0	0	10.1037	70.9519	74.7646	65.516	62.0218	72.458	67.9863	16.9967	31.0752	0	0	74.2505	8.88828	7.50064
0	0	10.1174	71.0004	73.6199	64.5675	63.7953	71.8553	66.344	17.9676	32.644	0	0	73.3547	8.56937	7.52382
0	0	10.8494	71.9398	71.8233	62.9837	65.3077	71.5807	64.7826	19.2816	34.9341	0	0	73.2069	8.01675	7.27625
0	0	11.4869	72.6045	70.3036	61.5891	66.423	70.7588	63.3111	20.0664	36.0041	0	0	72.0467	7.82067	7.0641
0	0	12.0272	72.6507	69.0448	60.0004	67.5379	70.8622	60.8023	21.3818	37.6821	0	0	71.5094	7.4487	7.00537
0	0	12.9413	73.9578	67.7024	58.4945	68.6266	69.4765	59.1877	22.6854	39.7005	0	0	70.6694	6.81814	6.74564
0	0	13.6609	73.5186	65.6519	56.8311	69.5798	68.7081	57.2703	24.2668	41.7543	0	0	69.3692	6.51899	6.80918
0	0	14.5893	73.3997	63.9659	55.8448	70.5168	67.8811	54.4538	25.7285	43.872	0	0	68.0575	6.07304	6.83709
0	0	0	74.5799	62.087	53.3741	71.3928	66.8982	52.3264	27.2127	45.8742	0	0	66.6647	6.98977	7.11979
0	0	0	74.713	60.273	51.4445	72.0134	65.9644	50.0595	28.8435	48.3583	0	0	65.2569	7.49721	7.03903
0	0	0	74.7177	58.402	48.6514	73.3237	64.8317	47.6616	30.8121	50.5983	0	0	63.4205	7.27923	6.70105
0	0	0	74.6766	56.3377	48.2162	74.1006	62.729	45.1281	32.4347	52.4086	0	0	62.0789	6.55766	6.99172
0	0	0	74.8041	54.4719	44.7211	74.5296	60.7317	42.4534	34.4078	54.4103	0	0	60.5103	5.90422	7.17187
0	0	0	74.436	51.8307	43.5595	75.1669	59.2174	39.8661	36.3578	56.6316	0	0	59.0152	5.45605	7.26678
0	0	0	74.0617	49.828	41.1399	75.9621	57.1708	37.5221	38.0302	57.6501	0	0	56.7221	5.04499	7.59804
0	0	0	73.7941	46.9484	38.9304	76.5974	55.6402	34.9177	39.8239	60.402	0	0	54.8939	4.57559	7.8543
0	0	0	73.5126	44.4632	35.2247	76.9772	53.3056	31.9994	41.5501	61.24	0	0	52.8043	4.50229	8.21479
0	0	0	72.5633	41.8424	33.2827	77.218	51.0814	30.1057	43.478	62.9342	0	0	50.0068	5.03036	7.954
0	0	0	71.9375	39.4859	31.0267	77.5946	47.969	27.6209	45.3463	64.8028	0	0	47.7197	5.20925	8.44168
0	0	0	71.4697	36.4372	27.4585	77.8521	46.816	25.6118	47.0344	66.6736	0	0	44.9691	5.39897	9.34068
0	0	0	68.9634	33.6029	24.9087	77.9823	44.8896	23.4369	48.9729	68.1951	0	0	43.294	5.39764	9.2114
0	0	0	69.7928	31.2773	22.658	77.9977	42.4327	21.6123	50.4708	69.371	0	0	40.7677	5.08022	9.96045
0	0	0	69.0373	27.9991	20.1443	77.777	39.1923	19.3436	52.2693	70.2733	0	0	38.5784	6.04332	10.422
0	0	0	68.1323	25.8526	19.4764	77.6634	36.7373	17.935	53.8303	71.5025	0	0	36.16	5.75127	10.7256
0	0	0	67.1158	23.5635	17.073	77.4529	34.1626	16.1162	55.3032	72.2939	0	0	33.0714	6.50835	11.1697
0	0	0	66.2665	21.6736	14.8069	77.0877	32.1194	14.67	56.9235	72.7929	0	0	31.0709	6.62234	11.7755
0	0	0	65.0727	19.9727	13.0628	76.8995	29.3419	13.1906	57.8989	73.8523	0	0	28.2227	7.61453	12.3577
0	0	0	63.9987	18.5088	11.4632	76.0517	27.4888	12.4094	59.1191	74.4649	0	0	26.0299	7.20882	12.6516
0	0	0	62.7563	17.202	10.0588	75.3685	24.8317	11.853	59.6811	75.2923	0	0	23.8815	7.93876	13.2343
0	0	0	61.1293	15.5156	8.6869	73.5722	23.8193	11.4903	60.6285	76.5555	0	0	21.4353	7.44133	13.7544
0	0	0	60.0007	14.6802	7.79546	72.7798	22.0708	11.4259	61.2406	76.6171	0	0	19.0326	7.73677	14.4283
0	0	0	57.9962	13.6074	6.84771	72.494	19.6045	11.749	62.325	77.7839	0	0	16.9523	7.86448	15.4431
0	0	0	56.2325	12.4552	6.07995	70.6825	16.9054	11.6572	63.0003	77.6596	0	0	14.3255	7.74107	16.5985
0	0	0	54.8698	11.9467	5.64298	69.786	16.1523	11.9199	63.7426	77.9934	0	0	12.417	7.89161	17.2316
0	0	0	52.3694	11.5515	5.41533	68.6358	13.7089	12.7959	64.2772	78.3977	0	0	10.494	8.65199	18.4161
0	0	0	49.658	11.7843	5.40699	67.0767	11.659	13.6178	64.9946	78.6719	0	0	8.6609	8.59315	19.7577
0	0	0	47.276	12.0782	5.94628	66.4049	10.13	15.2317	65.5776	78.4861	0	0	7.15446	8.98348	20.8839
0	0	0	44.8622	12.3497	6.17915	64.6758	8.63333	16.0292	65.7379	78.655	0	0	5.12475	10.1211	22.0585
0	0	0	42.5102	12.9043	6.52381	62.8102	7.66761	17.002	66.1077	78.8068	0	0	4.57796	10.8056	23.2981
0	0	0	40.2835	14.1661	7.69677	60.8955	6.64678	18.0459	66.4503	78.8018	0	0	3.71718	11.9294	25.4907
0	0	0	37.8689	15.5695	8.43581	59.3452	6.30279	18.8048	66.4752	78.5562	0	0	3.65022	12.6793	26.6688
0	0	0	35.0944	16.549	9.36654	57.5394	6.15021	0	66.5043	78.2944	0	0	3.9536	14.7088	28.3876
0	0	0	32.1186	17.5915	10.0834	55.9176	6.71785	0	66.1945	77.4379	0	0	5.04647	15.8292	30.1652
0	0	0	29.6758	0	10.6138	53.7174	8.06589	0	65.5257	76.9908	0	0	5.99196	16.4954	31.5034
0	0	0	26.9706	0	11.127	52.2741	8.20679	0	65.8605	76.2526	0	0	7.05046	18.8325	33.0721
0	0	0	24.6975	0	11.3078	50.7457	8.62986	0	65.3639	75.9813	0	0	8.2947	20.0206	35.3255
0	0	0	22.5989	0	11.4429	48.5554	9.27664	0	65.0261	75.2419	0	0	9.56383	21.5295	36.8625
0	0	0	20.2402	0	11.4383	47.8241	11.0579	0	64.9129	74.4916	0	0	0	24.3493	38.4796
0	0	0	17.2404	0	12.7693	46.4585	11.6715	0	64.4542	73.2941	0	0	0	25.5087	40.2837
0	0	0	16.1904	0	12.9024	43.7051	13.5858	0	63.7791	72.5255	0	0	0	28.037	42.4749
0	0	0	14.136	0	13.866	41.1475	16.1938	0	62.6235	71.1269	0	0	0	31.2464	44.5455
0	0	0	12.4122	0	14.8825	40.8302	17.4511	0	63.1393	70.4847	0	0	0	36.3865	46.0167
0	0	0	10.1217	0	15.6177	38.2187	18.0906	0	61.9766	69.4431	0	0	0	36.9478	48.0744
0	0	0	8.03215	0	15.6752	36.4766	0	0	60.6634	67.5252	0	0	0	38.4919	50.5966
0	0	0	6.49285	0	16.688	35.0248	0	0	59.7126	66.7209	0	0	0	41.1867	52.0552
0	0	0	5.38417	0	17.7066	33.258	0	0	58.6124	65.3871	0	0	0	43.8272	53.7445
0	0	0	4.29991	0	18.6625	30.768	0	0	57.1135	63.5587	0	0	0	46.1577	55.3731
0	0	0	3.18854	0	19.5583	28.3337	0	0	55.9056	61.7255	0	0	0	49.6708	56.9331
0	0	0	2.40688	0	19.7682	26.5087	0	0	54.1796	60.2643	0	0	0	51.9534	57.8131
0	0	0	2.61161	0	21.1171	24.7284	0	0	52.9815	59.5453	0	0	0	54.0295	59.4378
0	0	0	3.4288	0	21.4613	21.97	0	0	51.2949	57.0833	0	0	0	55.8689	60.1373
0	0	0	4.07701	0	22.1963	20.1224	0	0	49.3595	55.3939	0	0	0	57.9089	61.572
0	0	0	5.0329	0	23.4128	18.9419	0	0	47.554	53.5731	0	0	0	59.9207	62.4094
0	0	0	6.51435	0	23.5765	16.7834	0	0	45.683	52.0509	0	0	0	61.6026	63.1375
0	0	0	8.4425	0	24.1692	15.0317	0	0	42.8281	50.1878	0	0	0	63.3922	63.8073
0	0	0	10.051	0	24.4305	13.9022	0	0	41.0028	47.5577	0	0	0	64.9572	64.3923
0	0	0	11.7069	0	25.3052	12.9299	0	0	39.0965	46.1037	0	0	0	66.4169	65.0133
0	0	0	13.0461	0	25.6418	11.8505	0	0	37.2612	44.2981	0	0	0	67.6328	65.4134
0	0	0	0	0	25.706	11.3745	0	0	34.969	42.2714	0	0	0	68.5703	65.5213
0	0	0	0	0	26.0523	10.3521	0	0	32.7931	38.3376	0	0	0	69.0705	66.5027
0	0	0	0	0	26.0658	9.44569	0	0	30.7655	35.4465	0	0	0	70.3796	66.1807
0	0	0	0	0	26.2698	9.44107	0	0	30.2676	33.8138	0	0	0	70.7587	66.7921
0	0	0	0	0	26.3363	8.72982	0	0	28.0879	30.916	0	0	0	71.5858	67.0133
0	0	0	0	0	26.273	8.92205	0	0	25.1893	28.1964	0	0	0	72.6566	66.6012
0	0	0	0	0	26.2944	9.39216	0	0	23.2324	25.7731	0	0	0	73.0424	67.0353
0	0	0	0	0	26.3391	9.42751	0	0	19.9193	23.9436	0	0	0	73.6826	66.7495
0	0	0	0	0	26.5204	9.43648	0	0	18.191	21.2506	0	0	0	74.533	66.3891
0	0	0	0	0	26.5942	10.0452	0	0	16.2175	19.4007	0	0	0	74.64	65.6926
0	0	0	0	0	26.1201	11.0889	0	0	14.1067	17.9137	0	0	0	75.2844	65.1511
0	0	0	0	0	25.8889	11.6884	0	0	12.1516	15.459	0	0	0	75.5383	64.4727
0	0	0	0	0	25.6405	12.0505	0	0	10.3027	14.1112	0	0	0	75.6616	63.9137
0	0	0	0	0	25.4412	12.741	0	0	8.95992	12.7231	0	0	0	75.3396	63.2532
0	0	0	0	0	25.2796	12.9756	0	0	7.35009	11.3317	0	0	0	75.1423	62.7401
0	0	0	0	0	25.7424	0	0	0	6.11485	10.8145	0	0	0	75.2908	61.8536
0	0	0	0	0	24.2612	0	0	0	5.2451	10.2627	0	0	0	75.1074	61.5207
0	0	0	0	0	24.1624	0	0	0	4.60617	9.40124	0	0	0	74.5863	59.8416
0	0	0	0	0	24.049	0	0	0	4.18541	8.80085	0	0	0	74.1012	59.1008
0	0	0	0	0	23.703	0	0	0	3.88476	8.71181	0	0	0	73.9125	57.858
0	0	0	0	0	23.6644	0	0	0	4.06383	8.73096	0	0	0	73.4281	57.5486
0	0	0	0	0	22.5099	0	0	0	4.22731	9.03803	0	0	0	72.4838	56.0705
0	0	0	0	0	23.4528	0	0	0	5.04591	9.31762	0	0	0	71.4478	54.3659
0	0	0	0	0	22.4925	0	0	0	5.79878	10.4164	0	0	0	71.0213	52.528
0	0	0	0	0	21.8683	0	0	0	6.81138	11.2835	0	0	0	70.6256	51.5984
0	0	0	0	0	21.3587	0	0	0	8.12169	12.2681	0	0	0	69.278	49.6274
0	0	0	0	0	20.9722	0	0	0	9.2191	13.0919	0	0	0	68.0813	47.534
0	0	0	0	0	20.4139	0	0	0	10.4138	0	0	0	0	67.0451	45.8965
0	0	0	0	0	19.6831	0	0	0	0	0	0	0	0	65.5411	44.5168
0	0	0	0	0	19.3578	0	0	0	0	0	0	0	0	64.4576	43.0622
0	0	0	0	0	18.99	0	0	0	0	0	0	0	0	62.9525	40.0574
0	0	0	0	0	18.299	0	0	0	0	0	0	0	0	61.737	37.8316
0	0	0	0	0	0	0	0	0	0	0	0	0	0	60.1667	0
0	0	0	0	0	0	0	0	0	0	0	0	0	0	57.9682	0
0	0	0	0	0	0	0	0	0	0	0	0	0	0	55.9771	0
0	0	0	0	0	0	0	0	0	0	0	0	0	0	54.0907	0
0	0	0	0	0	0	0	0	0	0	0	0	0	0	52.0166	0
0	0	0	0	0	0	0	0	0	0	0	0	0	0	50.077	0
0	0	0	0	0	0	0	0	0	0	0	0	0	0	47.9825	0
0	0	0	0	0	0	0	0	0	0	0	0	0	0	45.9882	0
0	0	0	0	0	0	0	0	0	0	0	0	0	0	43.9847	0
0	0	0	0	0	0	0	0	0	0	0	0	0	0	41.8642	0
0	0	0	0	0	0	0	0	0	0	0	0	0	0	39.8707	0
0	0	0	0	0	0	0	0	0	0	0	0	0	0	37.2647	0
0	0	0	0	0	0	0	0	0	0	0	0	0	0	34.5009	0
0	0	0	0	0	0	0	0	0	0	0	0	0	0	32.906	0
0	0	0	0	0	0	0	0	0	0	0	0	0	0	30.2307	0
0	0	0	0	0	0	0	0	0	0	0	0	0	0	28.0304	0
0	0	0	0	0	0	0	0	0	0	0	0	0	0	26.0324	0
0	0	0	0	0	0	0	0	0	0	0	0	0	0	22.9876	0
0	0	0	0	0	0	0	0	0	0	0	0	0	0	21.3583	0
0	0	0	0	0	0	0	0	0	0	0	0	0	0	18.7929	0
0	0	0	0	0	0	0	0	0	0	0	0	0	0	16.4681	0
0	0	0	0	0	0	0	0	0	0	0	0	0	0	15.1926	0
0	0	0	0	0	0	0	0	0	0	0	0	0	0	13.342	0
0	0	0	0	0	0	0	0	0	0	0	0	0	0	12.3219	0
0	0	0	0	0	0	0	0	0	0	0	0	0	0	10.3088	0
0	0	0	0	0	0	0	0	0	0	0	0	0	0	8.75284	0
0	0	0	0	0	0	0	0	0	0	0	0	0	0	7.33036	0
0	0	0	0	0	0	0	0	0	0	0	0	0	0	6.88153	0
0	0	0	0	0	0	0	0	0	0	0	0	0	0	6.2478	0
0	0	0	0	0	0	0	0	0	0	0	0	0	0	5.47928	0
0	0	0	0	0	0	0	0	0	0	0	0	0	0	5.50097	0
0	0	0	0	0	0	0	0	0	0	0	0	0	0	5.7125	0
0	0	0	0	0	0	0	0	0	0	0	0	0	0	6.19714	0
0	0	0	0	0	0	0	0	0	0	0	0	0	0	7.06449	0
0	0	0	0	0	0	0	0	0	0	0	0	0	0	7.40512	0
0	0	0	0	0	0	0	0	0	0	0	0	0	0	8.77796	0

## Sheet: ControlRightFrontalKnee
Control Right Limb Data
1	2	3	4	5	6	7	8	9	10	11	12	13	14	15	16
1.19917	-1.00375	-1.66943	-2.78675	-0.263858	3.46114	6.52559	3.78599	-0.871016	-7.07152	5.1504	-4.41411	3.55233	2.61676	2.17625	1.76942
1.30399	-0.554452	-1.96805	-2.27716	0.216372	3.15652	6.27059	3.71215	-1.38125	-7.2977	5.07817	-4.52465	3.66813	3.11007	1.93465	2.06917
1.24382	-0.171129	-2.08083	-2.06507	0.286533	3.1349	6.07596	3.20253	-1.88138	-7.93021	5.24774	-5.0848	3.20188	3.23445	1.75869	2.65042
1.26051	0.127123	-2.24855	-2.38979	0.363929	3.33317	6.21682	3.07531	-2.05804	-8.20781	5.0736	-4.9455	2.6744	3.36195	1.8807	2.35341
1.16814	0.422862	-2.20343	-2.27513	0.3881	3.40987	6.35965	3.24007	-2.0341	-8.42107	5.09312	-5.37892	2.22679	3.53863	1.39057	2.43499
1.09496	0.818354	-2.01893	-1.97911	0.601681	3.30333	6.4909	3.28045	-1.90109	-8.4658	5.05367	-5.47	2.21727	3.67772	1.5878	2.47225
1.26001	1.15181	-1.76585	-1.56002	0.798531	3.62338	6.51495	3.42009	-1.82392	-8.28981	5.41841	-5.81178	2.53463	3.93763	0.992597	2.62083
1.3576	1.42255	-1.43231	-1.3532	1.46086	3.49956	6.36066	3.6631	-1.99013	-8.33066	5.76981	-6.24225	2.64637	4.00422	1.37617	2.66259
1.72357	1.59955	-1.0837	-1.1714	1.48048	3.06669	6.24331	3.99482	-1.74047	-8.2077	5.74847	-6.00975	2.73289	3.85082	1.41738	2.85261
2.10396	2.18871	-0.284177	-0.891674	1.49927	3.68706	6.38445	4.4819	-1.49401	-8.05226	6.12159	-6.29482	3.08178	3.77285	1.62084	2.94965
2.38328	2.36128	-0.020018	-0.780208	1.84686	3.87035	6.77084	5.19723	-0.904027	-8.01226	6.45006	-6.20769	3.39657	3.4981	1.90834	3.29117
2.80874	2.80856	0.483896	-0.851792	1.81944	4.46491	7.11092	5.76958	-0.84907	-7.98534	7.04048	-5.76064	3.84729	3.48365	2.19919	3.8197
3.29575	3.27411	1.0358	-0.840204	1.96361	4.75935	7.47867	6.32125	-0.261236	-7.23992	7.85402	-4.84291	4.38373	3.60133	2.5077	3.96656
3.49937	3.51395	1.28245	-0.796361	2.27565	5.20082	8.23648	6.82472	0.21765	-7.12371	8.61987	-3.76547	4.55555	3.73947	3.05555	4.20568
3.84796	3.8983	1.86531	-0.894063	2.36513	5.94674	8.77001	7.07848	0.77338	-6.57619	9.17407	-2.75663	4.85177	3.82479	3.29806	4.22262
3.91638	4.55079	2.3037	-0.704496	2.48907	6.1723	8.94196	7.3659	0.893238	-6.44508	9.8508	-1.71016	5.04355	3.87618	3.13672	4.58331
4.10472	4.94904	2.74551	-0.567822	2.80852	7.24521	9.16765	7.5392	1.07632	-6.14899	10.5792	-1.05411	5.8501	3.96264	3.54633	4.75233
4.2301	5.4182	3.28086	-0.50512	3.12764	7.44897	9.54035	7.47305	1.1844	-5.67485	11.1883	-0.309441	6.36289	3.83317	3.40319	5.21314
4.36278	5.80588	3.58901	-0.534985	3.37423	8.18358	9.34974	7.70381	1.06934	-5.31032	11.9613	0.131478	6.5768	3.8917	3.76397	5.53313
4.18081	5.83956	4.05705	-0.378758	3.71869	8.90146	9.59848	7.51471	0.744604	-4.8677	11.9132	0.360459	6.95062	3.9008	3.76433	5.65415
4.27107	5.90228	4.30598	-0.359038	3.95742	9.09923	9.50034	7.74017	0.744027	-4.57937	12.1965	0.188473	7.1385	3.78875	4.09851	5.76129
4.30526	5.96399	4.46104	-0.104719	4.04507	9.36446	8.89288	7.94761	0.354042	-4.42757	11.71	-0.371087	7.39359	3.92623	3.9132	5.93872
4.31534	6.33332	4.57062	-0.141726	4.31858	9.21135	8.48952	7.835	-0.009754	-4.80767	11.6965	-0.514236	7.664	3.80039	3.5823	6.21416
4.29427	6.59696	4.75382	0.155425	4.44697	9.1348	8.03114	7.80445	-0.058446	-4.74559	11.3357	-0.590544	8.06134	3.72313	3.42667	6.44233
3.87744	6.48294	4.73345	0.194437	4.34226	8.8028	7.75967	7.98048	-0.379768	-4.6148	11.2517	-0.907598	7.84885	3.85487	3.06162	6.64718
3.52846	6.45554	4.62572	0.516704	4.7569	8.30115	7.68665	7.75832	-0.333531	-4.51769	10.688	-1.26492	7.66934	3.93821	2.66461	6.77571
3.42082	6.6708	4.18502	0.568212	4.55982	8.33523	7.33898	7.39593	-0.293838	-4.6119	10.546	-1.26565	7.62139	3.95743	2.56419	6.70534
3.25262	6.19275	4.16091	0.80755	4.86036	7.90491	7.40613	7.50433	-0.542215	-4.90565	10.1207	-2.06989	7.81356	3.84751	2.24428	6.69815
2.92525	6.22892	4.1413	0.853767	4.92242	7.61301	7.47262	7.4444	-0.612738	-5.04765	9.88993	-2.20968	7.88208	4.01473	1.78215	6.71474
2.48439	6.17028	3.71968	1.04432	4.872	7.06498	7.22545	7.47535	-0.537258	-5.02711	9.60263	-2.14286	7.98911	4.01916	1.7274	6.52965
2.52853	6.10073	3.50934	1.15357	4.9269	6.76502	7.18326	7.24244	-0.63361	-4.95626	9.59148	-2.29729	7.81673	4.03556	1.56372	6.63997
2.45736	5.67747	3.46709	1.24407	4.93856	6.45446	7.05607	7.13764	-0.641875	-5.16029	9.61342	-2.39298	7.26394	4.27469	1.08425	6.62376
2.31997	5.58716	3.35925	1.46084	4.94652	6.1563	7.45535	7.20839	-0.541409	-4.9844	9.12126	-2.82352	6.90725	4.27113	1.03804	6.56102
2.13078	5.43283	3.22931	1.47278	5.2218	6.09498	7.18178	7.01589	-0.731448	-4.999	9.35848	-2.9856	6.84729	4.3994	0.718088	6.34203
1.90904	5.30337	2.99385	1.60925	5.07971	5.84963	7.11449	6.81327	-0.877932	-5.00378	9.50435	-3.11394	6.95582	4.67057	0.624725	6.27464
1.94815	5.11662	3.08844	1.48654	4.98921	5.70541	6.97599	6.8023	-0.786312	-4.88739	9.0934	-3.08628	6.70468	4.72529	0.168166	6.31427
1.74127	5.05953	2.91705	1.62671	4.93055	5.40524	6.84793	6.76653	-1.18837	-4.86854	9.53979	-3.25068	6.2963	4.8283	-0.121692	6.25026
1.54312	4.71851	2.79162	1.40244	4.78871	5.45466	6.88112	6.60564	-1.33071	-4.77296	9.14547	-3.09562	6.05004	4.80635	-0.36132	6.1679
1.36072	4.68999	2.59644	1.2133	4.42807	5.40524	6.91693	6.78453	-1.34634	-4.89203	9.38349	-3.25734	5.88069	5.26854	-0.383962	6.18588
1.4601	4.71301	2.4013	1.02861	4.15415	5.52771	6.8277	6.53819	-1.81281	-4.74175	9.27289	-3.35423	5.38542	5.13549	-0.493554	5.86301
1.39771	4.39997	2.34606	0.751177	4.00769	5.54877	6.80999	6.63796	-1.92335	-4.95212	9.08648	-3.38205	5.18822	5.42658	-0.760093	5.86402
1.45711	4.0237	2.20096	0.613818	3.76773	5.50603	6.53736	6.70273	-2.2849	-4.87466	8.9761	-3.51123	4.84056	5.51165	-1.14863	5.70464
1.23051	4.02618	1.83719	0.319139	3.61182	5.4582	6.44202	6.57453	-2.46575	-4.66988	9.04903	-3.66497	4.72836	5.86141	-1.47304	5.60711
1.27328	3.71502	1.72578	-0.038075	3.23045	5.29973	6.33486	6.35544	-2.48311	-4.82548	8.94722	-3.92985	4.32359	5.87154	-1.28631	5.75474
1.26063	3.67023	1.3366	-0.124806	2.95273	5.26615	5.85916	6.36257	-2.56496	-4.9485	8.8072	-3.88586	4.13127	5.89339	-1.3531	5.22295
1.18049	3.37608	1.06248	-0.353676	2.74018	5.37896	5.71424	6.21744	-2.83444	-4.87105	9.06966	-4.08533	3.73747	6.10112	-1.29699	5.17802
1.29468	3.35594	0.866979	-0.565387	2.4989	5.37133	5.36226	6.32999	-2.96227	-4.79261	8.93797	-4.05096	3.56401	6.14168	-1.29209	5.04038
1.40309	2.93141	0.613313	-0.738226	2.16334	5.34264	5.2786	6.21071	-2.61579	-4.48964	8.76197	-4.25631	3.40987	5.90837	-1.21989	5.14544
1.26398	2.8975	0.451683	-1.0697	2.02798	5.29149	4.98532	6.24204	-2.66686	-4.42333	8.68548	-4.50843	3.21545	5.81513	-1.17665	4.59912
1.37516	2.62932	0.171138	-1.21002	1.795	5.23987	4.75549	6.29725	-2.51291	-4.2733	8.62598	-4.69556	3.09848	5.72136	-0.889731	4.50729
1.39191	2.17024	-0.081454	-1.25944	1.51049	5.14443	4.61881	5.96875	-2.53083	-4.29952	8.46687	-4.81136	2.71868	5.60972	-0.766142	4.34767
1.42376	1.96004	-0.234679	-1.4392	1.47677	5.06347	4.37423	6.07934	-2.46268	-4.25848	8.65558	-5.24047	2.58313	5.3078	-0.538444	4.24737
1.45502	1.51815	-0.4631	-1.69415	1.34199	5.06121	4.06242	5.90188	-2.33408	-4.26263	8.58771	-4.93193	2.38876	5.05056	-0.630646	3.94028
1.34703	1.71784	-0.649787	-1.83382	1.06074	5.05529	3.9042	5.78934	-2.20063	-4.25984	8.28977	-5.31551	2.25539	4.89534	-0.678225	3.66811
1.52498	1.42502	-0.944404	-1.92987	1.07272	5.11421	3.89285	5.81855	-1.81134	-4.10306	8.16727	-5.1765	2.09621	4.57032	-0.605073	3.6808
1.31436	0.828065	-1.15113	-1.93268	0.778074	4.71747	3.56599	5.5774	-1.7192	-4.21687	8.43982	-5.27851	2.03973	4.20847	-0.487112	3.41718
1.37729	0.887374	-1.16438	-1.88922	0.721603	4.75238	3.72111	5.61532	-1.70501	-4.24423	8.0886	-5.48202	1.84424	3.74356	-0.604434	3.37157
1.31217	0.523434	-1.18594	-2.14222	0.679058	4.62075	3.64994	5.33025	-1.43452	-4.13162	7.82066	-5.38866	1.85422	3.37757	-0.481472	3.23089
1.14481	0.31271	-1.17098	-2.12839	0.702952	4.47814	3.60063	5.35872	-1.21807	-4.08226	8.16613	-5.33493	1.71764	2.97779	-0.580977	3.05976
1.2648	0.199474	-1.10522	-2.08906	0.67357	4.35757	3.51954	5.17073	-0.973547	-4.10836	7.98199	-5.4675	1.73074	2.46759	-0.52134	3.06036
1.12424	0.022981	-1.07121	-2.06757	0.673928	4.29048	3.40922	5.26848	-0.763742	-3.97509	7.89616	-5.33414	1.54271	2.19598	-0.372906	2.84897
1.05826	-0.320713	-1.15369	-2.18781	0.583129	4.2853	3.5444	5.17753	-0.872212	-3.84996	7.71586	-5.21211	1.62896	1.82729	-0.583037	2.86481
0.98113	-0.280793	-0.95414	-2.28035	0.525821	4.25016	3.43062	5.02366	-0.703032	-3.82559	7.59077	-5.15154	1.49927	1.54462	-0.592312	2.62638
0.834315	-0.393427	-0.959295	-2.24394	0.602142	3.97606	3.32415	5.09512	-0.663003	-3.6434	7.26507	-4.84223	1.539	1.02663	-0.697035	2.6338
0.938153	-0.691153	-0.843259	-2.22183	0.550094	4.15498	3.42975	4.99329	-0.804049	-3.79823	7.21022	-4.75071	1.67763	0.648923	-0.626383	2.43794
1.01936	-0.846533	-0.79899	-2.319	0.598064	3.99036	3.3337	4.97311	-0.56286	-3.7761	6.98162	-4.59215	1.59015	0.383056	-0.521298	2.36696
0.855258	-0.852591	-0.731424	-2.26853	0.351146	4.03572	3.41921	5.07437	-0.600199	-3.90056	6.90495	-4.74352	1.66052	0.110379	-0.546016	2.15221
0.807538	-0.955418	-0.754697	-2.47685	0.301669	4.01196	3.20836	4.97144	-0.504004	-3.73871	6.82594	-4.57837	1.63237	-0.150997	-0.641949	2.15912
0.658017	-0.980892	-0.788351	-2.57307	0.416505	3.86497	3.3333	5.05672	-0.683364	-3.73231	6.6245	-4.57154	1.57216	-0.556443	-0.641733	1.97021
0.606918	-1.26044	-0.744016	-2.45874	0.356849	4.01816	3.38721	5.14604	-0.787149	-3.58161	6.32272	-4.57351	1.76941	-0.777424	-0.568019	1.93228
1.02479	-1.19009	-0.659078	-2.65344	0.314208	3.98428	3.40217	5.02755	-1.00524	-3.45696	6.20854	-4.53685	2.03385	-0.957676	-0.409369	1.87941
0.91316	-1.34375	-0.698113	-2.64709	0.334665	4.1764	3.22494	5.18969	-0.977731	-3.4991	6.14218	-4.72158	1.86764	-1.12402	-0.585441	1.87464
1.00795	-1.29375	-0.749834	-2.69404	0.203686	4.27036	3.41945	5.08686	-1.14283	-3.50254	6.07112	-4.89588	1.95505	-1.36054	-0.429534	1.6974
0.961697	-1.57091	-0.682334	-2.64999	0.156097	4.04787	3.16434	5.1733	-1.25145	-3.24857	6.01023	-4.80439	1.91356	-1.59064	-0.673207	1.55051
0.903857	-1.48401	-0.71642	-2.67287	0.110416	3.96603	3.3527	5.0723	-1.17577	-3.47726	5.92605	-5.00225	2.05098	-1.69249	-0.570351	1.50029
1.02505	-1.75744	-0.891611	-2.89225	0.176104	3.84945	3.19823	5.02224	-1.21318	-3.41748	5.81295	-5.15717	1.9495	-1.74536	-0.751328	1.20395
0.872066	-1.80066	-0.929345	-2.77234	0.072922	3.91008	3.21787	4.82551	-1.39327	-3.56986	6.02789	-5.3782	2.12324	-1.75664	-0.861808	1.2245
0.833638	-1.84451	-1.40939	-2.73824	0.051827	3.96608	2.99204	4.52897	-1.41529	-3.51892	5.92941	-5.58482	2.0833	-1.6566	-1.00205	1.09145
0.894042	-1.84552	-1.4992	-2.96666	0.034612	3.86253	2.97277	4.63164	-1.50063	-3.53269	5.79837	-5.3992	2.10252	-1.73647	-1.24402	1.10549
0.783642	-1.91485	-1.70704	-2.91366	-0.047824	3.87832	3.04126	4.43263	-1.33775	-3.57566	5.66035	-5.73244	1.79057	-1.6108	-0.88141	0.923471
0.650187	-1.96504	-2.07971	-2.90227	-0.028842	3.91569	2.89733	4.26241	-1.12354	-3.63654	5.70845	-5.89761	1.7507	-1.55236	-1.02404	0.855115
0.47701	-1.96486	-2.12634	-2.85785	-0.099838	3.57655	2.92252	4.12678	-1.44438	-3.65909	5.84897	-5.96821	1.63252	-1.37275	-0.95314	0.712855
0.279306	-1.76111	-2.22108	-3.13605	-0.237928	3.55476	2.79844	3.99728	-1.33918	-3.81857	5.66174	-6.13861	1.64051	-1.40672	-0.996846	0.826014
0.259462	-2.01582	-2.53286	-3.1208	-0.248303	3.50725	2.80588	3.79982	-1.38513	-3.87599	5.69382	-6.12125	1.47275	-1.31626	-0.823174	0.746546
-0.05216	-2.05904	-2.7045	-3.27196	-0.355289	3.58519	2.70494	3.76073	-1.36115	-3.89519	5.56862	-6.45568	1.33695	-1.38738	-0.923219	0.662905
-0.050532	-2.08482	-2.6604	-3.58583	-0.471145	3.35432	2.70004	3.72806	-1.50555	-3.9933	5.59325	-6.66208	1.22539	-1.41149	-1.00928	0.619602
-0.368928	-2.04046	-2.68016	-3.65797	-0.602013	3.33479	2.75662	3.58631	-1.55232	-4.26572	5.38499	-7.04054	1.10395	-1.76844	-1.08197	0.708752
-0.679331	-2.05455	-3.08773	-3.59568	-0.612382	3.45553	2.60512	3.58918	-1.61324	-4.25022	5.41342	-7.30104	1.09051	-1.83091	-0.829483	0.701565
-0.82481	-2.17503	-3.25517	-3.82795	-0.724636	3.03429	2.61215	3.51921	-1.57214	-4.36838	5.30754	-7.44875	0.967868	-1.93743	-0.979465	0.713269
-1.14604	-1.93477	-3.08381	-4.08507	-0.843576	2.98657	2.46142	3.46033	-1.67972	-4.59307	5.1802	-7.18421	0.816676	-2.1608	-0.917485	0.767649
-1.33482	-2.0726	-3.25464	-4.05861	-0.888464	2.93752	2.49614	3.35873	-1.74294	-4.62906	5.19614	-7.45432	0.972732	-2.3121	-1.00625	0.846658
-1.59764	-2.10287	-3.63107	-4.2887	-1.16738	2.79456	2.2879	3.21926	-2.03343	-4.70573	5.01895	-7.76173	0.797817	-2.73766	-1.13225	0.997887
-1.80702	-1.99266	-3.68029	-4.52323	-1.13729	2.76314	2.22821	3.26912	-2.32681	-4.85951	5.4311	-7.69825	0.770751	-2.77985	-1.27915	0.829246
-2.08282	-1.856	-3.94939	-4.34873	-1.25174	2.56787	2.21333	3.028	-2.58006	-4.77669	4.93354	-7.73581	0.547377	-2.80597	-1.46245	0.92232
-2.08992	-1.79316	-4.07819	-4.41764	-1.42679	2.53865	2.05304	2.90664	-3.07193	-4.96134	4.9641	-7.88567	0.535856	-3.04832	-1.43665	0.956931
-2.50652	-1.56773	-4.23215	-4.41492	-1.56407	2.48036	1.87952	2.67965	-3.57675	-5.10281	4.8929	-7.96851	0.394214	-3.43747	-1.52737	0.937037
-2.65315	-1.5976	-4.30356	-4.60145	-1.81243	2.28487	1.91323	2.55564	-4.06588	-5.35655	4.97283	-7.84455	0.150973	-3.48346	-1.6299	0.870538
-3.09146	-1.4647	-4.47457	-4.69034	-1.86805	2.08706	1.75653	2.53763	-4.65599	-5.44152	4.98076	-7.5441	-0.071318	-3.47855	-1.75781	0.669938
-3.79364	-1.26869	-4.42834	-5.02621	-2.01755	2.07001	1.35434	2.17525	-5.00988	-5.30568	4.74532	-7.32252	-0.056541	-3.53716	-2.04098	0.540379
-4.29897	-1.13193	-4.50436	-5.12283	-2.21371	2.00835	1.36842	1.93097	-5.69714	-5.6281	4.55061	-7.08596	-0.140591	-3.21732	-2.10043	0.470636
-4.45785	-0.971646	-4.67255	-5.15561	-2.1675	1.88578	1.01739	1.69814	-6.12993	-5.88488	4.57903	-7.146	-0.324143	-3.32733	-1.87404	0.18097
-4.7125	-0.881184	-4.62674	-5.0846	-2.40105	1.57954	0.743964	1.2224	-6.73718	-6.03487	4.36853	-6.7844	-0.432831	-3.28929	-2.01736	-0.02018
-5.08335	-0.73836	-4.57571	-5.36634	-2.73932	1.61314	0.505112	1.10345	-6.93663	-6.28632	4.32715	-6.58661	-0.614503	-3.18764	-2.4808	-0.189442
-5.87357	-0.808958	-4.75202	-5.27214	-2.97111	1.44366	0.16613	0.723473	-7.5045	-6.45959	4.12588	-6.35466	-0.807839	-3.14706	-2.36701	-0.354206
-6.39486	-0.57398	-4.63666	-5.39695	-2.93079	1.36573	-0.093568	0.446038	-7.95222	-6.75321	4.1187	-5.67815	-0.681218	-2.96394	-2.65309	-0.608447
-6.80928	-0.326495	-4.94327	-5.48379	-3.19575	1.1299	-0.266019	0.154692	-8.26248	-6.82765	4.0431	-6.49308	-0.765896	-2.85132	-2.64691	-0.977885
-7.44622	-0.427513	-4.71924	-5.73579	-3.3586	1.03688	-0.520519	-0.087986	-8.65995	-6.9682	3.92068	-7.08143	-1.08916	-2.70701	-2.67722	-1.08426
-7.8838	-0.512743	-5.03097	-5.46892	-3.49011	0.761182	-1.01853	-0.266147	-9.02314	-7.42741	3.98831	-7.13055	-0.85516	-2.78799	-3.00587	-1.17318
-8.54705	-0.334033	-5.14181	-5.9798	-3.56391	0.70891	-1.0961	-0.549364	-9.11622	-7.62576	3.91288	-7.56216	-0.713004	-2.55385	-3.12032	-1.35957
-9.08486	-0.009518	-5.25914	-5.65874	-3.69701	0.556545	-1.24452	-0.651323	-9.49418	-7.66849	3.85119	-7.9188	-0.655456	-2.25407	-3.30155	-1.29492
-8.86836	-0.102148	-5.48922	-5.74946	-3.88776	0.368287	-1.44135	-0.807578	-9.76102	-7.97794	3.83243	-8.00344	-0.477289	-2.06329	-3.5939	-1.55642
-9.11662	0.406742	-5.62959	-5.58678	-4.14858	0.058072	-1.59	-0.690971	-9.9812	-8.30757	3.9152	-8.36507	-0.344429	-1.65905	-3.87894	-1.62267
-9.34641	0.329685	-5.73012	-5.54241	-4.12108	0.120385	-1.93179	-0.926873	-9.98065	-8.50629	4.116	-8.1912	-0.427678	-1.67432	-3.88682	-1.69293
-9.61844	0.437283	-6.02434	-5.40215	-4.59631	-0.105692	-2.21913	-1.35647	-9.96837	-8.81068	3.9584	-7.78494	-0.606431	-1.10574	-4.04308	-1.77165
-9.42817	0.530699	-6.18572	-5.21872	-4.76273	-0.355535	-2.69759	-1.53569	-10.1993	-9.0427	4.31168	-7.71074	-0.488224	-0.585112	-4.38383	-1.99047
-10.0508	0.432438	-6.5445	-5.36193	-5.02914	-0.451798	-2.6368	-1.63517	-10.5426	-9.03839	4.21353	-7.22532	-0.598997	-0.273577	-4.52603	-1.98853
-10.0381	0.915281	-7.121	-4.9404	-5.28565	-0.553064	-2.98955	-1.94592	-10.8466	-9.34324	4.61137	-6.93647	-0.979623	-0.135706	-4.56015	-2.01218
-10.4077	0.761526	-7.23403	-4.79002	-5.44384	-0.752912	-3.27529	-2.21776	-12.0641	-9.56618	4.68596	-6.42182	-1.09915	-0.271366	-4.70679	-2.38673
-10.195	1.1864	-6.99019	-5.02188	-5.73391	-0.80211	-3.60437	-2.11212	-12.4462	-9.65822	4.84423	-6.21864	-0.974141	-0.204731	-4.81867	-2.38177
-10.3164	1.45046	-7.07737	-5.27806	-6.09479	-0.896348	-3.86244	-2.31562	-13.1805	-10.1501	4.51525	-5.94161	-0.974535	-0.042491	-4.86477	-2.63394
-10.3793	1.30055	-6.80384	-5.31335	-6.32671	-1.06231	-4.06931	-2.38558	-13.7142	-10.5159	4.06183	-5.29226	-1.21593	-0.150763	-5.2345	-2.82295
-10.2329	1.57223	-6.64885	-5.44832	-6.6073	-0.99002	-4.31395	-2.23617	-14.0477	-10.6577	3.73388	-5.23321	-1.33106	-0.200728	-4.88157	-3.06614
-10.668	1.43648	-6.20696	-6.0276	-6.80578	-1.37891	-4.51268	-2.36918	-14.4017	-10.8555	3.30827	-4.8442	-1.47575	-0.907103	-4.70966	-3.33042
-10.5676	0.307216	-6.09962	-6.341	-7.14734	-1.49973	-4.92864	-2.37344	-14.9571	-11.1092	2.74069	-4.67341	-1.54907	-0.992711	-4.8783	-3.50987
-10.4695	0.583558	-6.16484	-7.50939	-7.42565	-1.81553	-4.96659	-2.4204	-15.2021	-11.6981	2.14746	-4.61214	-1.52929	-1.28939	-4.60921	-3.74755
-10.8242	0.561892	-6.05576	-8.00744	-7.62391	-2.06602	-4.98623	-2.27729	-15.2782	-12.0813	1.58095	-4.32471	-1.58665	-1.40807	-4.62207	-4.11333
-10.8874	0.506449	-6.02564	-8.50256	-7.78234	-2.43992	-5.11759	-2.35528	-15.3847	-12.369	0.941324	-4.28894	-1.75318	-1.66788	-5.02958	-4.60562
-10.9149	0.388919	-5.84418	-8.76176	-7.60453	-2.69544	-5.09647	-2.05557	-15.3075	-12.7579	0.579244	-3.95316	-1.72127	-2.14955	-4.92645	-4.65226
-11.2237	0.329779	-5.47821	-9.32694	-7.81873	-2.85727	-5.0731	-1.6748	-15.4688	-13.1157	-0.05856	-4.05495	-1.70855	-2.36046	-4.69202	-5.0632
-11.3305	-0.022319	-5.13166	-9.3748	-7.61564	-3.17483	-4.92556	-1.84173	-15.2172	-13.602	-0.214867	-4.00297	-1.69291	-3.05882	-4.85515	-5.32151
-11.3658	-0.257738	-4.71335	-10.0319	-7.49264	-3.49338	-4.46175	-1.03954	-15.2513	-14.0877	-0.989106	-3.73925	-1.48047	-2.74948	-4.63447	-5.64258
-11.3071	-0.455614	-4.04553	-10.4125	-7.12163	-3.85379	-4.12977	-0.7511	-14.8791	-14.4556	-1.104	-3.44891	-1.5795	-3.0434	-4.53644	-5.66379
-10.9613	-0.447227	-3.65794	-10.7161	-7.11042	-4.14671	-4.00929	-0.528678	-14.6347	-14.7771	-0.985033	-3.78556	-1.74865	-3.07462	-4.44279	-5.9234
-11.0797	-0.667704	-2.88952	-10.7972	-6.97623	-4.29188	-3.798	-0.20346	-14.5928	-15.1547	-0.603761	-3.68903	-1.35832	-3.29278	-4.42793	-5.99508
-10.7464	-0.177087	-2.4372	-11.0722	-6.7525	-4.41521	-3.46753	-0.235258	-14.1362	-14.9343	-0.579468	-3.54717	-1.39653	-3.8282	-4.63809	-5.82932
-10.6834	-0.884813	-1.78644	-11.1153	-6.31553	-4.35991	-3.11473	-0.622407	-13.7372	-15.0434	-0.156437	-3.53349	-1.32028	-3.75172	-5.10946	-5.86804
-10.4196	-1.02065	-1.45059	-11.4847	-6.32144	-4.40439	-2.91042	-0.74618	-13.5579	-14.5886	0.243157	-3.69016	-1.43195	-3.83319	-5.45921	-5.86853
-10.2318	-0.966383	-1.04538	-11.3354	-5.88497	-4.5528	-3.10885	-0.61276	-13.2788	-14.4319	0.383245	-3.69364	-1.04118	-3.45631	-5.88015	-5.75598
-9.72464	-1.25931	-0.733482	-11.4815	-5.7893	-4.58508	-2.58228	-0.672599	-12.9925	-14.0237	0.672394	-3.73526	-0.977045	-3.40551	-6.28075	-5.51662
-9.57679	-1.12817	-0.378021	-11.1484	-5.51442	-4.56648	-2.68899	-0.436074	-12.53	-13.7838	1.33964	-3.72891	-0.86951	-3.21772	-6.68996	-5.34942
-9.07576	-1.05292	-0.244678	-11.3197	-5.12692	-4.42333	-2.35384	-0.623902	-12.1978	-13.4918	1.32618	-3.80746	-0.600895	-3.15215	-6.74545	-5.62109
-8.86489	-0.807262	-0.165745	-11.0453	-4.83133	-4.4336	-2.19792	-0.670823	-12.2183	-13.115	2.08635	-3.9238	-0.494844	-3.02329	-6.88845	-5.44013
-8.47879	-0.859817	0.13213	-10.6634	-4.03552	-4.31551	-1.94402	-0.757364	-11.8297	-12.7711	2.01904	-4.39647	-0.112039	-3.30347	-6.95699	-5.43824
-7.6958	-0.77653	0.678054	-10.7739	-3.83089	-4.48591	-2.08858	-0.890657	-11.6349	-12.3227	2.33444	-4.16134	-0.133798	-3.15623	-6.27137	-5.33743
-7.08049	-0.466537	0.351289	-10.1761	-3.65391	-3.76301	-1.65228	-0.958551	-11.3985	-12.1332	2.3983	-4.43702	0.387293	-3.17873	-5.70975	-5.38344
-6.18219	-0.224557	0.669254	-10.1536	-3.12366	-4.40467	-1.41408	-1.87865	-11.2733	-11.624	2.23608	-4.68798	0.175818	-3.45558	-4.85535	-5.25391
-5.42207	0.120269	0.819662	-9.64697	-2.58834	-4.42922	-1.40279	-1.98539	-10.8784	-11.094	2.18323	-4.68967	-0.015641	-3.42427	-3.62517	-5.43733
-4.88708	0.13247	1.42195	-9.55167	-2.15565	-3.93951	-0.996732	-2.20671	-10.6129	-10.6862	1.97417	-5.03212	0.135155	-3.45685	-3.13591	-5.55771
-4.4519	0.615965	2.15035	-9.2919	-1.48669	-3.91256	-0.605885	-2.47893	-9.91877	-10.3157	1.98499	-5.07447	0.290731	-3.53141	-2.19539	-5.60292
-3.36362	0.778541	2.16788	-9.1326	-0.915452	-3.85041	-0.14047	-2.32567	-9.47543	-10.0737	1.9605	-5.18113	0.387007	-3.68647	-1.33455	-5.60176
-2.67761	1.01986	2.50012	-8.67709	-0.253703	-3.85423	0.276552	-2.45175	-9.20047	-9.86136	1.73653	-5.1139	0.969657	-3.495	-0.730177	-5.80854
-2.52068	1.6077	2.78349	-8.48465	0.118839	-3.69443	0.805352	-2.18463	-8.68713	-9.58032	1.39585	-4.89284	0.950363	-3.47777	-0.342994	-6.05887
-1.65458	2.07844	3.26248	-8.39889	0.740932	-3.48894	1.08887	-2.14879	-8.02764	-9.05977	1.11862	-4.9079	1.37933	-3.62994	0.257624	-6.37108
-1.54295	2.29914	3.59727	-8.0662	0.960747	-3.48775	1.87565	0.692927	-7.22882	-8.46848	0.642957	-5.05531	1.67039	-3.41732	0.623953	-6.32537
-0.658566	2.41181	3.91241	-7.62799	1.28489	-2.88005	2.42352	-1.70723	-6.62295	-8.04535	0.546865	-5.10234	2.23563	-3.49063	0.957605	-6.27162
0.00066	2.83207	4.31963	-7.28022	1.41257	-2.65364	2.83619	-1.59857	-5.81719	-7.62933	0.257069	-4.97586	2.66715	-3.22416	1.41296	-6.28518
0.618729	3.02682	4.56088	-6.99954	2.29539	-2.95237	3.46923	-1.19104	-5.46652	-7.36439	0.326393	-4.95243	2.89507	-3.0943	1.76038	-6.33086
0.969925	3.36122	4.89527	-6.20046	2.78121	-2.80819	4.25758	-0.749466	-4.70454	-6.99387	0.199247	-5.10788	3.06411	-2.87659	2.29814	-6.26039
1.52376	3.62083	4.94373	-5.66765	3.32375	-2.43465	4.95578	-0.084753	-4.04422	-6.78943	-0.239662	-5.49304	3.28398	-2.78383	2.76874	-6.3172
1.83934	3.45009	5.21537	-5.17134	3.58207	-2.46364	5.69134	0.217168	-3.5977	-6.29875	-0.202797	-5.6704	3.69374	-2.78799	3.56719	-5.65096
2.06302	3.3437	5.12989	-4.83588	3.95728	-2.14539	6.47131	0.80609	-2.90721	-6.04564	-0.342476	-5.89398	3.88608	-2.54364	3.995	-5.6814
2.31087	2.74746	5.21994	-4.08208	4.37083	-2.05049	7.29371	1.2618	-2.41822	-5.87101	-0.442141	-5.45601	4.26487	-2.20735	4.76236	-5.10086
2.61658	2.35752	4.84835	-3.93641	4.91208	-2.06029	8.44279	1.89631	-1.90575	-5.54882	-0.234013	-5.4875	4.62552	-1.84756	5.77584	-5.09781
2.5969	1.47279	4.75082	-2.93752	4.98608	-1.88056	8.63355	2.46737	-1.40321	-5.28166	-0.148452	-5.30262	4.5748	-1.70928	6.18851	-4.91505
2.5584	0.710043	4.11204	-2.6634	5.19773	-1.65593	9.24237	3.04127	-1.07974	-5.05309	-0.100667	-5.17767	4.67715	-1.43094	7.02985	-4.62826
2.54978	-0.388759	3.64926	-2.09378	5.23097	-1.72691	9.60299	3.77066	-0.727207	-4.7386	0.008634	-4.80046	5.08479	-1.16237	7.85939	-4.34914
2.48196	-0.854266	3.10662	-1.77329	5.53648	-1.22565	10.3093	4.5145	-0.497171	-4.45175	0.091785	-4.86261	5.05226	-0.579826	8.77722	-3.99626
2.38596	-1.79132	2.58051	-1.26723	5.45141	-0.977058	10.3227	4.90301	-0.289354	-4.231	0.361469	-4.53832	5.37053	-0.048598	9.53068	-3.57067
2.25879	-2.35727	2.04242	-0.824194	5.41961	-0.571482	11.1021	5.55274	-0.595479	-4.03688	0.560381	-4.67683	5.24349	0.349771	10.6373	-3.18255
1.94503	-2.86382	1.59019	-0.641269	5.21841	-0.106371	11.0039	6.10815	-0.90469	-3.43516	1.08695	-4.34942	4.67052	0.750498	11.1464	-2.88209
2.14344	-2.68732	1.07897	-0.216073	4.90076	0.363453	11.6368	6.30556	-0.601731	-3.36062	1.5048	-4.27989	4.11819	1.1504	11.83	-2.29562
1.25072	-2.68099	0.809503	0.046302	4.56849	0.638284	11.8439	6.38669	-0.373792	-3.12743	2.10099	-4.33542	3.78411	1.09553	12.4934	-1.94502
1.3397	-2.68405	0.516127	0.126368	4.54898	0.964962	11.7694	6.54919	-0.599404	-3.56055	2.70087	-4.2589	3.54019	1.646	12.9034	-1.71961
1.24079	-2.35687	0.324954	0.136016	4.01163	1.33031	11.8353	6.48013	-1.00117	-3.74375	2.45513	-4.04015	3.56855	1.63437	13.3985	-1.32344
1.14231	-2.42467	-0.066311	0.134564	3.54514	1.66605	12.4091	6.44972	-1.11645	-4.01394	3.77334	-3.87072	3.34359	1.83381	13.7065	-0.702803
0.8494	-2.18871	-0.46875	0.065549	2.94918	2.21328	11.7034	6.52527	-1.50424	-4.17408	4.31458	-3.96563	2.37101	2.05941	14.0372	-0.456799
0.811601	-1.94108	-0.989451	-0.136664	2.71455	2.58595	11.5104	6.19772	-1.74719	-4.47933	5.01781	-4.14907	2.90314	2.10389	13.9167	-0.084663
0.785169	-1.66585	-1.04345	-0.264501	2.08673	2.85544	11.1038	5.92729	-1.70778	-4.5976	5.51689	-4.61796	2.99465	2.07877	13.9058	-0.003369
0.785404	-1.45392	-1.24546	-0.575227	1.62584	3.11601	10.3861	5.56822	-1.81284	-4.95928	5.76372	-4.66268	2.8988	2.03743	14.1111	0.153723
1.12151	-1.11773	-1.66389	-0.887742	1.25878	3.64686	10.0515	5.21279	-1.63262	-5.14331	6.24142	-4.88791	2.36928	1.88748	13.6994	0.689607
1.0602	-0.462661	-2.06297	-1.49544	0.994592	3.8552	9.43651	4.50927	-1.76485	-5.59849	6.32891	-5.17485	1.68706	1.70108	13.2827	0.926557
1.24418	-0.009223	-2.13849	-2.37229	0.36462	4.20245	8.50233	3.85366	-1.58689	-5.97041	6.61835	-5.25478	1.45006	1.62268	12.8261	1.23237
1.19957	0.064144	-2.18246	-2.82416	0.279713	4.54552	7.80094	3.52279	-1.47713	-5.90025	6.78299	-5.57496	1.66099	1.67137	12.2876	1.5333
1.37337	0.409785	-2.3829	-3.30862	-0.218916	4.59741	7.40069	3.22149	-1.38765	-6.26197	6.86578	-6.01207	2.09061	1.6791	11.703	1.84848
1.5147	0.701612	-2.46763	-3.92919	-0.386384	4.86585	7.08761	2.52625	-0.99566	-6.45109	7.18862	-6.31552	1.89802	1.59631	11.1153	1.91352
1.15767	1.15098	-2.11237	-4.65785	-0.346481	5.02001	6.45522	2.24324	-0.86101	-6.49825	7.01476	-6.53122	2.22226	1.54877	10.1087	2.1979
1.37652	1.67082	-2.1964	-4.97614	-0.457273	5.21905	6.08454	1.51242	-0.573056	-6.66033	7.20853	-6.59344	2.97131	1.12458	9.37016	2.15081
1.33505	2.19481	-2.17204	-5.32048	-0.636643	5.30522	5.81106	1.50495	-0.643493	-6.6555	6.81858	-6.38422	3.41271	1.10109	8.69618	2.26474
1.37012	2.64617	-1.74527	-5.48658	-0.803282	5.6616	5.66514	1.8898	-0.585526	-6.78455	6.67184	-5.93962	3.37192	0.752124	7.61088	2.16183
1.40617	2.62106	-1.72808	-5.58638	-0.718727	5.81257	5.73081	1.47818	-0.705102	-6.94646	6.9887	-5.08623	3.12046	0.524491	6.75768	2.31467
1.17627	3.30184	-1.47612	-5.26418	-0.564628	5.51055	5.57191	2.19701	-0.792658	-6.92977	6.19345	-4.12079	3.17048	0.161454	5.94652	2.22038
1.05576	3.39016	-1.65735	-4.86561	-0.605111	5.77903	5.67186	2.08732	-0.844047	-7.01361	6.27316	-3.35718	3.19751	0.208534	5.30828	2.08297
1.09761	3.96714	-1.57228	-4.74074	-0.691429	5.9512	5.69711	2.63974	-0.767927	-7.17755	5.65088	-2.47099	3.1109	0.545678	4.23375	1.93131
1.04551	4.48376	-1.3274	-4.88931	-0.309793	5.96565	5.7128	3.03813	-0.568658	-7.06631	4.754	-1.83393	3.59649	0.524951	3.608	1.46206
0.985294	5.03882	-1.44939	-4.28457	-0.392314	5.77742	5.61068	3.191	-0.659559	-6.97537	4.72579	-1.34883	3.70339	0.443403	2.8022	1.28942
1.49369	5.22726	-1.27316	-4.18143	-0.329618	5.88073	6.03001	3.17345	-0.645842	-6.892	4.85441	-1.11794	3.78328	0.719557	2.25077	0.842279
1.88534	5.65471	-1.158	-3.63474	0.001374	5.62474	6.05569	3.60051	-0.853178	-6.44792	4.75235	-0.87405	3.78474	0.881149	1.59182	1.05431
2.11832	6.04637	-1.12893	-3.74065	0.092484	5.23181	6.03589	3.75282	-0.821041	-6.35991	4.60439	-0.808772	3.75012	1.00622	1.12856	0.287187
2.34675	6.14192	-0.770958	-3.39116	0.248115	4.29367	6.45281	4.14357	-1.42531	-6.23142	4.65971	-1.0005	3.9202	1.74126	0.726475	0.116806
2.70849	6.20087	-0.230696	-3.16332	0.300936	4.50917	6.48743	4.32921	-1.59277	-6.24817	5.04523	-1.12622	4.06532	1.59634	0.637299	0.008396
3.18308	6.30896	0.222125	-2.8604	0.505148	4.01854	6.66726	4.43095	-1.82658	-6.33321	5.12194	-1.06432	4.20464	2.0248	0.459527	0.080543
3.57783	6.65715	0.801647	-2.8253	0.382831	3.57492	6.76204	4.15842	-1.9197	-6.72258	5.49294	-1.34008	4.89802	2.47234	0.638506	-0.106495
3.70151	6.73877	1.20761	-2.6412	0.31719	3.1043	6.56034	3.93771	-2.22067	-6.60219	5.83135	-1.71641	5.37283	2.7307	0.808843	-0.213558
3.64553	6.71028	1.85983	-2.63399	0.437949	2.7979	6.63954	3.81623	-1.948	-6.72598	5.88417	-2.25169	5.64798	2.65234	0.506729	0.143676
4.16906	6.75111	2.24795	-2.54008	0.486062	2.68937	6.52541	3.90374	-1.80392	-6.81675	5.99859	-1.77654	5.7259	2.82145	0.855595	0.143284
4.34689	6.60328	2.62705	-2.32559	0.794601	2.33942	6.83568	4.21065	-1.45418	-7.43858	6.01179	-2.1152	6.10123	3.0701	0.933446	-0.189291
4.40746	6.57947	3.36068	-2.34349	1.18953	1.9539	7.14203	4.9472	-1.42091	-7.86172	5.82191	-2.41939	6.76411	3.10061	1.22287	0.223287
4.52778	6.17475	3.97934	-1.84811	1.34666	1.97293	7.34204	4.51549	-0.988585	-8.11829	5.63054	-3.00316	7.2569	3.26308	1.0215	0.450042
4.52507	6.47305	3.82664	-1.80631	1.6513	2.07291	7.24667	4.8216	-1.04954	-8.5884	6.0425	-2.6536	7.57708	3.12373	1.45976	0.535329
4.48687	5.78434	4.41208	-1.57046	1.99539	2.12872	6.97783	5.13933	-0.647925	-8.76339	6.19922	-2.80545	7.37817	2.92869	1.44336	0.794283
4.08784	5.53453	4.59207	-1.57189	2.08882	2.18125	7.27744	5.39862	-0.472615	-8.19892	6.3239	-2.78878	7.48488	2.8479	1.75946	1.14909
4.02012	5.64112	4.66955	-1.33279	2.68743	1.77327	7.1159	6.24637	-0.124613	-8.30093	6.42086	-2.8049	7.80329	2.77246	1.95248	1.1797
3.72972	5.38922	4.80826	-1.24725	2.85819	1.84134	7.51709	6.4904	0.120746	-8.32552	6.58184	-2.66923	8.05207	2.7793	2.16731	1.49001
3.30234	5.22959	4.6162	-1.18001	3.75729	2.15761	7.57975	6.92233	0.544271	-8.21891	7.14898	-2.49786	7.85308	2.87067	1.96123	1.48407
2.87324	4.93977	4.8094	-0.897923	3.90425	2.35811	8.02098	7.12868	0.820143	-7.89947	7.81778	-3.21993	8.02683	2.76933	2.06746	1.76378
2.58957	4.72155	4.42114	-0.814806	4.27742	2.30439	8.03537	7.35553	0.832222	-7.75914	8.51673	-3.25859	7.98574	2.95722	1.95482	1.84465
2.35995	4.6052	4.14651	-0.623835	4.60465	2.90943	8.19755	7.54385	1.12378	-7.43821	9.04759	-3.33017	7.90084	3.16616	1.82395	1.67638
2.04453	4.39554	4.17851	-0.211291	4.73982	3.1458	8.38996	7.69087	1.23309	-7.1961	9.40417	-3.35113	7.79816	3.568	1.61975	1.86278
2.07004	4.18573	4.41867	-0.375625	4.8246	3.34533	8.28446	7.82732	1.04968	-6.89395	9.74904	-3.68284	7.81528	3.85337	1.77827	2.12818
1.70526	3.99663	4.34922	-0.13216	4.75533	3.71288	8.19491	8.05953	0.860721	-6.42396	10.1068	-3.54784	7.64826	3.64518	1.5356	2.30245
1.71722	3.71139	4.32094	0.022486	5.14187	4.02481	8.08941	8.14539	0.90773	-6.05507	10.2953	-3.86429	7.62402	3.88922	1.47627	2.42785
1.45699	3.6527	4.29281	0.265328	4.99929	3.89941	8.13894	8.27339	0.72795	-5.68808	10.576	-3.81044	7.37207	3.88968	1.62073	2.75022
1.18756	3.222	3.98089	0.274316	4.92721	4.27934	7.89185	8.24583	0.751695	-5.34017	10.8099	-3.98995	7.1546	4.28433	1.81914	3.05115
1.31076	2.78394	4.17803	0.331166	4.90449	4.01074	7.84619	8.50492	0.383798	-5.38286	10.8274	-4.16212	6.73288	4.32615	2.59607	3.1451
1.17823	2.64661	3.83787	0.616165	4.86371	4.69406	7.50789	8.47386	0.127474	-5.07485	10.7354	-4.0645	6.53427	4.4901	2.73013	3.16081
1.21899	2.2102	3.71411	0.839327	4.6719	4.52393	7.47495	8.86291	0.354147	-4.96251	10.3922	-4.09271	6.41586	4.56662	2.83897	3.54685
1.05976	2.01319	3.56569	0.871013	4.70755	4.21742	7.49429	8.85336	0.074931	-4.72684	10.2894	-4.02387	6.37103	5.01358	2.98759	3.76511
0.986078	1.61213	3.3409	1.08843	4.64683	4.35288	7.5229	8.53537	0.047296	-4.81946	10.0335	-4.0561	6.15209	5.00801	3.25325	3.9684
1.22367	1.20093	3.44081	1.36648	4.63942	4.43087	7.78806	8.88228	-0.102643	-5.0325	10.2768	-4.06482	5.78497	4.92499	3.63042	4.30276
0.908613	0.91578	3.30935	1.5429	4.49967	4.64802	7.57577	8.80057	-0.364488	-5.12299	10.2015	-4.3305	5.54538	5.1443	3.78107	4.77273
1.06998	0.498756	3.32459	1.90631	4.69544	5.10014	7.58561	8.74376	-0.503068	-5.25152	10.093	-4.28559	5.29127	4.99406	4.11868	4.99869
1.06536	0.277196	2.87686	2.07825	4.47232	5.08345	7.6678	8.56759	-0.779197	-5.294	10.0447	-4.36391	4.94697	5.22078	4.43638	5.03892
1.0115	0.1002	2.97403	2.30828	4.1868	5.1232	7.62943	8.59552	-1.14443	-5.35521	9.77007	-4.29081	4.69148	5.17905	4.5842	5.37864
0.920075	-0.291426	2.7314	2.60355	4.15726	5.21402	7.69187	8.72174	-1.36311	-5.43016	9.69662	-4.23535	4.54532	5.05531	4.33901	5.28666
0.740896	-0.268196	2.37705	2.67842	4.10262	5.76352	7.66399	8.50648	-1.36454	-5.44201	9.58899	-4.37564	4.28284	4.96422	3.88147	5.19492
0.788298	-0.637282	2.36634	2.68551	4.10809	6.08236	7.63997	8.39824	-1.51714	-5.64076	9.54817	-4.19249	4.16331	5.10801	3.49167	5.32464
0.916763	-0.597654	2.02645	2.52003	3.89208	6.64894	7.75978	8.30319	-1.87787	-5.76896	9.66704	-4.14939	4.1524	5.01756	3.16658	5.69054
0.872166	-0.832159	1.7728	2.59545	3.89216	7.15686	7.91774	8.18746	-2.17731	-5.65163	9.62005	-4.12463	3.92704	5.14095	3.00784	5.77532
0.834562	-0.808217	1.65201	2.50778	3.74059	7.21112	7.92087	7.95539	-2.35133	-5.41439	9.43442	-4.02894	3.70085	5.09554	2.77753	5.94115
0.950457	-1.0586	1.35662	2.17125	3.41211	7.14719	7.73271	7.94507	-2.6342	-5.28337	9.43974	-3.87136	3.70357	5.12566	2.55116	6.14703
0.711513	-1.0916	1.26181	2.16178	3.32805	7.59142	7.74202	7.61782	-2.73197	-5.44036	9.38552	-3.75644	3.5276	5.42951	2.16255	5.94538
0.798891	-0.95116	0.932618	2.08261	3.14094	7.8205	7.7845	7.29264	-2.82883	-5.61363	9.21666	-3.67724	3.26037	5.37005	1.80524	6.096
0.737242	-1.14268	0.857346	1.66454	2.94685	7.52032	7.5431	7.07428	-2.99541	-5.36861	9.31983	-3.87032	3.20388	5.31926	1.32966	5.73442
0.544199	-1.16779	0.607677	1.46231	2.81332	7.75658	7.35125	6.93426	-2.8122	-5.30757	9.03899	-3.64007	3.15369	5.38059	1.16307	5.52261
0.59315	-1.15562	0.46249	1.33893	2.55798	7.95601	7.19182	6.98437	-2.64832	-5.42746	9.02473	-3.70283	2.9346	5.56709	0.934013	5.70065
0.345557	-1.1255	0.242628	1.04715	2.52	8.15211	7.24676	6.64763	-2.43758	-5.29438	8.93506	-3.75485	2.8385	5.49602	0.689936	5.59411
0.438154	-1.26254	0.013756	0.646136	2.29339	8.18757	6.97138	6.39711	-2.47878	-5.16103	8.66642	-3.76284	2.65613	5.59571	0.580802	5.40326
0.217212	-1.31348	-0.1929	0.288052	2.04054	8.21152	6.68773	6.33157	-2.26221	-5.01319	8.4212	-4.06245	2.42459	5.51372	0.050966	5.40792
0.211441	-1.33109	-0.272399	0.052869	2.02402	7.9963	6.63722	6.09795	-2.48753	-5.12053	8.36352	-3.99017	2.4373	5.54729	-0.250171	5.38869
0.0843	-1.41545	-0.38692	-0.22725	1.78486	7.84092	6.19476	6.21783	-2.21717	-5.01341	8.21307	-4.05962	2.23408	5.2021	-0.675424	5.23092
-0.014515	-1.44376	-0.570813	-0.564706	1.55721	7.88256	6.16862	5.78836	-1.89427	-4.89489	8.40168	-4.35801	2.11747	5.21912	-1.07747	5.28627
-0.022591	-1.3306	-0.679029	-1.10333	1.35238	7.72403	5.71163	5.87262	-2.00557	-4.94248	8.16269	-4.55695	2.032	5.14697	-1.40128	5.36236
0.007333	-1.53574	-0.696545	-1.20905	1.17755	7.57948	5.62141	5.74747	-1.80151	-4.89324	8.06775	-4.65362	2.06813	4.85176	-1.55101	5.25604
-0.140328	-1.65515	-0.628039	-1.38752	1.07607	7.57459	5.42186	5.77908	-1.78686	-4.67914	8.10479	-4.81905	1.94018	4.67272	-1.52525	5.31689
-0.219855	-1.60164	-0.596277	-1.67323	0.93573	7.53996	5.04928	5.54357	-1.93131	-4.49478	8.10156	-4.88065	1.99235	4.52295	-1.7777	5.33901
-0.117432	-1.67476	-0.496354	-1.95634	0.789006	7.20698	4.95487	5.68344	-1.65189	-4.51049	7.99177	-4.87396	1.87899	4.1633	-1.84094	5.00134
-0.121035	-1.78094	-0.480184	-2.05272	0.781171	7.40918	4.89324	5.73635	-1.43146	-4.23564	8.03737	-5.08246	1.76782	3.8709	-1.87546	4.84084
0.204036	-1.76742	-0.422926	-2.252	0.724924	7.19628	4.84628	5.74059	-1.53885	-4.21945	8.13465	-5.03984	1.98016	3.53986	-1.87094	4.60162
0.2286	-1.80059	-0.449603	-2.34844	0.682543	7.05655	4.78417	5.63773	-1.50046	-4.42328	8.05434	-5.12904	1.95189	3.25568	-1.70372	4.57517
0.274189	-1.75937	-0.463871	-2.38468	0.640174	6.81251	4.55148	5.83017	-1.36994	-4.17152	7.90118	-4.92799	2.2987	2.95719	-1.7552	4.44883
0.276711	-1.65861	-0.46781	-2.69215	0.572571	6.60096	4.56704	5.5663	-1.57264	-4.35142	7.88803	-5.24839	2.20111	2.58298	-1.66006	4.37078
0.396775	-1.6479	-0.385822	-2.63371	0.61539	6.55414	4.66319	5.63983	-1.49288	-4.31755	7.96406	-5.49089	2.36096	2.33937	-1.70045	4.26559
0.334412	-1.58281	-0.463846	-2.82446	0.774576	6.46917	4.74835	5.59834	-1.4562	-4.27923	7.83352	-5.61476	2.29454	1.84756	-1.83886	3.98543
0.204843	-1.55309	-0.529687	-2.98615	0.767789	6.46443	4.43268	5.53206	-1.53567	-4.03031	7.66817	-5.77541	2.44341	1.66381	-1.58035	3.72149
0.175449	-1.40796	-0.59436	-3.01109	0.632558	6.09052	4.4457	5.38802	-1.56647	-4.17855	7.47083	-6.02202	2.59925	1.28403	-1.62092	3.81467
0.123657	-1.33255	-0.598785	-3.07125	0.53737	5.92588	4.38337	5.50256	-1.54026	-4.14312	7.31843	-6.2972	2.67096	1.13202	-1.45537	3.69486
0.007034	-1.38839	-0.731048	-3.27976	0.697073	5.6451	4.29269	5.26596	-1.21821	-4.1431	7.15005	-6.55658	2.72638	0.621973	-1.58767	3.46782
-0.163983	-1.14544	-0.690133	-3.23522	0.606728	5.61638	4.31833	5.33713	-1.56474	-4.29478	6.9665	-6.70125	2.56574	0.445071	-1.52448	3.33803
-0.214975	-1.14385	-1.01337	-3.29283	0.556047	5.49427	4.27119	5.2214	-1.6818	-4.46927	6.8807	-6.91274	2.55754	0.196904	-1.3789	3.25696
-0.43903	-0.900681	-1.14066	-3.13959	0.502076	5.42086	4.24104	5.188	-1.61722	-4.07533	6.53181	-7.25026	2.5151	0.276328	-1.34718	3.05656
-0.583546	-0.929033	-1.28777	-3.45152	0.555265	4.97275	4.20147	5.08311	-1.88588	-4.03138	6.57836	-7.431	2.55612	0.098923	-1.67507	2.88972
-0.70929	-0.794338	-1.4152	-3.28349	0.464658	5.06283	4.12628	5.12817	-1.5427	-3.87627	6.63544	-7.12637	2.28664	-0.253458	-1.56713	2.86519
-0.698174	-0.665186	-1.55322	-3.27956	0.440178	4.70713	4.02218	5.14997	-1.50981	-4.03574	6.57945	-7.07655	2.22665	-0.509855	-1.60557	2.7824
-1.07176	-0.675572	-1.66876	-3.25473	0.30852	4.70766	4.02029	5.06046	-1.7649	-3.89466	6.32466	-7.33476	2.12296	-0.585808	-1.64677	2.84603
-1.13771	-0.443095	-1.72616	-3.23141	0.228957	4.72719	4.08903	5.00852	-1.63501	-3.8576	6.34001	-6.97307	2.02636	-0.668773	-1.4705	2.52916
-1.3282	-0.283103	-1.94872	-3.35933	0.181237	4.44478	3.86608	4.92881	-1.70482	-4.03833	6.32106	-7.20959	1.61942	-0.878051	-1.56608	2.5949
-1.59335	-0.115509	-2.08144	-3.24781	0.189764	4.38477	3.87845	4.7787	-1.93078	-3.7363	6.13984	-7.14766	1.43764	-0.959051	-1.43019	2.61329
-1.74372	-0.274403	-2.22924	-3.26432	0.231594	4.23239	3.82214	4.6961	-1.74107	-3.85433	6.13877	-6.76204	1.34826	-1.12592	-1.29408	2.61402
-1.99215	-0.165558	-2.34268	-3.2279	0.233238	4.0205	3.69756	4.63309	-1.80334	-3.74913	6.16745	-6.60344	1.38413	-1.0613	-1.47249	2.596
-2.36767	0.346272	-2.39015	-3.22139	0.186964	3.95122	3.58463	4.58809	-1.89587	-3.69685	6.21913	-6.54085	0.934719	-1.34062	-1.28417	2.37254
-2.4503	0.602438	-2.42888	-3.22364	0.007987	3.99436	3.42076	4.52355	-1.69708	-3.73024	6.13678	-6.75188	0.853702	-1.37971	-1.18854	2.42361
-2.97272	0.643853	-2.70236	-3.2237	0.158807	3.86591	3.49635	4.55606	-1.76043	-3.4987	5.92893	-6.63985	0.741478	-1.60582	-1.06619	2.39949
-2.9728	0.857591	-2.54271	-3.38992	0.149198	3.9213	3.49091	4.43398	-1.8114	-3.50811	6.06379	-6.83458	0.517718	-1.58843	-0.989592	2.35846
-3.17444	0.946018	-2.33703	-3.48978	0.104069	3.80988	3.47786	4.46713	-1.49305	-3.56428	5.95483	-7.27583	0.576627	-1.51783	-0.928162	2.47009
-3.61679	0.994651	-2.99891	-3.72983	0.062545	3.86405	3.36479	4.38281	-1.56097	-3.51933	5.86043	-7.63903	0.436149	-1.64548	-0.821794	2.28426
-4.30352	1.37954	-3.23587	-3.93411	0.013832	4.04731	3.27007	4.33819	-1.72945	-3.56066	5.81004	-7.82383	0.293435	-1.69821	-0.891346	2.16204
-4.5748	1.43865	-3.39122	-4.01596	-0.171874	3.93294	3.34151	4.03873	-1.64662	-3.7044	5.77551	-8.47002	0.218919	-1.77585	-0.767899	2.015
-4.86164	1.532	-3.6001	-4.27404	-0.158051	3.88506	3.21305	4.02008	-1.69532	-3.63424	5.64654	-8.33562	0.178934	-1.73524	-0.740571	2.07434
-5.08596	1.58763	-3.73763	-4.44928	-0.133419	3.86774	3.24564	4.08146	-2.08574	-3.82393	5.50289	-8.0301	0.249952	-1.67892	-0.755558	1.87856
-5.63194	1.46682	-3.77696	-4.49993	-0.205587	3.92391	2.93067	3.89799	-2.37195	-3.81083	5.46157	-8.07554	-0.069977	-1.64382	-0.786887	1.92383
-6.15918	1.05267	-4.16486	-4.43196	-0.279521	4.04269	3.18451	3.78488	-2.6946	-4.16531	5.50414	-7.62496	0.019787	-1.84341	-0.745176	1.86082
-6.79034	1.26257	-4.2248	-4.57828	-0.4436	4.10564	3.23504	3.70648	-3.04363	-4.00439	5.43746	-6.96952	0.110374	-1.91196	-0.750401	1.78334
-7.14276	0.956623	-4.26895	-4.6304	-0.467231	4.04117	3.06507	3.62573	-3.59167	-4.02969	5.26793	-6.63352	0.123596	-2.01867	-0.903393	1.76961
-7.9492	0.316249	-4.53285	-4.79546	-0.752519	4.09915	3.04078	3.48947	-4.22736	-4.06109	5.29504	-6.7005	0.129543	-2.19542	-0.899175	1.66835
-8.41202	0.232784	-4.54265	-4.8681	-0.800782	3.97665	3.03711	3.35481	-4.85418	-4.47795	5.07872	-6.19486	0.147155	-2.24065	-0.884944	1.69104
-9.05871	0.126742	-4.66326	-5.041	-0.880474	4.13338	2.83169	3.33088	-5.23486	-4.44284	5.04386	-5.90565	0.255446	-2.52409	-0.990313	1.71464
-9.22844	0.031274	-4.73731	-5.2496	-1.02862	4.04798	2.90749	3.19546	-5.6006	-4.49148	5.0847	-5.51533	0.45506	-2.70863	-0.628715	1.64697
-9.81306	0.004033	-4.64602	-5.13056	-1.13146	3.87783	2.42788	2.93399	-6.19388	-4.65043	4.93545	-5.08598	0.376224	-2.80775	-0.590511	1.68748
-10.409	0.601784	-5.01463	-5.18447	-1.25462	4.05067	2.48965	3.01541	-6.64673	-4.8663	4.96248	-4.9597	-0.010247	-2.56321	-0.65167	1.62502
-10.2549	0.549837	-4.94473	-5.24164	-1.36791	3.91088	2.44264	2.80906	-7.13223	-4.6508	4.73797	-4.68715	-0.224781	-2.81308	-0.694489	1.5252
-10.5957	-0.775389	-5.17426	-5.48049	-1.61727	3.75991	2.37989	2.67694	-7.54875	-4.80567	4.71909	-3.97505	-0.200177	-2.92369	-0.793288	1.72449
-10.9714	-0.934852	-5.30894	-5.65603	-1.57627	3.71394	2.14032	2.48258	-7.925	-5.16011	4.28312	-3.81608	-0.775542	-2.97931	-0.776553	1.70828
-10.8971	-1.02311	-5.58663	-5.80191	-1.79078	3.6113	2.23864	2.20742	-8.37264	-5.21988	4.43505	-3.39335	-0.988885	-3.02568	-0.887901	1.73198
-10.8208	-1.30835	-5.65775	-6.0269	-1.94501	3.52345	1.95086	2.02859	-8.67116	-5.49075	4.08713	-2.74375	-1.24771	-3.01546	-1.41923	1.73142
-11.0901	-1.6674	-5.98413	-6.03449	-2.07524	3.4596	1.70734	1.97588	-8.98545	-5.59361	4.18563	-2.51026	-2.00488	-2.92409	-1.16118	1.68317
-10.7137	-1.82957	-5.97391	-5.92086	-2.19703	3.41022	1.31549	1.61465	-9.28438	-5.79792	4.04354	-1.86484	-2.33462	-2.91508	-1.25252	1.70403
-11.0241	-2.13253	-5.83516	-5.94025	-2.31479	3.28187	1.00449	1.4165	-9.47603	-6.01738	3.79371	-1.55237	-2.74183	-2.77606	-1.61429	1.71546
-10.5549	-2.36137	-6.15416	-6.09354	-2.43261	3.07894	0.600793	1.08226	-9.64787	-6.32731	3.86155	-1.02934	-3.33034	-2.59192	-1.47247	1.77659
-10.9153	-2.57164	-6.36362	-5.86065	-2.68503	2.9191	0.256304	0.748917	-10.2106	-6.42087	3.84242	-0.685465	-3.3103	-2.73422	-1.69815	1.65922
-10.8206	-2.8359	-6.76992	-5.78189	-2.80534	2.97812	-0.159663	0.42207	-10.0111	-7.00178	3.78471	-0.431779	-3.84938	-2.84609	-1.77353	1.75544
-11.048	-2.89588	-6.67203	-5.48325	-3.02661	2.77714	-0.540624	0.366167	-10.135	-6.81933	3.77186	-0.062519	-3.81951	-2.82721	-1.98412	1.52911
-10.9948	-2.83873	-6.49062	-5.33518	-3.39072	2.95816	-0.8995	-0.110197	-10.3003	-7.26845	3.60615	0.00135	-4.28084	-2.74986	-1.86414	1.6373
-11.4215	-3.03254	-6.58382	-4.91089	-3.54979	2.77856	-1.33606	-0.315865	-10.3629	-7.46822	3.26195	0.537111	-4.12594	-2.65803	-2.25138	1.52882
-11.4344	-2.75684	-6.38687	-4.79466	-3.72232	2.6099	-1.71808	-0.600188	-10.6348	-7.64358	3.25454	0.484578	-4.27522	-2.58223	-2.22798	1.3159
-12.0161	-2.75634	-6.29681	-4.45855	-3.90543	2.62817	-1.98443	-0.795948	-11.1021	-7.82474	3.23822	0.594189	-4.42026	-2.35348	-2.53188	1.09672
-12.0107	-2.61536	-5.59839	-4.61452	-4.1905	2.50529	-2.18553	-0.939617	-12.0753	-7.95739	3.37729	0.812895	-4.51385	-2.44851	-2.84673	0.99241
-12.227	-2.33691	-5.57752	-4.21832	-4.19755	2.33256	-2.32532	-1.27866	-12.9225	-8.3276	3.20477	0.367485	-4.15262	-2.17965	-2.99657	0.831971
-12.2078	-1.97668	-5.53575	-4.36756	-4.44401	2.17421	-2.93416	-1.50537	-13.2389	-8.69384	3.13991	0.395256	-3.82437	-1.9914	-3.15874	0.609247
-12.2774	-1.74271	-5.33876	-4.5453	-4.79121	1.99829	-3.1111	-1.63811	-13.4687	-8.91809	3.22856	0.325667	-3.59663	-1.89835	-3.21797	0.461595
-12.3455	-1.28579	-5.11383	-4.50711	-4.89022	1.98424	-3.21782	-2.04586	-14.2166	-9.06481	3.2431	0.130309	-3.7142	-1.76496	-3.63216	0.166755
-12.3905	-0.844738	-5.00514	-4.80814	-5.15342	1.8612	-3.33839	-2.22539	-14.0448	-9.30138	3.22381	0.179472	-3.26431	-1.6812	-3.79459	-0.146089
-12.0205	-0.354536	-4.81084	-5.11293	-5.37705	1.72096	-3.82655	-2.48984	-14.5254	-9.77846	3.32537	0.012445	-3.31809	-1.73911	-3.90759	-0.250416
-11.6676	-0.175755	-4.08638	-5.36148	-5.50845	1.62764	-4.1097	-2.7672	-14.4916	-10.0129	3.18126	-0.203889	-3.13076	-1.38114	-3.9727	-0.464883
-11.5734	0.447205	-3.42051	-5.48873	-5.71288	1.27954	-4.29159	-3.02511	-14.8976	-9.91006	2.94201	-0.427351	-2.78197	-1.74864	-3.96938	-0.406741
-11.2692	0.615977	-3.11829	-6.19266	-5.65245	1.32215	-4.56311	-3.09228	-14.4411	-10.3256	2.87571	-0.789756	-2.842	-2.74617	-4.54877	-0.586233
-10.7887	1.37642	-1.95806	-6.17014	-5.96814	1.33187	-4.76314	-3.04357	-14.3446	-10.6576	2.50789	-0.897625	-2.52072	-2.81561	-4.558	-0.889839
-10.2996	1.84841	-1.36056	-6.53039	-6.09254	1.08846	-5.05549	-3.02806	-14.424	-11.06	2.07995	-1.30107	-2.23691	-3.0164	-4.72912	-1.04112
-9.52739	2.2686	-0.575881	-6.43591	-6.12143	0.927678	-5.17536	-3.2021	-14.3243	-11.5245	1.54381	-1.59084	-2.06485	-3.32829	-4.62926	-0.984708
-9.06365	2.76208	0.361269	-6.89907	-6.12096	0.780122	-5.317	-3.06836	-14.0674	-11.8786	0.632379	-1.61983	-2.05316	-3.2353	-4.47989	-1.01831
-8.28604	2.99182	0.594417	-6.68096	-6.07144	0.616692	-5.17965	-3.14986	-13.6996	-12.3938	0.283514	-1.97988	-2.37242	-3.45996	-5.15445	-1.15487
-7.70569	3.43965	1.15294	-6.71547	-6.02208	0.508541	-5.00363	-2.80366	-13.6843	-12.7479	-0.598548	-2.42319	-2.30659	-3.92563	-5.26283	-1.28331
-7.12045	3.80518	1.59766	-6.65827	-6.15133	0.349586	-5.04903	-2.93057	-13.4531	-13.1451	-1.12832	-2.80745	-2.17956	-4.07754	-4.8236	-1.17519
-6.09807	4.07433	1.71368	-6.17415	-5.99888	0.180797	-5.07749	-2.40859	-13.0617	-13.6771	-1.83643	-3.15232	-1.67732	-4.48242	-5.23248	-1.5005
-5.64297	4.20991	1.8164	-6.38477	-5.92029	-0.049137	-4.88113	-2.47736	-12.7506	-14.264	-2.66068	-3.56249	-1.31525	-4.19097	-5.69172	-1.49189
-5.06964	4.45069	2.0395	-6.2788	-5.74393	-0.307561	-4.63006	-2.29871	-12.7174	-14.6521	-3.15501	-3.75315	-1.00993	-4.43649	-5.15043	-1.62626
-4.23043	4.70099	2.08019	-6.16555	-6.03764	-0.322337	-4.32729	-2.57717	-11.9468	-15.106	-3.02868	-4.07445	-0.570341	-4.46403	-5.41199	-1.70627
-3.09214	4.54181	2.11361	-5.97186	-6.72714	-0.423871	-4.04395	-2.23317	-11.5347	-15.366	-3.14921	-5.09825	-0.26128	-4.60944	-5.60981	-2.07884
-2.51712	4.58145	1.93151	-5.44105	-6.56878	-0.513154	-3.70791	-2.45312	-10.8192	-15.5686	-3.93857	-4.9828	0.052719	-4.739	-5.15785	-2.21952
-1.89221	4.34331	2.20059	-5.49323	-6.31007	-0.593507	-3.36397	-1.99283	-10.7534	-15.9434	-3.66237	-5.1163	0.626013	-5.36022	-5.83635	-2.5584
-0.949518	4.02162	2.44858	-5.29371	-6.21915	-0.714508	-3.05043	-1.98049	-10.5253	-15.8217	-3.32352	-5.36487	1.12428	-4.94826	-5.75217	-2.77056
-0.62241	3.77447	2.6119	-4.78738	-5.91126	-0.734878	-2.75121	-1.88943	-10.3052	-15.6796	-3.05152	-5.28941	1.52539	-4.98367	-5.67154	-2.90289
-0.138979	3.07504	2.87167	-4.50221	-5.80109	-0.758458	-2.66517	-1.83333	-9.66564	-15.4512	-2.51414	-5.08448	2.47144	-4.81639	-5.82322	-2.9729
0.149061	2.45329	3.02984	-4.51587	-5.85606	-0.715702	-2.23745	-1.98811	-9.55924	-15.2961	-2.09367	-5.42973	2.75245	-4.84105	-5.85653	-3.13216
1.11336	1.69203	3.04271	-4.11036	-5.59415	-0.749341	-1.89504	-2.11085	-9.15843	-15.0615	-1.5224	-5.23586	2.90046	-4.5645	-5.62536	-3.22977
1.40151	1.04352	3.51692	-4.01457	-5.50396	-0.922783	-1.84931	-2.28015	-9.05447	-14.8855	-1.606	-5.123	3.52506	-4.35952	-5.44619	-3.40024
2.01679	0.165099	3.36886	-4.13814	-5.1638	-1.07617	-1.78154	-2.22185	-8.8294	-14.5103	-1.45307	-4.84295	3.26203	-4.24209	-5.80031	-3.40806
2.45169	-0.574802	3.59861	-4.01169	-5.1145	-1.09372	-1.43592	-2.32421	-8.27855	-14.3896	-0.932954	-4.81116	3.74822	-4.34403	-5.96754	-3.39371
3.12444	-1.67638	3.5733	-4.06082	-4.4222	-1.56048	-1.34591	-2.42986	-7.91829	-14.1036	-0.892621	-4.78835	3.97916	-4.1991	-6.00394	-3.32552
3.41863	-2.0413	3.41664	-3.7893	-4.08527	-1.75918	-1.26697	-2.7452	-7.57069	-13.6767	-1.0706	-4.7834	4.41242	-4.07447	-6.4134	-3.25323
3.26131	-2.72789	3.65055	-3.73655	-3.81714	-2.08391	-0.837438	-3.55889	-7.10579	-13.2457	-1.61402	-4.50544	4.60516	-3.93719	-6.69364	-3.20392
3.02085	-2.54166	3.48938	-3.86972	-3.55292	-2.39058	-0.476963	-3.87757	-6.72412	-12.8799	-1.88191	-4.72546	4.58991	-3.92832	-6.78698	-3.21768
2.98011	-2.65297	3.31439	-3.78165	-3.02334	-2.57192	-0.239394	-4.1061	-5.89897	-12.3849	-2.07195	-4.31295	4.791	-4.09459	-7.26355	-3.17847
2.81508	-2.37794	3.43459	-3.48802	-2.92399	-2.96843	-0.092298	-4.38892	-5.43698	-12.0265	-2.47323	-4.27605	4.88244	-3.65043	-7.53277	-2.91709
2.61895	-2.36081	2.95384	-3.27949	-2.06174	-3.26181	0.400506	-4.37714	-4.84389	-11.6286	-2.26632	-4.0061	4.73426	-3.96545	-7.58703	-2.84214
2.34007	-2.31649	2.92439	-3.18733	-2.11511	-3.5712	0.699152	-4.52285	-4.1238	-11.1311	-2.85983	-3.87613	4.87312	-3.67305	-7.38253	-2.55521
2.10918	-1.83851	2.67652	-2.95276	-1.23889	-3.87036	0.865319	-4.46072	-3.50001	-10.6668	-3.06806	-4.03143	4.87716	-4.09223	-6.79089	-2.75387
1.65935	-1.58489	2.40975	-2.76003	-0.416727	-4.10975	1.48378	-4.2601	-3.02613	-10.2002	-2.72905	-3.77285	4.66083	-3.8262	-6.46239	-2.86174
1.30126	-1.12695	2.01693	-2.66449	0.358258	-4.37801	2.13645	-3.96702	-2.54739	-9.50633	-2.75285	-4.37279	4.61151	-3.61027	-5.46395	-2.78793
1.21242	-1.25185	1.90223	-2.65056	0.905501	-4.59695	2.63809	-3.77238	-2.25417	-9.13758	-2.7262	-4.45627	4.87734	-3.69792	-4.47142	-2.79484
1.02365	-0.705141	1.60809	-2.28605	1.64111	-4.71135	3.3987	-3.28868	-1.65165	-8.7233	-2.83875	-4.70014	5.07048	-3.44242	-3.65793	-2.97424
0.53721	-0.006787	1.35953	-2.0377	2.3379	-4.64063	4.12146	-3.0019	-1.4035	-8.32943	-2.7779	-4.89908	4.71881	-3.28193	-2.5398	-2.94399
0.301429	0.32138	1.20109	-1.71172	2.91664	-4.92394	4.87135	-2.36861	-0.962046	-8.12672	-2.56446	-5.14413	4.5807	-2.99839	-1.84498	-3.00058
0.251928	0.697849	1.22786	-1.70124	3.50077	-4.88458	5.7545	-1.9738	-0.569434	-7.57895	-2.44067	-5.71263	4.32032	-2.68275	-1.22234	-3.1114
0.188604	1.09809	1.1544	-1.61439	4.13239	-5.11205	6.43968	-1.35273	-0.412666	-7.21668	-2.39214	-5.64537	4.05204	-2.55006	-0.558615	-3.1294
0.020221	1.26416	0.850645	-1.20877	4.74635	-4.84478	7.29895	-0.478072	-0.220959	-6.84765	-2.06811	-5.56473	3.67605	-2.34194	-0.221705	-3.24105
0.209273	1.38272	0.578053	-1.26335	5.01973	-4.63852	8.17791	0.145293	-0.323269	-6.64927	-1.97312	-5.56327	3.44541	-2.22302	-0.050418	-3.58113
0.381035	1.7991	0.291868	-1.03614	5.53432	-4.78672	8.9546	0.899895	-0.439472	-6.06806	-1.78239	-5.50612	2.97305	-1.72793	0.735742	-3.69469
0.412163	2.02191	-0.216607	-0.861961	5.77819	-4.87384	9.68062	1.47517	-0.385023	-5.70478	-1.65569	-5.26969	2.65297	-1.40106	1.05043	-3.67981
0.446585	2.2846	-0.548473	-0.868699	6.11441	-4.87191	10.0642	2.34401	-0.179659	-5.24148	-1.44556	-4.36402	2.4188	-1.03374	1.32035	-3.91872
0.547396	2.76248	-0.78895	-0.765573	6.17577	-4.68027	10.8026	3.19873	-0.107331	-4.9159	-1.26932	-4.03333	2.16989	-0.387005	1.57456	-3.95577
0.791811	3.08427	-0.922973	-0.826021	6.28146	-4.66295	11.4374	4.02314	-0.246531	-4.87232	-1.39638	-3.23467	2.00132	0.176509	1.98799	-4.08454
0.816529	3.38817	-1.52091	-0.944569	6.57252	-5.01745	11.8679	4.63115	-0.297647	-4.60363	-1.00755	-2.73335	2.11391	0.79456	2.44049	-4.52254
0.733014	3.74801	-1.87294	-1.09435	6.71694	-4.9339	12.3223	4.96517	-0.667572	-4.32133	-0.576402	-2.22414	2.08924	1.14452	2.9564	-4.09311
0.884633	3.9666	-2.07416	-1.16969	6.65898	-4.77044	12.8506	5.15174	-0.82574	-3.86529	-0.91577	-1.81317	2.16233	1.78016	3.79125	-4.34164
1.19711	4.55747	-2.22011	-1.38169	6.32813	-4.51578	12.9436	5.29405	-0.838387	-3.757	-0.428816	-1.43778	2.27233	2.06472	4.33331	-4.30525
1.81277	5.10673	-2.29024	-1.88486	6.10088	-4.53344	13.0994	5.14865	-1.24108	-3.16056	-0.511805	-1.44246	2.334	2.18493	5.07904	-4.21442
1.91985	5.55342	-1.98417	-2.33629	5.96725	-4.11914	13.1528	5.29873	-1.27731	-3.23687	-0.061183	-1.30422	2.74942	2.32041	6.10562	-4.03849
1.91694	5.91697	-1.97907	-2.73495	5.79331	-3.85287	12.7151	4.95217	-1.32082	-4.76044	0.338929	-0.992729	2.99054	2.78742	6.86318	-3.88074
1.77071	6.24547	-1.82522	-3.21286	5.1787	-3.76569	12.6983	4.98815	-1.36863	-5.10572	0.491892	-1.08256	3.37955	2.64108	7.7025	-3.62302
1.90806	6.49383	-1.85346	-3.64748	4.69843	-3.65087	12.2833	4.74168	-1.17814	-5.33479	1.10878	-1.30821	3.63729	2.47434	8.75179	-3.37335
1.92639	6.48145	-1.73955	-3.87868	4.34709	-3.64799	11.9728	3.94413	-1.27828	-5.94343	1.33765	-1.56221	3.49554	2.62139	9.34034	-3.05226
1.4485	6.39299	-1.85771	-4.24583	3.82266	-3.37752	11.4774	3.88798	-1.3257	-5.62878	2.03466	-1.79318	2.97144	2.05464	10.2345	-2.91412
1.09582	6.53827	-1.74856	-4.92527	3.37555	-3.28245	10.9331	3.64302	-1.27073	-6.36238	2.44935	-2.03704	2.57147	2.12837	10.9939	-2.48056
1.04502	6.49017	-1.96906	-4.89849	2.76455	-3.0501	10.2869	3.20039	-1.13857	-6.97685	3.49409	-2.37224	2.44682	1.74544	11.6168	-2.45555
0.585057	6.43521	-1.69428	-5.13662	2.54118	-2.85851	9.54903	2.6744	-0.997429	-6.82546	3.91919	-2.7598	2.78565	2.00371	12.0658	-1.99172
0.425344	6.44286	-1.55646	-5.27288	1.68516	-2.39078	9.18888	2.57728	-0.9798	-7.06066	4.42608	-2.82698	2.56567	1.83255	12.5656	-1.66119
0.246151	6.30272	-1.8414	-5.06698	1.34349	-1.87534	8.45419	2.43263	-1.18309	-7.11871	4.98741	-3.09333	2.75877	1.80327	12.9402	-1.30815
0.642467	6.12893	-1.99529	-5.0722	0.855204	-1.54386	7.93752	2.36576	-0.890034	-7.17862	5.51445	-3.00321	2.67392	1.63421	13.1842	-0.874206
0.697743	6.10224	-1.89507	-5.22988	0.412845	-1.23755	7.02791	2.22416	-1.15305	-7.14556	5.77958	-3.21091	2.94453	1.51679	13.4228	-0.583606
1.02993	5.75244	-1.46278	-4.93498	-0.141803	-0.960917	6.60406	2.39235	-1.22334	-7.18993	6.23808	-3.24361	3.4753	1.13225	13.5173	-0.219027
1.49958	5.40471	-1.24731	-4.86621	-0.499384	-0.55481	6.11748	2.70788	-0.971743	-7.08538	6.40188	-3.07786	4.17936	1.00212	13.5988	0.106706
1.89139	5.19859	-0.950443	-4.68537	-0.729165	-0.076805	5.71014	3.20509	-1.2058	-6.87223	6.64743	-3.25616	4.79439	0.565463	13.4024	-0.019195
2.22705	5.03119	-0.759328	-4.70287	-1.16843	0.542087	5.68273	3.28306	-1.23937	-6.82674	6.95753	-3.03527	5.00657	0.052248	13.1369	0.476552
2.68986	4.86098	-0.195645	-4.88743	-1.17793	1.09346	5.57229	3.23421	-1.3452	-6.87538	7.17505	-2.90347	5.5265	0.371614	12.7855	0.716884
2.92751	4.36359	0.208497	-4.63413	-1.3935	1.4763	5.4367	3.86339	-1.44673	-7.11444	7.10935	-2.88615	5.79133	0.089378	12.1224	0.80793
3.35337	4.07389	0.69539	-4.49874	-0.985819	1.9373	5.39175	4.13971	-1.90752	-7.11863	6.1072	-2.99825	6.44706	0.276034	11.5015	0.996858
3.71185	3.98989	1.21885	-4.05733	-0.650056	2.62495	5.47283	4.28094	-1.88572	-7.27139	6.24161	-3.2256	6.75176	0.147016	10.8901	1.41063
4.12975	3.84724	1.64832	-3.54423	-0.861751	2.88537	5.59421	4.3463	-2.05701	-7.10933	6.34574	-3.54363	7.16979	0.185171	10.1795	1.40694
4.27427	3.62997	2.20863	-3.20982	-0.600296	3.43336	5.70594	4.55429	-1.91152	-7.0402	5.74271	-3.68656	7.47832	0.331562	9.35229	1.69037
4.48134	3.57659	2.58526	-2.91495	-0.652114	3.93323	5.48789	4.68177	-1.96902	-6.82531	5.70288	-3.70096	7.84454	0.365334	8.5949	1.86193
4.76015	3.26872	3.01255	-2.8066	-0.662396	4.34287	6.13218	4.2485	-1.46384	-6.99522	5.42722	-3.83055	7.83548	0.522978	7.7871	2.04921
4.78167	3.18515	3.56256	-2.56919	-0.40585	4.68399	6.08819	3.94166	-1.7955	-6.84968	5.29708	-3.78367	7.99958	0.765258	7.12501	2.26058
4.48262	2.8936	3.86537	-2.30563	-0.515179	4.99895	6.15333	3.44386	-1.44951	-6.72614	4.8243	-4.03008	7.99151	0.880925	6.07737	2.24169
4.30638	2.54522	3.98552	-1.7408	-0.447968	5.27684	6.34889	3.57214	-1.07689	-6.76938	4.93211	-3.89091	8.19718	1.25835	5.24539	2.43893
4.09812	2.30001	3.94893	-1.58966	-0.235193	5.5323	6.37157	3.60051	-0.834979	-6.91955	5.1019	-3.92681	7.87587	1.4262	4.52589	2.17308
3.70345	2.13226	4.03091	-1.23878	-0.272028	5.87468	6.34788	3.97359	-0.662416	-6.95662	4.9085	-3.88876	7.68016	1.51614	3.63976	2.50525
3.35277	1.87274	4.13257	-1.20557	0.295243	5.91113	6.38813	4.17673	-0.116185	-6.97145	5.29601	-3.95885	7.0043	1.73104	3.32358	2.41152
2.89766	1.47272	4.06329	-0.927787	0.47649	6.00116	6.32373	4.43593	0.400526	-6.99482	5.33153	-3.91954	7.12751	1.83203	2.58414	2.28019
2.55779	1.289	4.24239	-0.845684	0.507602	6.16777	6.598	4.78802	0.545009	-7.42335	5.83702	-4.02553	6.99705	2.15997	1.81031	2.58588
2.29061	0.928491	4.16301	-0.589013	0.510812	6.52031	6.92122	5.46053	1.02117	-7.84745	5.72524	-4.04293	6.4553	2.17724	1.34864	1.92093
2.02897	0.646822	3.87759	-0.695614	0.63014	6.44975	6.9024	5.90195	1.38243	-8.40874	5.47702	-3.59261	6.31057	2.28502	0.838432	1.69655
1.79496	0.438267	3.74516	-0.480644	1.04337	6.48419	7.04656	6.53271	1.49652	-9.03086	5.39571	-3.66675	6.24699	2.07372	0.837814	1.34912
1.51226	0.227296	3.66546	-0.552056	1.32661	6.4222	6.94917	7.19879	1.65788	-8.7933	5.51747	-3.93802	5.81646	1.99069	0.911132	1.00284
1.41732	0.076221	3.56827	-0.325167	1.51074	6.12243	6.90256	7.45313	1.79505	-8.54181	5.47871	-3.82579	6.10121	2.16986	0.626148	0.431866
1.3392	-0.186005	3.37429	-0.341624	1.78898	6.20262	7.09785	7.65713	1.50552	-8.39409	5.51616	-3.9813	5.75758	2.3768	0.710407	0.444084
1.27367	-0.516854	3.4594	-0.064863	2.23977	5.76964	7.4873	7.82756	1.35876	-8.52573	5.88034	-3.75873	5.20617	2.73111	1.01028	0.086538
1.419	-0.746646	3.35414	-0.006386	2.54892	5.58898	7.81232	8.17813	0.88888	-8.46492	5.97281	-3.94733	4.83657	3.12495	0.673157	0.084938
1.18605	-0.79132	3.40435	-0.158109	2.93605	5.38875	8.32245	8.05472	0.613341	-8.16785	6.03134	-3.77033	4.25289	3.41902	0.967844	0.174751
1.37003	-1.04279	3.26267	-0.380102	3.10723	4.90794	8.76755	8.59022	0.454845	-8.12135	5.73733	-3.83182	4.4474	3.70892	0.85463	0.066984
1.62797	-1.13549	3.21725	-0.588143	3.63442	4.43407	8.63937	8.4381	0.091704	-7.47382	6.34032	-3.65345	4.39024	4.04143	1.08418	0.19223
1.56974	-1.156	3.11178	-0.331468	4.23017	4.07214	8.41313	8.78318	0.105691	-7.07125	6.90813	-4.06726	4.08938	3.94612	1.43997	0.382766
1.49292	-1.09143	2.63246	-0.292178	4.58009	3.71239	8.34324	8.87769	-0.386002	-6.80706	7.43376	-3.83385	3.99043	4.19387	1.66295	0.775298
1.58793	-1.11801	2.75422	-0.187691	4.38599	3.31835	8.00657	9.05261	-0.064506	-6.28075	8.39652	-3.79727	3.8694	4.42213	1.8343	0.792885
1.49348	-1.23105	2.70803	-0.09144	4.82119	3.07204	7.8227	9.03367	-0.283509	-6.22574	8.96513	-3.86517	3.69045	4.64338	2.2887	1.31818
1.69345	-1.14796	2.5287	-0.05369	5.27593	2.99912	7.87608	9.09085	-0.374688	-5.93041	9.51482	-3.99028	3.21605	4.38873	2.56826	1.50599
1.65313	-0.959996	2.24673	0.042537	5.11414	2.15166	7.5061	8.86172	-0.533803	-5.439	10.2852	-4.1326	3.18563	4.55591	2.46978	1.78015
1.47051	-0.947393	2.18277	0.153046	5.11448	1.92217	7.24416	9.02466	-0.675302	-5.3329	10.8951	-3.97269	2.97142	4.7772	2.20368	1.90337
1.44943	-1.05702	2.21892	0.282671	5.13313	2.0163	7.08334	8.8476	-0.81255	-5.15887	11.4246	-4.17633	2.79255	4.72022	1.85032	2.30224
1.30976	-1.18588	2.06417	0.483346	4.89101	1.77478	6.91093	8.93046	-0.892942	-5.06365	11.9451	-4.21365	2.89188	4.7562	1.81817	2.43099
1.13656	-1.17714	1.68269	0.735372	4.77157	1.51444	6.66731	8.92369	-1.35742	-5.13956	12.2108	-4.03566	2.6821	4.70416	1.69811	2.50374
1.09681	-1.22345	1.77145	0.858485	4.81396	1.19302	6.83695	8.90791	-1.32507	-5.03676	12.047	-4.06467	2.56405	4.71562	1.50535	2.29162
0.886451	-1.47704	1.55003	0.857139	4.84346	1.1418	6.61581	8.57868	-1.64694	-5.20175	11.6388	-4.15236	2.52748	4.70515	1.77478	2.29179
0.812584	-1.61117	1.33362	1.07557	4.56007	1.2694	6.51711	8.50376	-2.2505	-5.41704	11.6721	-4.28821	2.49856	4.79056	1.5404	2.32817
0.713354	-1.51596	1.18709	0.913918	4.63638	1.89164	6.3224	8.3639	-2.27965	-5.26776	11.3758	-4.37822	2.20655	4.7592	1.5108	2.4982
0.682445	-1.91724	1.03146	0.904868	4.62741	2.15881	6.35448	8.11462	-2.42409	-5.5637	11.0946	-4.49567	2.46486	4.52484	1.79888	2.42417
0.402995	-1.77181	0.893828	0.942422	4.57562	2.11423	6.1896	7.88322	-2.75926	-5.50805	10.7536	-4.62624	2.30466	4.4535	2.25558	2.50361
0.548064	-1.79619	0.732212	0.723083	4.44728	2.5632	6.19001	7.66945	-2.94719	-5.54035	10.7865	-4.71857	1.99298	4.55739	2.44398	2.62525
0.456988	-1.8986	0.668798	0.783487	4.4578	2.84965	6.22932	7.40766	-3.19397	-5.72721	10.4031	-4.83464	2.03235	4.55408	2.9352	2.87002
0.48248	-1.81561	0.429076	0.584214	4.47259	2.88144	6.14616	7.11074	-3.10642	-5.7654	10.3255	-4.86575	1.81116	4.55613	3.03931	3.33194
0.441589	-1.83696	0.386944	0.307699	4.40156	3.11547	6.0595	6.8621	-3.22257	-5.74303	10.1459	-5.11849	1.94257	4.7971	3.28446	3.43887
0.426655	-1.74018	0.288443	0.158076	4.03972	3.27082	5.88933	6.68173	-3.37325	-5.57501	9.8869	-5.37033	1.50479	4.85081	3.57946	3.89619
0.436988	-1.82528	0.161228	-0.02219	3.77017	3.60792	5.89987	6.63722	-3.30879	-5.66337	9.76256	-5.50418	1.58173	4.76795	3.98562	4.03033
0.551798	-1.79195	0.136161	-0.244653	3.96641	3.8747	5.7288	6.27123	-3.14238	-5.67909	9.73425	-5.88487	1.61687	4.63596	4.54284	4.59318
0.515063	-1.88203	0.112917	-0.494601	3.6186	3.87393	5.64306	6.15715	-3.13511	-5.72479	9.54651	-6.12383	1.56691	4.58507	4.73046	4.93957
0.316588	-1.99021	0.119704	-0.808639	3.52039	3.97712	5.43191	5.79672	-3.4227	-5.70892	9.65544	-6.48128	1.564	4.74923	5.20737	5.2898
0.408573	-1.90706	0.107461	-0.793363	3.64708	3.7957	5.0371	5.51708	-3.24034	-5.77758	9.68224	-6.59544	1.57022	4.74508	5.17533	5.39857
0.539503	-1.99221	0.290906	-1.21053	3.25	4.11799	4.99822	5.22839	-2.92953	-5.6803	9.70394	-7.43846	1.64449	4.89358	4.92553	5.43541
0.492626	-2.00362	0.2289	-1.35215	3.23568	4.20894	4.7235	5.07781	-3.12273	-5.84542	9.59656	-7.31565	1.47337	4.9136	4.5893	5.59811
0.374231	-2.04838	0.167314	-1.43671	3.01587	4.28021	4.57189	5.17967	-2.7647	-5.75305	9.75891	-7.84306	1.75216	4.85403	4.3869	5.68994
0.341618	-1.95928	0.212163	-1.63529	3.18328	4.14227	4.13572	5.02939	-2.68637	-5.71821	9.6277	-8.06618	1.86882	5.04504	3.88029	5.72856
0.22804	-1.90473	0.198787	-1.74914	2.95133	3.88752	3.90945	5.20553	-2.62089	-5.82575	9.42836	-8.03251	1.87193	4.99363	3.69441	5.52517
0.272094	-2.05924	0.045814	-1.91722	2.64433	4.00298	3.68419	5.29582	-2.35785	-5.89634	9.53507	-8.14703	1.70325	5.04447	3.38039	5.78151
0.206417	-1.95583	0.062388	-2.06071	2.34249	4.10945	3.53279	5.26206	-2.33295	-5.97523	9.34269	-8.18021	1.8512	4.87057	2.92148	5.62749
0.486853	-1.91389	-0.010461	-2.3801	2.34211	4.51875	3.23794	5.38247	-2.09504	-5.80832	9.17813	-7.53395	1.82476	4.76311	2.42839	5.53996
0.480028	-1.74833	0.069092	-2.22801	2.1441	4.56755	3.2035	5.42243	-1.91181	-5.89196	9.16717	-7.58667	1.77999	4.7278	2.16295	5.26777
0.411035	-1.79771	-0.023672	-2.36367	1.8774	5.08776	3.04789	5.46641	-2.08961	-5.67683	9.07998	-7.6044	1.83136	4.73998	1.6507	5.35123
0.496482	-1.39916	-0.136153	-2.30895	1.75401	5.67153	2.95984	5.49526	-1.92105	-5.55019	8.98757	-7.0583	1.82126	4.58533	1.33144	5.30488
0.374	-1.33157	-0.25643	-2.54337	1.7287	5.70408	2.8108	5.56602	-2.17779	-5.59348	9.01076	-6.90098	1.62146	4.41493	1.32367	5.41454
0.416308	-1.28958	-0.299429	-2.49901	1.59165	6.18819	2.80999	5.48449	-2.04179	-5.21695	9.01538	-6.66763	1.16143	4.24749	1.12117	5.28681
0.426602	-0.852074	-0.425833	-2.58633	1.50961	6.71294	2.84784	5.46106	-1.97714	-5.31559	8.95227	-6.51837	1.0885	3.98938	0.545568	5.21004
0.178241	-0.852528	-0.526292	-2.64163	1.35857	7.56278	2.73069	5.42889	-2.08244	-5.14133	8.99203	-6.74639	1.04346	3.75553	-0.140793	5.43664
0.095107	-0.901858	-0.621217	-2.47931	1.13874	8.30465	2.65514	5.31369	-2.31135	-5.03628	9.04764	-6.75499	1.10303	3.52048	-0.329467	5.25601
-0.036623	-0.775007	-0.868776	-2.72179	1.02713	8.47919	2.92946	5.35648	-2.10674	-4.72097	9.088	-6.87958	0.812331	3.06587	-0.896389	5.29959
-0.336048	-0.511913	-1.22384	-2.65405	0.852544	8.49406	2.83231	5.25285	-2.30276	-4.97933	9.12034	-7.00706	0.80902	2.77232	-0.927123	5.18542
-0.437364	-0.45939	-1.37771	-2.90465	0.984047	8.69935	2.85817	5.41277	-2.31056	-4.9348	9.26748	-7.50859	0.552655	2.39742	-1.19298	5.15413
-0.668117	-0.232424	-1.53618	-2.86152	0.911253	8.96545	2.76845	5.35536	-2.17312	-4.92799	9.13696	-7.948	0.618633	2.03439	-1.08919	5.23895
-0.935569	0.034065	-1.75172	-2.9856	0.618135	8.69326	2.74536	5.27705	-2.34537	-4.81839	9.26835	-8.24916	0.488304	1.59778	-1.17297	5.21106
-1.29496	-0.070983	-1.81824	-2.96531	0.708184	8.68158	2.82652	5.31254	-2.57714	-4.74486	9.06391	-8.13885	0.37225	1.19409	-1.07568	5.30299
-1.37755	0.374774	-1.81868	-3.09507	0.677732	8.19362	2.84346	5.15533	-2.45176	-4.66977	9.04332	-8.18476	0.510617	0.888088	-1.16002	5.24076
-1.92994	0.627324	-2.04426	-3.06915	0.473944	8.18752	3.00964	5.23105	-2.56735	-4.73859	8.71051	-8.20375	0.29533	0.626435	-1.07476	5.31113
-2.08329	0.471775	-2.1383	-3.09949	0.602551	7.94618	2.93522	5.06404	-2.76307	-4.55819	8.7034	-7.91111	0.070037	0.066412	-1.18143	5.19831
-2.45751	0.677077	-2.40349	-3.10968	0.582593	7.66388	3.02582	5.0422	-2.69668	-4.71271	8.36667	-7.25837	0.151977	-0.317473	-1.1085	4.95395
-2.6113	1.07577	-2.30892	-3.15362	0.531984	7.42447	2.90999	5.10188	-2.77915	-4.5743	8.09298	-7.54518	-0.152211	-0.609178	-1.02601	4.90848
-2.84905	1.16711	-2.6685	-3.16962	0.425377	7.04485	2.99985	4.84545	-2.72546	-4.55482	7.72279	-7.04978	-0.17465	-0.951582	-1.10505	4.7837
-3.26297	1.20576	-2.94004	-3.36543	0.403728	6.98244	3.11849	4.71324	-2.777	-4.53153	7.50425	-6.67908	-0.644548	-1.22408	-0.855061	4.64829
-3.4892	1.31747	-3.21124	-3.2474	0.220057	6.50066	3.06201	4.7674	-2.69799	-4.43864	7.27214	-6.0263	-0.780777	-1.53811	-0.594451	4.49458
-3.73097	1.23751	-3.23983	-3.35387	0.314075	6.44056	2.99638	4.65763	-2.65797	-4.6185	6.97558	-5.59625	-0.920254	-1.77636	-0.483904	4.26963
-4.00924	1.3821	-3.37775	-3.46072	0.155055	6.24015	3.09024	4.5065	-2.70391	-4.8268	6.47134	-5.31	-0.887387	-1.82977	-0.77801	4.07581
-4.33139	1.51846	-3.57453	-3.35797	-0.210333	6.26669	3.02997	4.45237	-2.54485	-4.18483	6.21928	-4.96646	-0.703754	-1.89965	-0.747587	3.91322
-4.53407	0.791088	-3.51918	-3.54237	-0.190507	6.12592	2.91644	4.33768	-2.13471	-4.19154	5.94196	-4.60775	-0.458412	-1.91518	-0.511918	3.55598
-4.85453	0.471586	-3.87938	-3.62531	-0.271634	6.02667	2.86749	4.29052	-2.38436	-4.09886	5.823	-4.05527	-0.351207	-1.95272	-0.635956	3.55138
-5.12215	0.611955	-3.85617	-3.76771	-0.215593	5.83645	2.97679	4.23142	-2.26731	-4.27011	6.01595	-3.89214	-0.747251	-1.83532	-0.676912	3.47401
-5.57297	1.38954	-3.95405	-3.86592	-0.431353	6.05625	2.7655	4.13248	-2.0877	-4.1513	5.68482	-3.44114	-0.492052	-1.74523	-0.672357	3.21953
-5.80397	0.723726	-3.99249	-4.01157	-0.50306	5.88772	2.62726	4.07398	-2.3142	-4.10679	5.78582	-3.14641	-0.574577	-1.85247	-0.712456	3.08033
-6.49985	0.631205	-3.85866	-4.16368	-0.65474	5.98519	2.82057	4.17452	-2.34445	-3.94609	5.79262	-2.71218	-0.451967	-1.6147	-0.742363	3.02521
-8.08177	0.393639	-4.04335	-4.18269	-0.807323	5.94238	2.90368	3.94534	-3.0668	-4.02681	5.93081	-2.35322	-0.373197	-1.65916	-0.71946	2.83555
-8.62869	0.111577	-3.99991	-4.11862	-0.98055	5.72213	2.66175	3.83594	-3.3405	-3.8751	5.87947	-2.36143	-0.30642	-1.71755	-0.713306	2.85841
-9.11129	-0.022048	-3.88671	-4.19776	-1.10678	5.69838	2.55044	3.68556	-3.42278	-4.35999	5.91053	-1.88421	-0.501509	-1.73121	-0.831355	2.85517
-9.86722	-0.443616	-4.08297	-4.30158	-1.16124	5.37453	2.38799	3.78661	-3.8791	-4.32006	5.95921	-1.58974	-1.01122	-1.81431	-0.848366	2.72724
-10.6478	-0.753767	-4.1967	-4.40706	-1.29951	5.32529	2.60172	3.52989	-4.16445	-4.26638	6.03525	-1.4334	-1.07298	-1.87592	-0.709685	2.66045
-10.927	-0.990639	-4.44456	-4.29446	-1.59863	5.25974	2.29935	3.44413	-4.45189	-4.42251	6.0213	-1.02351	-1.19107	-1.94811	-0.860919	2.49999
-11.1203	-1.05104	-4.51913	-4.39815	-1.66952	5.13508	2.10769	3.38378	-5.05284	-4.43975	6.1597	-1.12135	-1.42937	-2.00707	-0.691983	2.51972
-11.3	-1.17418	-4.79823	-4.47882	-1.86787	5.03938	2.00375	3.14708	-5.45063	-4.57485	6.07463	-1.15894	-1.63635	-2.03063	-0.628118	2.50456
-11.4164	-0.95525	-5.14555	-4.63998	-1.9804	5.08401	2.09179	3.05959	-5.80062	-4.61791	6.01975	-0.981543	-1.92025	-2.22301	-0.659242	2.50855
-11.433	-1.16357	-5.5083	-4.64732	-2.16839	4.79433	2.04674	2.8721	-6.38531	-4.58152	6.17574	-1.38852	-2.10542	-2.3194	-0.739468	2.28335
-11.3185	-1.1847	-5.64328	-4.77637	-2.29817	4.84771	1.63335	2.71173	-6.71511	-4.80027	5.96896	-1.44005	-2.38202	-2.44011	-0.561917	2.35772
-11.5122	-0.981848	-5.86471	-4.84273	-2.3396	4.74583	1.82874	2.59594	-7.22183	-4.81446	5.74048	-1.23896	-2.44443	-2.38427	-0.536339	2.40341
-11.1673	-0.765013	-6.54925	-5.05266	-2.37189	4.79158	1.70985	2.33923	-7.42662	-5.05796	5.56695	-1.38458	-2.32876	-2.54424	-0.51866	2.31736
-10.8976	-0.488571	-6.64218	-5.09	-2.48415	4.68103	1.56713	2.07442	-8.00765	-5.00354	5.5103	-1.53919	-2.41429	-2.53708	-0.599075	2.28467
-10.9573	0.143302	-6.78048	-5.10829	-2.60223	4.54215	1.34722	1.86889	-8.34334	-5.03767	5.22098	-1.47328	-2.63982	-2.53255	-0.53799	2.15233
-10.8185	-0.042142	-7.1336	-5.28286	-2.46014	4.52798	0.987574	1.57456	-8.72307	-5.24193	5.09334	-1.50805	-2.76302	-2.63373	-0.60022	2.1214
-10.7491	0.365566	-7.44727	-5.46328	-2.54906	4.61423	0.836875	1.37485	-9.08248	-5.39774	4.95331	-1.59196	-2.56479	-2.54222	-0.775751	2.06284
-11.2726	1.04686	-7.74594	-5.48793	-2.48968	4.49985	0.892105	1.01009	-9.61634	-5.43504	4.78948	-1.93752	-2.70206	-2.32635	-0.767267	1.9786
-10.7766	1.15945	-7.44796	-5.63502	-2.5021	4.32355	0.52522	0.995822	-9.75128	-5.39118	4.44383	-2.16543	-2.70139	-2.51884	-0.76962	1.95969
-11.1436	1.20467	-7.44937	-5.72195	-2.32503	4.37324	0.205846	0.508139	-9.88652	-5.55998	4.48635	-2.30791	-2.80091	-2.51009	-0.647654	1.6981
-11.5168	2.06979	-6.97194	-5.74152	-2.4908	4.26675	0.078964	0.243997	-10.1215	-5.69868	4.29729	-2.60206	-2.51501	-2.35752	-0.536836	1.62052
-11.857	2.23381	-6.86922	-6.2262	-2.41589	4.16261	0.083613	-0.049329	-10.247	-5.86568	3.97608	-2.87744	-2.87266	-2.40725	-0.640559	1.52066
-11.6866	3.00839	-6.65717	-6.14911	-2.48593	4.2028	-0.288606	-0.421195	-10.1669	-6.01269	3.97094	-3.06607	-2.43549	-2.21528	-0.752153	1.34752
-11.8282	3.37103	-6.83104	-6.09312	-2.76073	4.00699	-0.761606	-0.643781	-10.3206	-5.95959	3.82668	-3.5863	-2.04682	-2.0114	-0.74734	1.43182
-11.9569	3.65104	-6.57372	-6.34292	-3.08941	4.15484	-1.07617	-0.645751	-10.8017	-6.07563	3.87666	-3.8872	-1.83543	-1.94094	-0.592467	1.29545
-12.2217	3.88431	-6.12432	-6.13485	-3.42013	3.98349	-1.4241	-0.791459	-10.8331	-6.39874	4.09407	-4.14401	-1.60544	-1.93488	-0.782354	1.28474
-12.0631	4.31649	-5.65735	-6.31615	-3.94972	3.94648	-1.61356	-1.2218	-11.3023	-6.63692	3.84971	-4.39879	-1.34679	-1.81056	-0.673743	1.41389
-12.2068	4.39166	-5.09431	-6.26008	-4.36003	3.8812	-1.82848	-1.38786	-12.6434	-6.82055	4.02629	-4.68664	-1.10074	-1.78174	-0.726045	1.25605
-11.9471	4.37897	-4.29867	-6.11304	-4.84078	3.92932	-2.0337	-1.82714	-12.852	-7.02302	3.64844	-4.9998	-0.948384	-1.93104	-0.717808	1.30019
-12.2261	4.70011	-3.46954	-6.55927	-5.38714	3.8216	-2.07484	-2.16141	-13.135	-7.2824	3.77616	-5.12553	-0.704939	-1.59823	-1.02182	1.18741
-12.0146	4.53714	-3.02887	-6.25945	-5.4715	3.65061	-2.50484	-2.64412	-14.0375	-7.79694	3.7266	-5.25709	-0.263068	-1.54268	-1.08627	1.22722
-11.5387	4.63114	-2.20902	-6.4194	-5.66457	3.68389	-2.71634	-3.18676	-14.6101	-7.57921	3.86493	-5.52391	0.152136	-1.67129	-1.06536	1.27185
-11.1353	4.50758	-1.37306	-6.36961	-6.13667	3.70174	-2.69017	-3.54681	-14.835	-7.97878	3.78096	-5.69153	0.453763	-1.40872	-1.19395	1.31277
-10.568	4.20216	-0.93056	-6.86044	-6.23026	3.73773	-2.95132	-3.60704	-15.2337	-8.02346	3.94885	-5.80856	0.715467	-1.36851	-1.23625	1.18673
-10.1918	3.96769	-0.429092	-7.03018	-6.46762	3.56042	-3.19999	-3.53358	-15.4323	-8.54933	3.85771	-6.02418	0.960108	-1.71631	-1.35811	1.35441
-9.89228	3.65578	0.006815	-7.00843	-6.27956	3.65581	-3.42491	-3.61908	-15.4635	-8.73456	4.28338	-5.88729	1.09278	-1.77089	-1.45646	1.19807
-8.82882	3.41982	0.217959	-7.49289	-6.64234	3.47744	-3.72709	-3.63761	-15.1705	-9.18074	4.45239	-5.66898	1.30929	-1.68609	-1.75982	1.10137
-8.58958	2.72835	0.413754	-7.91259	-6.67416	3.34858	-3.94091	-3.71437	-15.4564	-9.23778	4.86039	-5.04303	1.64314	-2.65569	-1.74998	1.11556
-8.06473	1.70437	0.674792	-8.24643	-6.56077	3.46239	-4.04717	-3.65496	-15.4975	-9.68196	5.2613	-5.19063	2.19675	-2.69672	-2.18547	1.06242
-6.64693	0.891392	0.478903	-8.72712	-6.87753	3.40827	-4.31137	-3.68247	-15.2074	-9.90781	5.4985	-4.96562	2.31424	-3.20646	-2.17996	0.94189
-6.42537	0.020616	0.064262	-8.91562	-7.10562	3.25996	-4.34765	-3.59355	-14.911	-10.3473	5.56228	-4.57483	2.73512	-3.03482	-2.42669	0.76022
-5.61731	-0.856799	0.452244	-8.77998	-7.05383	3.18874	-4.52924	-3.42939	-14.9338	-10.6923	5.26929	-4.66047	3.03852	-3.60603	-2.45531	0.535536
-5.02032	-1.40767	0.84753	-8.97257	-7.7978	3.01813	-4.9229	-3.28597	-14.7487	-11.2145	4.77641	-4.53781	3.19074	-3.15136	-2.70504	0.313968
-4.49781	-2.01463	1.03527	-9.06945	-7.94964	3.03521	-4.78902	-2.97958	-14.4776	-11.4997	4.21062	-4.61221	3.59802	-3.19057	-2.80368	0.159988
-3.97359	-2.57107	1.13788	-9.29804	-8.00121	2.84055	-4.77055	-2.56316	-14.1819	-11.6901	3.52355	-4.9243	4.01899	-3.18727	-2.99679	-0.112409
-3.0872	-2.76928	1.54986	-8.93616	-8.33419	2.8348	-4.67317	-2.01583	-13.6966	-12.2426	2.80838	-4.30339	4.31394	-3.06509	-2.86532	-0.446629
-2.64485	-2.69453	1.764	-9.16362	-8.23946	2.88278	-4.5752	-1.50063	-13.7541	-12.5021	1.95747	-4.07626	4.4679	-2.94208	-3.19202	-0.531
-1.94119	-2.55981	1.93119	-8.92326	-8.09647	2.6799	-4.33589	-1.38083	-13.191	-13.0554	1.52813	-3.92182	4.72116	-2.9972	-3.14014	-0.562265
-1.88983	-2.38072	2.24466	-8.98476	-7.87687	2.61664	-4.23832	-0.985045	-12.9936	-13.4867	1.22007	-3.88791	4.85997	-2.89105	-3.34713	-0.924392
-1.57278	-2.21966	2.683	-8.58432	-7.73175	2.61154	-4.18153	-0.822484	-12.5705	-13.9504	0.792256	-3.87304	5.28977	-2.69808	-3.52006	-0.87723
-1.2167	-2.37897	3.01349	-8.3663	-7.4167	2.58246	-3.71209	-1.10873	-12.3416	-14.3985	-0.266206	-3.82493	5.59706	-2.47847	-3.51605	-1.04442
-0.950005	-2.01233	3.52052	-8.0776	-7.16235	2.28462	-3.6779	-0.747191	-11.6336	-15.0456	-0.519144	-4.26082	5.80981	-2.58434	-3.61596	-1.26992
-0.204906	-1.79071	3.66777	-7.36929	-6.76984	2.24479	-3.10401	-0.71529	-11.417	-15.5442	-0.367868	-4.42827	5.79106	-2.46895	-3.68055	-1.4445
0.010132	-1.73275	3.80397	-6.55921	-6.3521	2.22676	-2.69766	-0.811538	-11.1976	-15.981	-0.432678	-4.75763	5.98959	-2.33267	-3.81668	-1.42849
0.576452	-1.06284	4.01647	-6.77296	-5.91268	2.02121	-2.07135	-0.683955	-10.8429	-16.4096	-0.05987	-4.94805	6.08325	-1.96845	-4.09962	-1.54742
0.742263	-0.50093	4.55181	-6.31635	-5.48525	1.95643	-2.04129	-0.67866	-10.7935	-16.6774	0.017865	-5.42516	6.14685	-1.80107	-3.92607	-1.55043
1.01323	-0.211723	4.45775	-5.64651	-5.04455	1.72466	-1.65364	-0.794332	-10.2656	-16.9611	0.466404	-5.39557	6.33164	-1.68677	-4.3601	-1.64152
1.14819	0.030785	4.58856	-5.43458	-4.25869	1.69427	-1.47524	-0.947787	-10.1883	-16.7384	0.866507	-5.82789	6.15179	-1.54938	-4.31429	-1.66551
1.09668	0.399936	4.44403	-4.90904	-3.75442	1.62012	-1.40416	-1.03289	-10.0419	-16.7311	0.976697	-6.17941	5.71857	-1.26052	-4.3913	-1.74577
1.30081	1.07515	4.56672	-4.84752	-3.13132	1.53846	-1.02521	-1.28096	-9.8164	-16.5454	1.3333	-5.91685	5.36271	-1.61491	-4.30756	-1.94141
1.08624	1.31836	4.12349	-4.5073	-2.95484	1.34654	-1.03089	-1.46193	-9.61049	-16.2261	1.56258	-6.03791	5.24175	-1.59319	-4.31933	-1.88417
1.12459	1.84967	4.06052	-4.36333	-1.99897	1.24134	-0.852183	-1.86364	-9.06888	-15.8846	1.62325	-5.5351	4.3065	-1.56348	-4.18161	-2.24854
1.13356	2.39129	3.56551	-4.03436	-1.2394	1.06778	-0.655597	-2.01493	-8.6786	-15.4203	1.641	-4.44486	4.37567	-1.993	-4.31731	-2.48848
0.795609	2.6459	3.21022	-4.16747	-0.84391	1.00075	-0.44905	-2.48536	-8.35401	-15.1236	1.3525	-3.96899	4.33916	-1.64981	-4.45348	-2.55198
0.62538	2.9158	2.82756	-3.88325	-0.218169	0.847085	-0.100759	-2.75341	-7.707	-14.5725	1.4696	-3.39689	3.89134	-1.80297	-4.4398	-3.05552
0.508211	3.42048	2.5952	-3.30411	0.139542	0.834561	-0.031274	-2.65476	-7.35486	-14.1682	0.54345	-2.67393	3.09345	-1.93497	-4.53509	-3.25169
0.479169	3.87916	2.20115	-3.29062	0.641471	0.635086	0.357059	-2.7059	-6.81328	-13.777	0.185098	-2.05293	3.31075	-2.1595	-4.59845	-3.51522
0.356224	4.54843	1.91841	-2.79636	1.20882	0.469823	0.755221	-2.35018	-6.18329	-13.0854	-0.048094	-1.71826	3.10849	-2.21679	-4.67509	-3.8792
0.650758	5.08496	1.53279	-2.19704	1.24604	0.39118	1.06676	-2.32435	-5.6105	-12.6543	-0.706138	-1.25529	2.31027	-2.41933	-4.46995	-4.09502
0.698042	5.42334	1.1209	-1.81532	1.88069	0.209365	1.58361	-1.96102	-5.00256	-11.9432	-0.777034	-1.15603	2.20383	-2.07512	-4.29244	-4.34453
0.293484	6.13579	0.825181	-1.37351	2.11134	0.312389	2.0073	-1.6643	-4.33565	-11.9096	-1.24191	-0.988425	2.02423	-2.16684	-4.13251	-4.59808
0.232002	6.60966	0.393228	-1.19471	2.63747	0.108878	2.3698	-1.54494	-3.72412	-11.3685	-1.78891	-0.861087	1.78832	-2.22807	-4.21118	-4.98878
0.297917	6.73757	-0.138892	-0.48352	2.89862	-0.093112	2.65348	-0.969894	-3.2299	-11.1391	-1.9339	-1.16147	1.66768	-2.12836	-4.34198	-5.18626
0.29026	7.0604	-0.524346	-0.317154	3.11767	-0.29047	3.58329	-0.602762	-2.5661	-10.1231	-2.30532	-1.82953	1.30037	-1.93423	-4.40307	-5.63299
0.664641	7.25784	-0.944828	0.081659	3.17033	-0.356328	4.05096	-0.013406	-2.18343	-9.62985	-2.76192	-1.24931	1.7089	-1.77349	-4.55086	-5.62104
0.756174	7.76932	-1.15691	0.413926	3.34935	-0.425754	4.82156	0.644904	-1.82713	-9.12751	-2.66788	-1.70944	1.12575	-1.52156	-4.92352	-5.67364
0.948216	7.84364	-1.67249	0.764375	3.45843	-0.564822	5.53286	1.01994	-1.32556	-8.60583	-2.94234	-2.45254	1.25813	-1.58633	-5.29151	-5.74977
1.00855	7.8112	-1.65034	0.88579	3.23014	-0.552934	5.93011	1.72962	-1.09303	-8.11755	-2.91288	-2.7875	2.58524	-1.22463	-5.55418	-5.63236
1.20961	8.18074	-2.01918	0.997554	3.0004	-0.679534	6.8235	2.31882	-0.911513	-7.57442	-3.0507	-3.05451	3.07258	-1.0225	-5.87604	-5.43899
1.23705	8.21876	-2.04384	1.31713	2.75181	-0.679277	7.31736	2.96932	-0.580796	-7.33749	-3.28492	-3.07259	3.31406	-0.718405	-5.90194	-5.27503
0.972633	8.11449	-2.39812	1.52839	2.20159	-0.683501	7.92656	3.63264	-0.522769	-6.95322	-3.13806	-3.29155	3.24775	-0.345185	-5.73229	-5.1527
1.14204	8.2938	-2.31824	1.56241	2.17829	-0.773718	8.33837	4.11787	-0.760331	-6.58183	-2.73583	-3.45846	3.65544	-0.02035	-5.60715	-5.03792
1.19094	8.01927	-2.21445	1.65301	1.66302	-0.831061	9.31871	4.92107	-0.842766	-6.39173	-2.78346	-3.11621	3.96106	0.232971	-5.08982	-4.9772
1.11219	7.95067	-2.2796	1.45228	1.35441	-1.00104	9.39774	5.2581	-0.721007	-5.87167	-2.56824	-2.95554	4.33027	0.980626	-4.21221	-4.64852
0.929699	7.88108	-2.236	1.50573	0.768578	-1.26639	9.76782	5.57383	-0.561728	-5.55912	-1.9957	-3.16948	4.59134	1.32794	-3.24115	-4.49057
0.699224	7.67184	-1.95213	1.37304	0.543498	-1.4247	10.3786	5.90345	-1.07739	-5.19581	-1.6801	-3.11474	4.45107	1.5394	-2.45828	-4.43218
0.680196	7.48138	-2.31896	1.20703	-0.000909	-1.8768	10.7042	5.89886	-0.864473	-4.99721	-1.2232	-3.08512	3.91711	2.01553	-1.40684	-4.25759
0.399557	7.35317	-2.04632	0.931735	-0.332068	-1.98771	10.7103	5.78223	-1.12763	-4.83758	-0.897376	-3.26062	3.38458	1.98253	-0.323789	-4.28871
0.338532	7.25147	-2.45535	0.354526	-0.6383	-2.5526	11.3452	5.44542	-1.25459	-4.51848	-0.295092	-3.32194	3.47356	2.05779	0.49382	-4.03116
0.515494	7.12938	-2.11745	-0.02773	-0.740176	-2.93797	11.0798	5.38472	-1.3796	-4.29101	0.2022	-3.36667	3.5301	2.06475	1.25192	-4.09586
0.509137	6.91603	-1.93309	-0.539051	-1.06601	-3.40462	11.6537	5.44489	-1.40772	-4.19785	0.812583	-3.59226	3.58686	2.10661	1.69943	-4.13482
1.17359	6.52797	-1.45186	-1.12329	-1.59524	-3.43145	12.1263	4.84676	-1.57896	-4.09765	1.19752	-3.39367	3.43031	1.97095	2.07071	-3.91413
0.956568	6.52057	-1.1208	-1.85096	-1.6216	-3.75909	12.004	4.5313	-1.46785	-4.15301	1.75752	-3.67404	3.39352	1.82858	2.62825	-4.1637
1.25981	6.48775	-0.443366	-2.33777	-1.85642	-3.99372	12.0437	4.11776	-1.44982	-3.51021	2.08636	-3.82794	3.47476	1.66557	2.85554	-3.87445
1.80714	6.28937	-0.174659	-3.12553	-1.74915	-4.03618	11.9754	3.39975	-1.26347	-3.71906	2.76421	-4.38205	3.60248	1.65847	2.84187	-3.8753
2.04559	6.13191	0.263584	-3.75652	-1.67514	-4.12052	11.6684	3.1591	-1.28178	-4.05891	2.80807	-4.22212	3.87716	1.51792	3.1964	-3.53198
2.60093	5.68321	0.75928	-4.32023	-1.63475	-4.23776	11.4349	2.83676	-0.969278	-4.0936	4.0998	-4.44872	4.27457	1.61415	3.69501	-3.34355
2.81084	5.63921	1.22454	-4.38057	-1.18613	-4.40704	10.7862	2.4247	-1.05702	-4.5682	4.34019	-4.48837	4.58866	1.54319	3.56803	-3.36586
3.28849	5.31528	1.7751	-4.70638	-1.18627	-4.22744	10.6931	2.30434	-0.979825	-5.22572	5.16198	-4.44591	5.62739	1.44543	3.91687	-3.34567
3.67091	5.02834	2.05039	-4.85976	-0.856173	-4.1461	10.0735	2.08846	-0.762124	-5.38419	5.5265	-4.57637	5.61992	1.3261	4.44067	-3.1637
3.87049	4.73792	2.76648	-4.99986	-0.686853	-4.192	9.32156	2.18952	-1.10331	-5.65383	5.98849	-4.60764	5.98362	1.10595	4.97415	-2.69471
4.0067	4.1448	3.297	-5.20239	-0.575611	-4.10093	9.00837	2.09009	-1.0079	-5.69075	6.85629	-4.6028	6.70867	0.926534	5.38661	-2.6773
4.73783	3.81678	3.87687	-5.00725	-0.385658	-4.10634	8.78715	2.22266	-0.970465	-6.54755	7.40347	-4.58257	7.10879	0.582682	6.27186	-2.17739
4.53778	3.53924	4.00801	-5.02539	-0.080207	-4.16151	7.92212	2.70258	-0.808217	-5.7191	7.7181	-4.64533	7.44981	0.132162	6.82075	-1.77143
4.62265	3.30465	4.04701	-4.94603	0.026492	-3.93819	7.38148	2.74354	-0.900657	-5.80864	7.90246	-4.41421	7.53074	0.127207	7.53764	-1.67922
4.53977	2.84254	4.13842	-4.90376	0.160943	-4.0323	7.37931	2.92492	-0.917394	-6.07919	8.06846	-4.57688	7.88544	0.007213	8.25216	-1.33206
4.4058	2.5276	4.05271	-5.0166	0.290262	-3.79626	6.6864	3.22599	-0.810661	-6.04846	8.2575	-4.16069	7.97979	0.62007	9.05246	-0.793669
4.09767	2.10452	3.95245	-4.7268	0.390905	-3.84397	6.5415	3.74404	-1.01073	-5.89148	8.45365	-4.2294	8.03088	0.173375	9.7376	-0.516778
3.76693	1.91542	4.1215	-4.54635	0.643107	-3.48649	6.56144	3.90874	-1.13081	-6.22194	8.46273	-4.31249	8.10795	0.355813	10.3345	-0.236112
3.4779	1.52377	3.99704	-4.43092	0.418868	-3.73726	6.26116	4.07354	-1.71854	-6.3696	8.40955	-4.11178	8.0184	0.469353	10.6901	0.100066
3.01854	1.40846	3.84195	-4.12775	0.130149	-3.77407	6.18239	4.17666	-2.01281	-6.5419	8.4422	-4.23408	7.86712	0.705563	11.3455	0.228494
2.64741	0.959874	3.98069	-3.94837	-0.03066	-3.70531	6.10797	4.44675	-2.10595	-6.51363	7.45507	-4.22376	7.53745	0.720802	12.0565	0.629234
2.32762	0.605797	3.68618	-3.61868	0.168455	-3.66393	6.19481	4.57281	-2.25264	-6.68172	7.38198	-4.23842	7.20685	0.578888	12.2543	1.10095
2.07233	0.431107	3.63332	-3.31021	0.094065	-3.06681	6.2035	4.60068	-2.34886	-6.88107	6.63422	-4.25472	7.22832	0.941276	12.5913	1.28586
1.75107	0.233965	3.37282	-3.33558	0.106051	-3.13817	6.35072	4.13408	-2.05062	-6.86321	5.98911	-4.17536	6.72975	0.997471	12.6381	1.55704
1.51637	0.125021	3.32643	-3.13367	0.238478	-3.25637	6.52093	3.70114	-2.07825	-7.17053	5.49487	-4.08421	6.70072	1.66834	12.7579	1.58397
1.46302	0.050465	3.29827	-3.25083	0.464848	-2.62575	6.46692	3.30494	-1.64271	-7.19358	5.51478	-4.18431	6.41313	1.952	12.8629	1.79194
1.139	-0.009947	3.32895	-3.36612	0.759299	-2.88145	6.65114	3.16638	-1.72914	-7.34748	4.91429	-4.06835	5.86344	2.19976	12.593	2.22136
1.13301	-0.308396	2.93856	-3.16329	1.36918	-2.91874	6.79998	3.20307	-1.57401	-7.00107	4.72619	-4.20192	5.82836	2.58434	12.2658	2.3549
1.03672	-0.317454	2.81173	-2.8494	2.03627	-2.59152	6.9845	3.50624	-0.849903	-6.86494	4.46993	-4.21686	5.62749	3.16211	11.7082	2.23161
0.866974	-0.526549	2.75096	-2.76392	2.6545	-2.52823	7.0758	3.52432	-0.744409	-6.74114	4.15043	-4.15283	5.59995	3.34287	11.3467	2.58658
1.02652	-0.507318	2.65592	-2.27986	3.39734	-2.25944	7.14435	4.08954	-0.518292	-6.52526	4.18717	-4.42398	5.32307	3.41776	10.8388	2.67262
1.32579	-0.75364	2.27515	-2.20001	3.7156	-2.12041	7.08657	4.83273	-0.122001	-6.57388	4.09617	-4.28105	4.97242	3.47716	10.3472	2.6522
1.09346	-0.746953	2.41245	-1.73856	4.54867	-1.91684	6.99862	5.40283	0.189987	-6.37031	4.47868	-4.59465	4.67152	3.55618	9.50945	2.71672
1.08273	-0.941192	2.21195	-1.63139	5.27166	-1.5299	7.34234	6.22125	0.453171	-6.43453	4.39919	-4.64244	4.49873	3.40185	8.80475	3.05325
1.2069	-1.12313	1.8998	-1.05537	5.77322	-1.27846	7.408	6.76029	0.695549	-6.69761	5.03268	-4.80494	4.53149	3.34097	7.80682	2.77666
1.33036	-0.987565	1.51714	-0.789841	5.80055	-1.00078	7.51725	7.22461	1.06529	-6.67363	4.77332	-4.8907	4.39453	3.21318	7.11094	2.81602
1.19441	-1.24604	1.37909	-0.233285	5.9207	-0.468879	7.81355	7.65895	1.09505	-6.55503	5.26016	-5.04869	4.18262	3.53729	6.33147	2.57467
1.19872	-1.34449	1.15591	-0.119603	5.61245	-0.115587	7.75028	7.68761	1.09499	-6.56867	4.99538	-5.06991	4.24979	3.63784	5.43654	2.46624
1.12277	-1.5291	0.855653	0.463696	5.8719	0.077197	7.70665	7.80192	0.831216	-6.8065	5.2117	-5.07225	3.91128	3.75199	4.53365	2.47153
1.13615	-1.53113	0.649888	0.690505	5.71973	0.565307	7.69639	8.16168	0.665453	-7.34302	4.93567	-5.17305	3.93738	4.0295	3.91163	2.53148
1.01365	-1.67776	0.630382	0.895518	5.52273	1.19021	7.88109	8.44082	0.662494	-7.60689	4.83642	-5.41483	3.7646	4.34893	2.83905	2.28029
1.09661	-1.72817	0.290564	1.12569	5.30685	1.40099	8.16679	8.39566	0.545562	-7.91289	4.73735	-5.40639	3.87052	4.30129	2.258	2.28657
0.791778	-1.65367	0.243135	1.19964	5.17303	1.77809	8.38116	8.83132	0.470004	-7.71556	4.99929	-5.59691	3.66615	4.42636	1.82458	2.26478
0.961256	-1.67272	0.222734	1.10778	4.96571	2.31691	8.46827	8.93127	0.552851	-7.73148	5.33957	-5.85909	3.63177	4.23467	1.08198	1.9765
0.652352	-1.53166	0.10625	1.05092	4.61994	2.51647	8.18296	8.93051	-0.096716	-7.57403	5.44454	-6.01051	3.49564	4.22139	0.768359	1.67178
0.549495	-1.40834	-0.199614	1.22138	4.57758	2.97716	8.59351	9.13973	-0.314401	-7.66698	5.45921	-6.27039	3.47967	4.34338	0.766664	1.81981
0.517489	-1.32311	-0.00267	1.37989	4.63985	3.05491	8.71889	9.0621	-0.015324	-7.72495	5.52808	-6.46005	3.08194	4.71526	0.736788	1.37718
0.401454	-1.38019	-0.270075	1.4029	4.40453	3.44462	8.60575	9.11036	-0.188904	-7.54732	6.16094	-6.56976	3.0044	4.65142	0.598993	1.08272
0.259807	-1.63779	-0.251979	1.58415	4.26111	3.70948	8.71361	9.00742	-0.391583	-7.17727	6.38777	-7.00718	2.86653	4.98739	0.845394	1.16002
0.268657	-1.52542	-0.252367	1.56858	4.1838	3.73871	8.63845	8.90762	-0.624303	-7.1803	7.23347	-7.20221	2.79065	4.74933	0.939392	0.846659
0.187616	-1.42575	-0.441295	1.65038	3.92687	3.86617	8.43867	8.84407	-0.759372	-6.60571	7.88484	-7.45028	2.67576	4.72477	0.896709	0.475547
0.03966	-1.54192	-0.461646	1.65733	3.83079	4.24359	8.29321	8.74526	-0.90428	-6.56411	8.7358	-7.67192	2.43943	4.89534	0.82842	0.429165
0.143298	-1.57199	-0.585096	1.62223	3.7369	4.10035	8.10637	8.8734	-1.41645	-6.13835	9.37999	-7.88866	2.37959	5.18169	1.37083	0.382423
-0.022234	-1.52522	-0.58459	1.69286	3.57835	4.31841	8.50413	8.39334	-1.31104	-5.98489	9.90047	-8.01939	2.20079	5.16998	1.35518	0.327547
-0.058128	-1.55862	-0.566297	1.66703	3.55093	4.4805	8.69634	8.54766	-1.56583	-5.66883	10.433	-7.93656	2.06948	5.41821	1.3429	0.603782
-0.026818	-1.53331	-0.631622	1.90839	3.33392	4.319	8.32085	8.3468	-1.92716	-5.37508	11.3735	-7.73714	2.08059	5.30624	1.31852	0.55615
0.023314	-1.41586	-0.511515	1.85009	3.12297	4.55959	8.35221	8.04122	-2.30846	-5.04157	11.7294	-8.17828	1.86331	5.51049	1.69141	0.820749
0.035123	-1.15399	-0.538763	1.54017	3.28787	4.70542	8.16785	7.99616	-2.60203	-4.945	12.1982	-7.81747	1.77374	5.5256	1.42494	0.886864
-0.050527	-1.23832	-0.396405	1.66885	3.15897	4.74321	8.19966	7.86717	-3.13471	-4.75467	12.4367	-7.89047	1.78012	5.55886	1.62148	1.05318
-0.04517	-1.13721	-0.4004	1.62613	3.03628	4.7795	8.00119	7.56896	-3.17573	-4.66862	12.1883	-7.58204	1.75658	5.81152	1.84204	1.47769
-0.136323	-0.909796	-0.466249	1.21707	2.88045	4.56954	8.10621	7.16637	-3.3499	-4.78658	11.9501	-7.54728	1.74032	5.98498	1.40697	1.58436
-0.043891	-0.637811	-0.448749	1.10922	2.60336	4.44262	8.10872	7.01698	-3.58184	-4.72056	11.9085	-6.99668	1.7658	6.05801	1.85384	2.0855
-0.125045	-0.564628	-0.458113	0.677712	2.6344	4.56965	7.863	7.09231	-3.71333	-4.93883	11.503	-7.17106	1.76117	5.90092	1.35941	2.41512
-0.00825	-0.353286	-0.376962	0.630635	2.24813	4.0779	7.72609	6.90197	-3.92368	-4.82603	11.481	-7.41103	1.89592	6.03871	1.54185	2.4672
-0.204171	-0.210878	-0.3551	0.276918	2.1121	4.10059	7.72295	6.46029	-3.82265	-4.9486	11.1701	-6.68388	1.89569	6.2845	1.36025	2.84503
-0.254604	0.124812	-0.443631	0.281588	2.08973	3.52055	7.59615	6.24995	-3.90078	-5.08809	10.9392	-7.85122	1.78378	6.34345	1.38244	3.19164
-0.113897	0.278322	-0.580089	-0.125654	1.93549	3.30732	7.7281	6.13558	-4.05888	-5.32103	10.8116	-8.17237	1.87906	6.41162	1.45647	3.13434
-0.019402	0.340509	-0.814871	-0.183333	1.67869	3.2576	7.61643	5.79278	-3.96082	-5.27623	10.4123	-8.63112	2.0517	6.60247	1.7308	3.65628
-0.076686	0.429247	-0.742103	-0.354412	1.51259	2.6713	7.33444	5.76245	-3.80332	-5.14812	10.1357	-8.70259	2.14668	6.57102	2.24553	3.84802
-0.12679	0.347242	-0.909687	-0.645433	1.36527	2.56998	7.13235	5.60756	-3.82414	-5.25186	9.81099	-9.14666	2.12602	6.66243	2.31188	3.71606
-0.085598	0.53914	-0.972322	-0.78082	1.28261	2.38653	7.00421	5.52029	-3.52183	-5.20167	9.67952	-9.39245	1.97941	6.7161	2.24897	3.99262
-0.048657	0.503249	-1.18275	-1.12049	1.53835	2.26427	6.99933	5.45629	-3.43102	-5.26583	9.59438	-8.68219	2.02529	6.72407	2.58284	4.08178
-0.209063	0.33112	-1.56526	-1.15461	1.11453	1.87919	6.80271	5.38519	-3.01897	-5.08796	9.57078	-8.63576	1.96846	6.42623	2.56079	4.35025
-0.314104	0.668648	-1.6139	-1.2919	1.24604	1.64406	6.50088	5.32806	-2.96031	-4.93895	9.00176	-8.48126	1.89048	6.39905	2.46512	4.50023
-0.468683	0.60709	-1.71044	-1.58464	1.03518	1.60173	6.13022	5.32771	-2.58825	-5.06381	9.12163	-8.194	1.80489	6.33952	2.74181	4.60441
-0.598897	0.684143	-1.91024	-1.66097	1.00768	1.53272	5.99139	5.23725	-2.28354	-5.26355	9.23146	-7.93411	1.47483	6.24789	2.96974	4.49182
-0.704105	0.850379	-2.05909	-1.74226	0.842008	1.41165	5.81724	5.28187	-2.32443	-5.15766	9.10461	-7.50151	1.35134	5.97584	3.23942	4.67882
-1.01102	0.459672	-2.22171	-1.95905	0.883764	1.83688	5.45137	5.3096	-2.15076	-5.04583	8.89515	-7.16805	1.27937	5.71488	3.14789	4.74599
-1.15789	0.639338	-2.23897	-2.07374	0.814365	1.89866	5.28849	5.10068	-2.18	-5.1779	9.20284	-6.73484	1.08551	5.54707	3.34892	4.99441
-1.35137	0.418018	-2.55363	-2.4173	0.642582	2.07293	5.04769	5.05972	-1.78834	-4.9937	9.30413	-6.42152	0.907522	5.26578	3.06404	4.93421
-1.76992	-0.803052	-2.58779	-2.33846	0.705153	2.1889	4.8773	4.91149	-1.60901	-5.0695	9.22739	-6.14186	0.725552	4.97309	2.78067	4.94703
-1.89261	-0.896004	-2.59834	-2.39946	0.576615	2.36065	4.54305	4.83298	-1.68362	-5.24629	9.03001	-5.57053	0.590409	4.5392	2.51635	4.91248
-2.18796	-1.0211	-2.85593	-2.55992	0.540828	2.77028	4.20138	4.80709	-1.73862	-4.99607	8.85654	-5.18337	0.494909	4.45692	2.26387	4.90628
-2.57588	-0.760272	-3.03216	-2.56526	0.470372	2.75982	4.25398	4.78175	-2.19206	-4.99072	8.95032	-4.74735	0.559525	4.0349	2.16039	5.19486
-2.78819	-0.642867	-3.12359	-2.4154	0.528603	2.96893	4.10158	4.59212	-2.0095	-4.69456	8.8665	-4.27877	0.390409	3.7732	1.81952	5.35156
-2.97284	-1.30096	-3.2556	-2.66778	0.415261	3.20155	3.99199	4.50458	-2.2783	-4.78456	8.68041	-3.88846	0.449935	3.39698	1.63482	5.55027
-3.41878	-0.984071	-3.31243	-2.85945	0.519514	3.41423	3.8696	4.55188	-2.14734	-4.72483	8.7224	-3.6202	0.178802	3.01439	1.40659	5.82574
-3.62532	-0.846067	-3.46022	-2.98431	0.472507	3.72172	3.8438	4.58138	-2.40463	-4.64799	8.51207	-3.03412	0.15357	2.61437	1.11321	5.89431
-4.00878	-0.812315	-3.52914	-2.62954	0.384267	3.64507	3.76034	4.49504	-2.60866	-4.5061	8.51559	-2.6685	0.114408	2.19179	0.804642	5.85203
-4.12483	-1.2249	-3.7014	-2.70463	0.370082	3.89709	3.94841	4.50687	-2.6688	-4.40019	8.39893	-2.00771	0.105037	1.69409	0.70612	5.97055
-4.49318	-1.39825	-3.70792	-3.03829	0.375696	3.97002	3.72486	4.48173	-2.83546	-4.58707	8.41191	-1.73762	0.031877	1.34875	0.355134	6.16908
-4.68739	-1.61155	-3.94084	-3.03206	0.265885	4.24132	3.64968	4.51229	-2.91718	-4.80109	8.36415	-1.42074	-0.060434	1.12196	0.435102	6.34024
-5.07029	-1.71823	-3.97389	-3.3142	0.298254	4.22535	3.71592	4.51692	-2.9469	-4.87741	8.49051	-0.798228	-0.063314	0.644939	-0.064473	6.48136
-5.32721	-1.69976	-4.16058	-3.21035	0.381859	4.16244	3.85441	4.55935	-2.9932	-4.92382	8.3192	-0.918451	-0.261836	0.460693	-0.645484	6.3448
-5.50204	-1.76052	-4.30699	-3.0759	0.413839	4.31393	3.70819	4.68266	-3.14751	-4.69982	8.32032	-0.615422	-0.314844	0.17018	-0.789328	6.6044
-5.95179	-1.97521	-4.18904	-3.18105	0.282087	4.2404	3.75845	4.65445	-2.93835	-4.8394	8.29328	-0.367991	-0.172967	-0.170383	-1.53727	6.47279
-6.44416	-2.19741	-4.42049	-3.36452	0.408744	4.19334	3.68204	4.66652	-2.82233	-4.82253	8.07685	-0.267134	-0.19107	-0.470301	-1.25584	6.53891
-7.69133	-2.42404	-4.51967	-3.20723	0.206231	4.31506	3.66826	4.59189	-2.65776	-4.70103	8.04478	-0.200296	-0.217435	-0.748299	-1.8601	6.51404
-8.10264	-2.58597	-4.62118	-3.3	0.428001	4.34035	3.66345	4.3784	-2.79871	-4.72657	8.10039	-0.11922	0.297727	-0.711882	-2.19472	6.52901
-8.90107	-2.80997	-4.87332	-3.34893	0.287682	4.6704	3.7289	4.44638	-2.7619	-4.70813	7.81531	-0.080066	0.215735	-1.07228	-2.22652	6.37627
-9.44073	-2.93149	-4.6411	-3.45873	0.204193	4.90903	3.66048	4.23507	-2.71493	-4.55374	7.75038	-0.818221	0.074346	-1.21971	-2.30037	6.46558
-10.0993	-2.69941	-4.76142	-3.5334	0.239123	5.58166	3.78298	4.17898	-2.83376	-4.40244	7.57798	-0.882404	0.212446	-1.22812	-2.25461	6.4657
-10.4843	-2.87793	-4.9111	-3.54271	0.18103	5.70101	3.77108	3.93355	-2.32729	-4.32242	7.33286	-0.936976	0.077872	-1.20478	-2.34556	6.07916
-10.8122	-2.58642	-4.99475	-3.59133	0.050606	6.43839	3.71957	3.90468	-2.73344	-4.32508	7.25058	-1.10416	0.169671	-1.11424	-2.19348	6.45842
-11.2786	-2.34126	-4.99475	-3.75955	0.051666	6.90752	3.7295	3.6922	-2.56292	-4.52096	6.97578	-1.12219	-0.146159	-1.17881	-2.37272	5.94672
-11.2745	-2.18779	-5.22377	-3.72086	-0.067102	7.23813	3.83181	3.57707	-2.69699	-4.36944	6.72048	-1.63552	-0.441219	-1.16915	-2.0573	5.80475
-11.5684	-1.97641	-5.36155	-4.06643	-0.051907	7.7556	3.62195	3.24609	-2.73172	-4.53614	6.58565	-1.59462	-0.571164	-1.13592	-1.94829	5.55389
-12.169	-1.47035	-5.67266	-3.89322	-0.147137	7.72692	3.62234	3.34333	-3.04387	-4.22799	6.37097	-2.096	-0.477329	-1.15207	-1.88542	5.23088
-12.1084	-0.991561	-5.72423	-4.1959	-0.272565	7.99085	3.61613	3.23793	-3.03615	-4.42735	6.29057	-2.2524	-0.594379	-1.16648	-1.81246	5.09358
-11.9129	-0.436466	-5.80928	-4.33533	-0.483955	8.24239	3.73342	3.29578	-3.24073	-4.44789	6.29044	-2.7547	-1.26478	-1.12889	-1.89982	4.75178
-12.0906	0.05661	-6.19254	-4.46844	-0.393869	8.24714	3.76699	3.3323	-3.24088	-4.53242	6.07455	-2.99018	-1.36852	-1.08722	-1.58054	4.48562
-12.0831	0.055391	-6.46687	-4.36194	-0.744359	8.31023	3.77671	3.10452	-3.70843	-3.97068	6.15976	-3.06726	-1.81392	-1.1837	-1.6629	4.40807
-12.2118	0.977587	-6.4759	-4.49625	-0.890344	8.44187	3.65261	3.11281	-4.2435	-4.00861	5.79994	-3.49482	-1.34044	-1.33155	-1.62265	4.0595
-12.3215	1.45398	-6.84581	-4.80766	-1.15692	8.23648	3.70421	3.0325	-4.58749	-4.23899	5.72267	-3.9181	-1.42501	-1.41005	-1.37207	4.09875
-12.4529	1.51823	-6.68043	-4.54767	-1.24809	8.14598	3.5773	2.88811	-4.68294	-4.00292	5.74348	-4.32457	-1.5089	-1.45672	-1.56663	3.76449
-12.5654	2.5572	-6.59077	-4.83881	-1.41407	8.08807	3.5596	2.80316	-5.31804	-4.22484	5.73754	-4.79325	-1.13585	-1.72525	-1.60678	3.50718
-12.6975	2.71122	-6.37559	-4.8399	-1.56018	7.63171	3.57203	2.5518	-5.70644	-4.51762	5.61341	-4.74631	-1.06269	-1.93862	-1.43559	3.3961
-12.8585	3.28634	-6.21097	-4.78504	-1.61768	7.72431	3.35878	2.23881	-6.18159	-4.63071	5.66161	-4.88944	-0.883147	-2.10261	-1.49321	3.37623
-13.1097	3.52977	-6.28501	-4.96134	-1.92598	7.3478	3.42849	2.09008	-6.53179	-4.89429	5.56772	-5.19614	-0.628033	-2.34556	-1.44551	3.11903
-13.0768	3.98469	-6.04909	-5.1824	-2.05678	7.42585	3.12509	1.7446	-6.98488	-4.9625	5.62245	-5.40282	-0.67981	-2.47658	-1.58252	3.25804
-13.2107	4.19891	-6.07434	-5.28742	-2.14375	7.28514	3.18573	1.47863	-7.52898	-5.10538	5.59738	-5.63254	-0.58673	-2.59808	-1.49487	3.08416
-13.0074	4.34805	-6.15485	-5.45248	-2.13018	7.15618	2.97101	1.24788	-7.85303	-5.23853	5.44299	-5.49139	-0.425965	-2.68693	-1.34291	3.00894
-12.8245	4.64039	-6.37222	-5.35278	-2.40106	7.00454	2.96783	1.1073	-8.17197	-5.34338	5.36418	-5.34854	-0.530266	-2.52337	-1.44717	3.24836
-12.909	4.70521	-6.16496	-5.81415	-2.3571	6.85003	2.87014	0.858011	-8.63889	-5.03639	5.30145	-5.52315	-0.10153	-2.89358	-1.53828	3.02262
-13.1102	4.93469	-6.04397	-5.92805	-2.77897	6.72596	2.85491	0.584924	-8.84774	-5.20457	5.33691	-5.28438	-0.018926	-2.84245	-1.34703	3.20863
-12.6949	4.74945	-5.33505	-5.89139	-2.7912	6.55162	2.65889	0.199962	-9.19357	-5.26796	5.05138	-5.0099	-0.020281	-2.64543	-1.30635	3.11374
-12.4428	4.83833	-4.66063	-6.12457	-3.11465	6.68743	2.55139	-0.237905	-9.42017	-5.29765	5.28352	-4.88141	0.074906	-2.68397	-1.56048	3.06257
-12.258	4.58903	-3.99206	-6.17833	-3.18444	6.2563	2.13966	-0.542631	-9.98723	-5.302	5.07548	-4.70352	0.112502	-2.5171	-1.18426	3.13146
-12.0375	4.13505	-3.84019	-6.31977	-3.56126	6.11417	2.02309	-0.695642	-10.0051	-5.35872	4.84456	-5.01864	0.355881	-2.49634	-1.19499	2.93536
-11.5311	3.72695	-3.00516	-6.35721	-3.74613	6.02103	1.96651	-0.944605	-10.3295	-5.53548	5.01561	-4.94217	0.401514	-2.59859	-1.05206	3.01593
-11.3104	2.97008	-2.30857	-6.56396	-3.99037	6.00573	1.85911	-1.09647	-10.3881	-5.7276	4.7503	-4.88813	0.507516	-2.53857	-1.19564	2.90675
-10.9904	2.46291	-1.83017	-6.63101	-4.33251	5.62467	1.42766	-1.3037	-10.8906	-5.90888	4.72428	-4.56681	0.884859	-2.61106	-1.09956	2.89949
-10.5898	1.56977	-1.19137	-6.75801	-4.57723	5.65203	1.18916	-1.49582	-10.8708	-6.1226	4.45577	-4.44078	0.851927	-2.37333	-1.14587	2.83683
-9.76509	0.614669	-0.947007	-7.22189	-4.86945	5.38091	0.539205	-1.70079	-11.273	-6.20875	4.37642	-4.17729	0.951216	-2.4327	-1.05621	2.83766
-9.38177	-0.197473	-0.435985	-6.86559	-5.31726	5.08828	0.499875	-1.76726	-11.3224	-6.2295	4.14276	-4.01117	1.00684	-2.25619	-1.05865	2.67931
-8.60671	-1.26318	-0.090464	-7.17834	-5.53047	5.22675	0.121264	-2.03346	-11.6423	-6.42052	4.21152	-4.23511	0.736978	-2.23958	-1.17111	2.48338
-8.25666	-2.06795	0.324724	-7.00831	-5.96974	4.99954	-0.372786	-2.38914	-11.8322	-7.00286	3.99472	-4.03654	0.983395	-2.20784	-1.02047	2.43684
-7.29091	-2.51727	0.895316	-6.95683	-6.12383	4.76729	-0.490347	-2.74689	-12.2523	-6.86429	3.71528	-3.72601	1.28107	-1.97802	-1.31465	2.28179
-6.68022	-2.80095	1.35887	-6.94717	-6.22726	4.7647	-1.12838	-2.95915	-12.6667	-7.0178	3.93591	-4.00634	1.1192	-1.86518	-1.3348	2.06664
-5.96476	-2.95945	1.04203	-6.91878	-6.48722	4.51919	-1.30155	-3.05477	-14.2069	-7.34036	3.77649	-4.51276	1.46267	-1.64968	-1.65019	2.06137
-5.42588	-2.71802	2.28755	-6.84793	-6.98506	4.43374	-1.60333	-3.30165	-14.7113	-7.38393	3.67662	-5.17788	1.90378	-1.68244	-1.43818	1.81694
-4.22979	-2.52289	2.90513	-7.08918	-7.03845	4.17596	-1.9144	-3.21097	-15.0639	-7.41296	3.62112	-5.00033	1.94801	-1.57941	-1.04035	1.71644
-3.47275	-2.35426	3.25486	-7.06034	-7.35501	4.21146	-2.19784	-3.20737	-15.181	-7.69366	3.76876	-5.56155	2.26849	-1.44169	-0.990416	1.63276
-3.19197	-2.28142	3.71022	-7.50543	-7.22783	4.11538	-2.43457	-3.17174	-15.4149	-7.86489	3.13752	-5.83603	2.99261	-1.31964	-1.14009	1.62246
-2.579	-2.18744	4.31112	-7.33004	-7.29281	4.17267	-2.20944	-3.16272	-15.2292	-8.03949	3.50583	-6.21593	3.1012	-1.53492	-1.16157	1.56962
-2.02126	-1.9265	4.7585	-7.7457	-7.2725	4.08509	-2.65928	-2.91914	-15.5975	-8.36749	3.33439	-6.68279	3.49717	-1.57745	-1.16373	1.5382
-1.27466	-2.03672	5.34563	-8.59005	-7.24077	3.90545	-3.17063	-2.82878	-15.6013	-8.41822	3.38246	-6.95918	3.75421	-1.54232	-1.22598	1.51448
-0.688849	-1.55206	5.65411	-9.13206	-7.03071	3.82737	-3.3786	-2.40906	-14.9908	-8.67203	3.56536	-6.78075	4.27332	-2.55647	-1.3171	1.45898
-0.184339	-0.944257	6.17173	-9.3574	-6.8353	3.83115	-3.36705	-2.22437	-15.2986	-8.94579	3.36903	-6.61969	4.58454	-2.70494	-1.12617	1.66132
0.799003	-0.6381	6.38635	-9.75675	-6.79015	3.5373	-4.00726	-1.88931	-15.3746	-9.20116	3.49555	-6.05979	4.88569	-3.0367	-1.20565	1.78611
1.03319	0.728102	6.67054	-9.81958	-6.63742	3.53757	-4.45934	-1.50472	-15.1463	-9.57889	3.66413	-4.8564	5.30116	-3.24668	-1.40697	1.6971
1.83942	0.57349	6.79628	-10.2032	-6.38836	3.55098	-4.17296	-1.19642	-15.2918	-10.0308	3.92707	-4.23479	5.33849	-3.6706	-1.32555	1.61671
2.11065	0.971739	6.86276	-10.2041	-6.03513	3.69369	-4.6024	-0.981897	-15.0158	-10.3085	4.10486	-3.55518	5.55839	-4.22538	-1.4444	1.73685
2.33243	1.30668	6.85227	-10.777	-5.59195	3.70356	-4.879	-0.611418	-14.6255	-10.7889	4.67391	-2.8322	5.52185	-4.13783	-1.48409	1.76033
2.60387	1.70454	6.97499	-10.6207	-5.52141	3.62306	-4.92038	-1.35826	-14.251	-10.8275	4.75598	-1.84153	5.73915	-4.30108	-1.64866	1.76523
2.8765	1.69232	6.73757	-11.0429	-5.19986	3.64192	-5.23314	-1.16179	-14.1423	-11.404	4.55869	-1.20987	5.62065	-4.3661	-1.65266	1.61172
3.022	2.00114	6.36007	-10.9851	-4.69012	3.59116	-5.36182	-1.07939	-13.639	-11.6162	4.48787	-0.942512	5.65263	-4.19342	-1.66568	1.54535
3.09921	2.34835	6.10523	-10.773	-4.48534	3.67493	-5.51477	-1.28714	-13.4549	-12.4342	4.07823	-0.644761	5.48061	-4.21999	-1.81865	1.60164
2.96545	2.47374	5.5963	-11.1344	-3.6801	3.69081	-5.69393	-1.35006	-13.1535	-12.5035	3.68163	-0.824883	5.51959	-4.19028	-2.03789	1.13275
2.95492	2.69277	5.09867	-10.8032	-3.86507	3.65664	-5.59888	-1.37703	-12.6365	-12.9375	2.94464	-0.53039	5.17966	-4.13441	-2.16622	1.04663
2.77698	3.02432	4.53772	-10.8046	-2.81583	3.51777	-5.46524	-1.4563	-12.1602	-13.4074	2.52443	-0.867177	4.97906	-4.121	-2.43701	0.762521
2.46094	3.48984	3.98997	-10.5471	-2.4453	3.648	-5.36456	-1.54603	-12.0295	-13.5445	1.68981	-0.906804	4.85799	-4.0872	-2.55342	0.436929
1.92048	3.70556	3.42949	-10.507	-2.04058	3.79163	-5.28822	-1.49992	-11.7455	-13.9774	1.50262	-0.974216	5.12065	-3.96061	-2.50791	0.16856
1.5662	3.90853	2.95252	-9.81801	-1.70988	3.59833	-5.06302	-1.67965	-11.6081	-14.4066	0.390613	-1.97277	4.69202	-3.64372	-2.8072	-0.201723
1.41724	4.46997	2.27756	-9.27269	-0.99642	3.88391	-4.70937	-1.74607	-11.3201	-14.6943	0.350494	-2.35551	4.55611	-3.80575	-2.85816	-0.47464
1.07005	4.98982	1.94507	-9.17882	-0.572654	3.70423	-4.71743	-1.8949	-10.9415	-15.1005	-0.589959	-2.6616	4.2289	-3.61674	-2.73551	-0.732523
0.550131	5.34306	1.5601	-8.84386	-0.22336	3.5697	-4.18654	-2.10326	-10.6379	-15.392	-1.01514	-2.81064	3.76858	-3.68861	-3.32895	-1.15958
0.355724	5.86908	1.22062	-8.37961	-0.114733	3.59345	-4.30262	-2.98649	-10.4235	-15.4335	-1.39043	-3.13348	3.83219	-3.60492	-3.69968	-1.04644
0.769303	5.78597	0.88867	-8.22915	0.513871	3.52859	-4.13661	-3.09443	-10.1258	-15.358	-1.26864	-3.24308	3.08729	-3.34053	-3.46042	-1.40544
0.608235	6.22677	0.444143	-7.3734	0.82443	3.29055	-3.95046	-3.06482	-9.82093	-15.2679	-1.31087	-3.55148	2.37038	-3.33945	-3.86454	-1.43898
0.462043	6.42998	0.147226	-6.86186	1.28684	3.41665	-3.81461	-3.48893	-9.13526	-14.8545	-0.846398	-3.71728	2.01575	-3.46913	-4.10643	-1.42072
0.25473	6.39395	0.117318	-6.89642	1.58639	3.34331	-3.71953	-3.05922	-8.60819	-14.7173	-0.402951	-3.73714	1.8404	-3.53194	-4.16195	-1.62388
0.31612	6.43934	-0.085675	-6.68234	2.0619	3.33244	-3.8378	-3.18465	-8.1227	-14.2075	-0.279478	-3.12239	1.75798	-4.03537	-4.25049	-1.67675
0.569207	6.20049	-0.645456	-6.3174	2.53303	3.34922	-3.69229	-2.89923	-7.58266	-13.8314	0.225156	-3.19077	1.70457	-3.86802	-4.55539	-1.72718
0.693412	6.25495	-0.882516	-6.06288	2.89883	3.26785	-3.67823	-2.98724	-6.69143	-13.2993	0.573349	-3.32947	1.70533	-3.90857	-4.74926	-1.73253
0.779599	6.17333	-1.21058	-5.75384	3.17444	3.10512	-3.28403	-2.43406	-6.06161	-13.2252	0.680839	-2.96166	1.23843	-4.02492	-4.96561	-1.71318
0.908068	5.86377	-1.03047	-5.29421	3.68039	3.07313	-3.39868	-2.34087	-5.69923	-12.9426	0.901813	-3.12309	1.4024	-3.91687	-5.0937	-1.90109
0.956472	5.7343	-1.18128	-5.09721	3.78772	2.84694	-3.17632	-1.86088	-4.84548	-12.3744	1.03171	-3.39853	1.56338	-3.82794	-5.20003	-2.04671
1.07771	5.61598	-1.24018	-4.78978	4.14069	2.87278	-3.09849	-1.53564	-4.18693	-11.9368	0.447908	-3.5385	1.88835	-3.90418	-5.73972	-2.06031
1.19549	5.36186	-1.59098	-4.38625	4.70569	2.83163	-2.54031	-1.29725	-3.33869	-11.2825	0.891944	-4.09618	2.45049	-3.79477	-5.64999	-2.11923
1.1988	5.16617	-1.39497	-4.04587	4.80039	2.60391	-2.2752	-0.800493	-2.76565	-10.9669	0.732279	-3.99359	2.33039	-3.72708	-5.37021	-2.34995
1.65644	5.23298	-1.85026	-3.7202	4.69245	2.65874	-1.71752	-0.34115	-2.26009	-10.6571	0.459415	-4.17561	2.72987	-3.62678	-5.56996	-2.509
1.80774	4.79688	-1.66692	-3.39666	4.68532	2.57347	-1.32035	0.190496	-1.53835	-10.0649	0.026014	-4.13987	2.86728	-3.40234	-5.67542	-2.80467
1.32224	4.40108	-1.75109	-2.96892	4.74608	2.30024	-0.856041	0.574145	-1.14588	-9.99072	-0.347383	-4.47081	3.54568	-3.34044	-5.95413	-2.96932
1.47245	4.45339	-1.65636	-2.61591	4.62171	2.40051	-0.30569	1.30556	-0.863936	-9.43041	-0.734459	-4.41824	3.63448	-3.08654	-5.98947	-3.14206
1.57194	4.17421	-1.96641	-1.96536	4.13336	2.37207	0.386202	1.87618	-0.452591	-9.15891	-1.35643	-4.26705	3.32927	-2.91203	-6.05223	-3.19786
1.47434	4.07879	-1.81161	-1.79998	4.24855	2.25616	0.956557	2.30481	-0.305005	-8.77446	-1.66685	-4.19577	3.1128	-2.55155	-6.05926	-3.34279
1.39553	3.91758	-2.22883	-1.07003	3.70672	2.17252	1.77197	2.91993	-0.218764	-8.43844	-2.25848	-4.27514	3.53422	-2.1321	-5.90383	-3.37775
1.40032	3.73034	-1.65262	-0.625481	3.35324	1.92723	2.87025	3.66172	-0.196234	-8.17014	-2.28666	-4.22877	3.72842	-1.9605	-5.66106	-3.46805
1.25208	3.81419	-1.7932	-0.26484	2.88426	1.98061	3.82014	4.11724	-0.162226	-7.79286	-2.70487	-4.17314	3.99367	-1.4933	-5.37607	-3.51442
1.37413	3.58635	-1.86651	0.228115	2.6705	1.97254	4.56529	4.83553	-0.141525	-7.4017	-2.99139	-4.31737	3.81411	-1.00423	-5.49193	-3.32484
1.53859	3.27217	-1.7411	1.01641	2.3685	1.75685	5.05898	5.50501	-0.354394	-6.96727	-3.07705	-4.54674	3.67428	-0.270107	-5.2943	-3.54559
1.75591	3.26362	-1.8689	1.1564	1.88785	1.68021	6.14204	5.7413	-0.445622	-6.67603	-3.337	-4.33376	3.88309	0.318727	-5.35979	-3.38094
1.86468	2.99903	-1.64289	1.52768	1.45541	1.42133	7.16887	6.04015	-0.959224	-6.48077	-3.55466	-4.331	4.18984	0.690937	-5.37068	-3.20863
2.24746	2.65787	-1.29359	1.87466	1.44094	1.2473	8.19923	6.31571	-1.3075	-6.42404	-3.50134	-4.1167	4.19752	1.16572	-5.64151	-2.94125
2.64473	2.47883	-1.05928	1.89164	1.12987	1.2071	8.71042	6.65543	-1.207	-5.97269	-3.64205	-4.31606	4.6183	1.70412	-5.89403	-2.69117
3.11443	2.28677	-0.736242	2.18401	0.93915	1.06866	9.90116	6.2818	-1.2533	-5.82988	-3.52661	-4.19976	5.16796	2.29207	-6.22294	-2.53716
3.20946	1.99673	-0.278863	2.16144	0.743288	0.967302	10.486	6.27545	-1.46702	-5.31995	-3.20472	-4.2335	5.53099	2.46893	-6.27058	-2.48586
3.47855	1.96148	0.093721	2.11578	0.52025	0.658564	11.1746	6.08489	-1.35685	-5.14492	-3.07608	-4.13391	5.68823	2.79044	-6.23631	-2.10766
3.64849	1.74697	0.857173	2.1256	0.138794	0.556559	12.08	5.672	-1.50885	-4.94275	-2.85808	-4.05422	5.8348	2.71976	-6.00909	-2.04115
3.60043	1.47118	1.2351	1.88757	-0.097986	0.48089	12.4394	5.57327	-1.52097	-4.78382	-2.60509	-3.88527	5.84133	2.66526	-5.38581	-1.85521
3.91187	1.14734	1.46529	1.83732	-0.215904	0.161666	12.9348	4.85215	-1.26	-4.60166	-1.8592	-3.77013	6.05243	2.51038	-5.05163	-1.80474
4.01215	0.89864	1.90139	1.54148	-0.221825	-0.062083	13.4218	4.2222	-1.20919	-4.59858	-1.91795	-3.83071	6.15233	2.37435	-4.03944	-1.45852
4.21563	0.925859	2.54142	1.40002	-0.59247	-0.298414	13.7599	4.15461	-1.00706	-4.26443	-1.18912	-3.73736	6.51447	2.73977	-3.08869	-1.53311
4.17696	0.475727	2.78048	0.887002	-0.825701	-0.542457	13.941	3.5136	-0.836509	-4.57258	-0.58484	-3.77219	7.06079	2.43711	-1.96874	-1.31737
4.14314	0.42281	3.35866	0.352447	-0.61725	-0.763796	14.0653	2.53046	-0.74724	-4.41184	-0.337981	-3.85444	7.28768	2.27028	-0.938482	-1.38423
4.104	0.139399	3.92562	-0.148985	-0.63427	-0.779084	14.2262	2.40693	-0.567336	-4.44864	0.175997	-3.82365	7.43131	1.95516	0.11259	-1.34579
4.14009	-0.030502	4.04421	-1.0296	-0.286198	-0.931597	14.2084	2.18346	-0.600709	-4.77717	0.477563	-4.01703	7.42748	1.75846	1.04342	-1.35394
3.84276	-0.147928	4.11702	-1.92929	-0.677788	-1.28628	13.8819	1.72561	-0.632196	-4.75368	0.939433	-4.02779	7.46343	1.92506	1.83908	-1.38086
3.81763	-0.141976	4.30796	-2.55935	-0.687374	-1.28764	13.6859	1.45322	-0.470638	-5.17501	1.5587	-3.89396	7.66591	1.66498	2.44154	-1.31796
3.50252	-0.401482	4.50859	-3.45569	-0.482435	-1.46746	13.3271	1.60257	-0.781521	-5.73074	2.25353	-4.10618	7.6483	1.72594	3.07661	-1.36196
3.30423	-0.441886	4.22442	-4.03397	-0.563429	-1.81549	12.8627	1.56248	-0.765313	-5.99016	2.76856	-3.85562	7.50121	1.66261	2.8961	-1.40389
2.9691	-0.460657	4.23246	-4.62868	-0.13491	-1.80909	12.2993	1.69334	-0.712015	-5.72227	3.46409	-4.33688	7.17525	1.78165	3.39795	-1.45934
2.93419	-0.548741	4.14764	-4.86809	-0.032292	-2.0337	11.8114	1.96817	-0.670148	-5.84428	4.1268	-4.58007	7.13501	1.23321	3.67674	-1.49064
2.63754	-0.563453	3.94162	-4.86948	0.076383	-2.27079	11.2648	2.4794	-0.981293	-6.30811	5.02369	-4.62382	7.29228	0.766672	4.1707	-1.19754
2.42846	-0.62384	3.77551	-5.2372	0.258115	-2.51845	10.9523	2.88443	-0.891325	-6.32698	5.31606	-4.74524	6.88945	0.371748	4.1536	-1.12557
2.35877	-0.748349	3.67033	-5.12415	0.341	-2.84471	10.061	3.24553	-1.36858	-6.30832	5.91339	-4.864	6.59189	-0.226223	5.05615	-1.24145
2.25299	-0.837311	3.6013	-5.27599	0.397937	-3.04681	9.68349	3.33985	-1.82461	-6.5571	6.25015	-4.82583	6.45995	-0.596267	5.03102	-0.989658
2.06656	-0.823639	3.53105	-5.08079	0.389827	-3.28007	9.07363	3.93565	-1.95802	-6.64325	6.88628	-5.11261	6.59235	-0.491211	5.77364	-0.977389
2.16084	-0.959456	3.30062	-4.97813	0.401133	-3.78647	8.40636	4.18535	-2.13739	-6.6441	7.13958	-5.12839	6.21152	0.133637	5.97887	-0.636511
2.01918	-0.979921	3.02263	-4.94206	0.208148	-4.02705	7.97947	4.6331	-2.37432	-6.61343	7.43023	-5.23395	6.00397	0.251094	6.74694	-0.411466
2.26809	-1.114	3.32272	-5.0772	0.473933	-4.53484	7.67851	4.55598	-2.38848	-6.60922	7.63589	-5.35117	5.60729	0.636354	7.5508	-0.192072
2.13365	-1.24053	3.09217	-4.71598	0.278162	-4.82002	7.36839	4.46677	-2.28611	-6.5862	7.94548	-5.31984	4.99286	0.811575	8.09234	-0.198923
2.04242	-1.33945	3.11817	-4.8961	0.518843	-5.20976	6.99785	4.17236	-1.90932	-6.71773	7.98955	-5.98372	4.95062	1.25558	9.08859	0.086616
1.928	-1.3263	2.94625	-4.42444	0.778896	-5.38454	6.87633	3.66809	-2.03113	-6.72463	7.9617	-5.59239	4.47895	1.35544	9.66766	0.051888
1.91343	-1.44901	2.86897	-4.12782	0.999625	-5.59158	6.48439	3.21688	-1.59982	-6.9132	7.56957	-6.20858	4.22764	1.51683	10.3422	0.275588
2.09189	-1.28479	2.72765	-3.7685	1.24277	-5.59542	6.47498	2.9912	-1.27999	-6.88663	7.57918	-6.0637	3.95729	1.62921	11.2639	0.315938
2.08684	-1.45427	2.64137	-3.40337	1.62334	-5.86737	6.61345	3.089	-1.04524	-6.723	7.11708	-6.16702	3.82063	2.00529	11.6595	0.529085
2.12056	-1.30007	2.70901	-3.04423	1.9036	-5.87758	6.31781	3.341	-0.329878	-6.61723	6.76808	-6.41718	3.45679	2.09712	12.1678	0.660744
2.02337	-1.33592	2.35045	-2.86655	2.30043	-5.97147	6.66801	3.8189	-0.291228	-6.77287	6.5016	-6.76654	3.40556	2.38587	12.7269	0.932762
1.94557	-1.26086	2.3859	-2.70035	2.66147	-6.08666	6.45782	4.24063	0.249362	-6.41641	6.06436	-7.13928	3.03607	2.62362	13.3046	1.04917
1.83091	-1.14777	1.97882	-2.67596	3.28593	-5.81718	6.80266	4.46209	0.636434	-6.45145	5.27147	-7.42337	2.86381	2.77381	13.4482	1.07299
1.73902	-1.12661	1.91176	-2.57502	3.78124	-6.05365	6.95386	4.68898	0.714481	-6.24959	5.13323	-7.41704	2.55064	2.65265	13.5972	1.35096
1.85058	-1.0712	1.8896	-2.50085	4.12068	-5.9097	6.94786	5.24794	0.741034	-6.59939	4.64196	-7.37112	2.5391	2.48141	13.7213	1.50155
1.75127	-1.0879	1.65603	-2.32973	4.34435	-5.81793	7.06738	5.80453	1.15991	-6.63758	4.68158	-7.48159	2.38165	2.47833	13.7771	1.45717
1.50239	-1.25341	1.36985	-2.35907	4.70028	-5.63259	7.06076	6.46429	1.23858	-6.66807	4.46539	-6.97484	2.1695	2.47982	13.5488	1.63572
1.32512	-1.18589	1.3605	-2.11239	4.77776	-5.58005	7.05615	6.91012	0.957592	-6.95505	4.28292	-6.94273	2.21181	2.25129	13.2564	1.81484
1.36468	-1.31549	1.06583	-1.96057	4.86806	-6.7081	6.90394	7.59871	0.946425	-6.88143	4.38129	-6.82758	1.74313	2.26477	12.8513	1.64208
1.18823	-1.34307	0.889075	-1.63075	4.91205	-6.4339	7.13968	7.87681	1.15143	-7.23133	4.36383	-6.8684	1.70648	2.16619	12.3393	1.96541
1.25888	-1.34967	0.844516	-1.29273	4.90615	-6.57447	7.16001	7.84985	0.819618	-7.70988	4.72859	-6.72975	1.61909	2.18031	11.9696	2.03886
1.22552	-1.47396	0.596271	-1.13978	4.86863	-6.35597	7.34475	8.38003	0.543162	-7.95881	5.06756	-6.56596	1.40818	2.45512	11.0323	2.27024
1.03126	-1.41218	0.377211	-1.1504	4.49465	-6.61946	7.32867	8.38585	0.578378	-8.35103	5.08397	-6.48266	1.42392	2.69733	10.5679	2.59828
1.09856	-1.40324	0.183493	-0.644803	4.63675	-6.31306	7.2069	8.83883	0.254582	-8.47597	5.13976	-6.86501	1.35246	2.81128	9.71206	2.45703
0.953025	-1.3926	0.095695	-0.754903	4.64348	-6.15928	7.30723	8.95532	0.162432	-8.57237	5.20312	-6.81724	1.32016	3.09897	8.87663	2.48013
1.07736	-1.50658	-0.016582	-0.565981	4.52929	-5.92936	7.19277	9.14406	0.125202	-8.31455	4.93457	-6.94185	1.34329	2.93614	7.95555	2.4154
0.999108	-1.54883	-0.209473	-0.320408	4.39871	-5.52222	7.32606	9.06301	0.078817	-8.10805	5.15504	-7.28886	1.1763	3.03909	7.23146	2.06523
1.0364	-1.45228	-0.270641	-0.132319	4.29211	-5.16881	7.4916	9.00326	-0.126248	-7.86047	5.30074	-7.76019	1.41429	3.09368	6.56396	2.23242
0.999031	-1.33236	-0.553295	-0.108654	4.22036	-5.38058	7.61945	8.97707	-0.106171	-7.92047	5.56897	-7.74404	1.17133	3.26257	5.76849	2.5285
0.973815	-1.23838	-0.667091	-0.304686	4.50705	-4.98204	7.65851	9.16091	-0.195395	-7.64763	5.82351	-7.76495	1.28396	3.5462	5.07111	2.31401
1.03681	-1.2342	-0.837516	-0.42531	4.19852	-4.78798	8.06312	8.88833	-0.249143	-7.61141	5.96646	-7.91012	1.24239	3.5927	4.1441	2.05552
1.10763	-1.22089	-0.627396	-0.519068	4.2771	-4.63579	8.23273	8.91173	-0.288239	-7.37441	6.11559	-7.62182	1.4019	3.84771	3.55319	1.92816
1.04663	-1.21121	-0.464436	-0.602981	4.33885	-4.32995	8.19445	8.65854	-0.406862	-6.69586	6.45418	-7.18074	1.47395	3.91186	2.79432	1.93078
0.972132	-0.925535	-0.53	-0.547641	4.12587	-4.15054	8.2839	8.69603	-0.531764	-6.16417	6.97271	-6.56547	1.58621	4.02881	2.08465	1.69206
0.952571	-0.725333	-0.390473	-0.363678	4.3972	-3.92863	8.25428	8.6092	-0.648059	-5.79563	7.48779	-6.37365	1.46015	4.35429	1.75044	1.61842
0.850483	-0.781423	-0.48752	-0.522931	3.99426	-3.64358	7.9818	8.25694	-1.09731	-5.51715	8.08616	-5.85926	1.56075	4.39661	0.930553	1.18825
0.988287	-0.223371	-0.444849	-0.2893	3.75685	-3.03276	8.04633	8.33496	-1.83014	-5.01643	8.90782	-5.60712	1.59346	4.57949	0.645904	0.843135
0.948214	-0.348631	-0.385379	-0.0213	3.7431	-2.61293	7.7476	8.16072	-1.8328	-4.89493	9.56651	-4.88222	1.63342	4.94088	0.574397	0.561377
1.03219	-0.24892	-0.336804	-0.142401	3.58543	-2.31974	7.59603	7.84807	-2.67966	-4.64359	9.89049	-4.67218	1.67555	4.9945	0.566829	0.343525
1.03625	-0.027879	-0.317631	0.120537	3.53866	-1.7341	7.33293	7.89589	-2.29107	-4.46345	10.7191	-4.24686	1.53903	5.17313	0.632475	0.223936
0.938872	-1.04296	-0.334064	0.133594	3.3363	-1.24651	7.287	7.58226	-2.58243	-4.25461	10.687	-4.07029	1.33614	5.37676	0.84179	0.375066
1.02256	-0.706073	-0.181269	0.379641	3.26614	-0.781809	7.24561	7.25258	-2.7136	-4.44743	11.421	-3.64466	1.06124	5.2526	1.21456	0.43857
0.875313	-0.941572	-0.207374	0.414859	3.07428	-0.184624	7.01261	7.11739	-3.58842	-4.34233	11.4246	-3.19303	1.11917	5.67879	1.14322	0.596586
0.725802	-0.95171	-0.195859	0.72588	2.99613	0.497392	7.17337	7.12112	-3.07592	-4.3888	11.4196	-3.2703	1.05096	5.83665	1.03264	0.706017
0.925318	-0.850487	-0.363826	0.78263	2.83963	0.954765	7.13796	6.9313	-3.63764	-4.71809	11.283	-3.29772	0.968089	5.74992	1.48523	0.759756
0.747921	-1.08757	-0.467896	0.777213	2.38275	1.45466	6.82221	6.63802	-2.04722	-4.72766	10.9728	-3.08821	0.78117	5.94524	1.12626	1.14583
0.655035	-1.16956	-0.607913	0.956135	2.42317	2.11286	6.74669	6.68949	-2.31426	-4.93508	10.9385	-2.9501	0.628914	6.26569	1.4442	1.22746
0.46114	-1.29638	-0.623791	0.850477	2.176	2.55976	6.65036	6.52296	-2.16835	-4.86136	10.788	-2.81534	0.670961	6.59145	1.4195	1.36486
0.296514	-1.47711	-0.746657	0.719734	2.13304	3.03019	6.4739	6.42737	-2.39864	-5.10438	10.4753	-2.76731	0.254084	6.73009	1.9176	1.52522
0.142003	-1.51049	-1.05128	0.856942	1.87467	3.46786	6.42878	6.18722	-2.1935	-5.15426	10.5016	-2.54422	0.072094	6.95456	1.9145	1.46781
0.048373	-1.75751	-1.08065	0.457343	1.62219	3.99311	6.50074	6.08081	-2.24899	-5.11695	10.1583	-2.19268	0.118812	6.94126	2.07453	1.75208
-0.254238	-1.88194	-1.40087	0.59232	1.70669	4.76374	6.22116	5.74598	-1.7568	-5.03201	10.0988	-2.24979	0.098001	6.78968	2.13992	2.16464
-0.496858	-1.73773	-1.42486	0.253382	1.29	4.95366	5.92838	5.95352	-1.7229	-4.94131	9.7608	-1.75634	0.187334	7.01607	2.18463	2.16424
-0.810027	-2.00881	-1.54604	0.207971	1.35503	5.14798	5.87329	5.68558	-1.703	-5.03983	9.86192	-1.69718	-0.093498	6.95982	1.97475	2.10797
-0.947447	-2.33483	-1.63501	-0.037661	1.17879	5.5805	5.90459	5.6177	-1.43099	-4.88361	9.74535	-1.41873	-0.116403	6.93732	1.87403	2.22001
-1.51926	-2.33958	-1.87137	-0.217023	1.05319	5.89585	5.45492	5.59006	-1.19333	-4.83868	9.5982	-1.0175	-0.441648	6.65933	2.05642	2.19387
-1.60221	-1.68361	-2.03477	-0.353017	1.04984	6.1433	5.52985	5.57574	-1.01989	-4.9061	9.68723	-1.28528	-0.254913	6.89055	1.97818	2.17566
-1.86335	-1.71903	-2.02649	-0.518568	1.04614	6.35718	5.13114	5.60905	-0.950357	-4.82121	9.50012	-0.865124	-0.665685	6.46199	2.15079	2.37678
-2.22153	-1.75285	-2.24208	-0.648594	0.905945	6.33251	5.05029	5.54174	-0.548981	-4.76434	9.64301	-0.870832	-0.704363	6.33052	2.68268	2.69756
-2.05152	-1.38209	-2.29222	-0.978608	0.802782	6.41026	4.66385	5.6641	-0.678491	-4.45632	9.5966	-0.849877	-0.608385	6.17073	2.75777	2.58259
-2.65886	-1.50523	-2.40884	-1.0303	0.821752	6.51836	4.61578	5.59048	-0.506666	-4.68869	9.76591	-1.03942	-0.910085	5.93131	2.8326	3.08527
-3.19453	-1.55413	-2.68306	-1.10864	0.743791	6.601	4.36962	5.47684	-0.422101	-4.68137	9.41741	-1.20382	-1.03605	5.74934	3.15437	3.21046
-3.17564	-1.39049	-2.88722	-1.22717	0.674408	6.49867	4.21578	5.3779	-0.64793	-4.94307	9.59179	-1.96073	-1.02547	5.32427	3.01512	3.4917
-3.61518	-1.55968	-2.90561	-1.44376	0.621853	6.02444	4.13101	5.42439	-0.48224	-4.84125	9.4567	-2.00713	-1.15054	5.09565	3.24661	3.7583
-3.99437	-1.62589	-3.02712	-1.37368	0.692606	6.00514	3.8534	5.24799	-0.368786	-4.78106	9.47508	-2.17243	-0.890249	4.86735	2.96422	3.7916
-4.32427	-1.47176	-3.02628	-1.37274	0.637614	5.5132	3.51858	4.98999	-0.655566	-4.76742	9.32564	-2.23961	-0.972346	4.50842	3.28849	4.10993
-4.67952	-1.41384	-3.18382	-1.42636	0.597805	5.34722	3.50851	5.02053	-0.673487	-4.53388	9.15534	-2.70487	-1.04603	4.24093	3.08658	4.08005
-4.97253	-1.49166	-3.51368	-1.64267	0.561293	5.17735	3.48214	4.90453	-0.729539	-4.56156	9.14465	-3.01269	-0.665201	3.81177	3.04379	4.15556
-5.28852	-1.23878	-3.54214	-1.99035	0.486671	4.9035	3.49746	4.86205	-0.916255	-4.56136	8.98042	-3.47118	-0.262035	3.57204	3.30048	4.35723
-5.76116	-1.08724	-3.65473	-2.00664	0.643193	4.13614	3.3941	4.85966	-0.782109	-4.52419	9.07894	-3.71358	-0.367318	3.40997	3.196	4.53525
-7.51385	-0.946477	-3.78553	-1.96258	0.513227	3.69927	3.27494	4.88699	-1.01108	-4.33323	9.16598	-4.04195	-0.541672	2.96355	3.20794	4.78085
-8.15986	-0.918523	-3.7507	-2.17938	0.416923	3.46458	3.18824	4.68762	-1.02553	-4.25895	8.96605	-4.14206	-0.661246	2.63028	2.73466	4.77335
-8.91168	-0.695282	-3.93261	-2.23582	0.500039	3.05617	3.15371	4.82304	-1.04188	-4.03394	8.95165	-4.39877	-0.727314	2.17423	2.65468	4.68348
-9.18007	0.148295	-4.0604	-2.43516	0.474952	2.63174	3.12588	4.92444	-1.29368	-4.46872	8.91113	-4.27043	-0.949297	2.09568	2.51502	4.82172
-9.67735	0.699868	-4.10582	-2.43354	0.3192	2.47848	2.98751	4.94116	-1.20912	-4.29712	8.80045	-4.86153	-1.05235	1.99256	2.20835	4.9009
-9.95529	0.765548	-4.23358	-2.73233	0.271709	2.49049	2.9938	4.86792	-1.47029	-4.28007	8.82085	-5.19265	-1.33101	1.63028	2.18669	4.94692
-10.0655	1.09622	-4.44177	-2.77589	0.300824	2.22403	2.95881	4.65261	-1.39486	-4.40567	8.67364	-5.33143	-1.59464	1.50823	1.91343	4.98632
-10.5236	1.5965	-4.49242	-2.83927	0.034926	1.98142	2.95784	4.67511	-1.43211	-4.25776	8.67882	-5.61256	-1.793	1.33272	1.69885	5.09878
-10.3952	2.22272	-4.58128	-3.00481	-0.063775	1.92368	2.91631	4.83507	-1.34178	-4.21714	8.48839	-5.64876	-1.76588	1.05847	1.5191	5.23948
-10.5798	2.51003	-4.36248	-3.13812	0.129341	1.63951	2.84665	4.79713	-1.8025	-4.33772	8.49033	-5.75008	-1.92569	0.670819	1.22248	5.33428
-10.7247	2.94046	-4.43712	-3.05504	-0.066762	1.50194	2.7726	4.76906	-1.71444	-4.18243	8.22145	-5.83501	-2.29446	0.636304	1.06228	5.18441
-10.7142	3.2459	-4.58514	-3.27366	-0.151733	1.6362	2.61779	4.65752	-1.74977	-4.16434	8.15971	-5.83835	-2.55941	0.334328	0.70928	5.09654
-10.7523	3.67139	-4.54464	-3.2814	-0.387085	1.87523	2.54725	4.49739	-1.5383	-4.13073	8.05658	-6.01615	-2.78535	0.275589	0.62958	4.95003
-10.6519	4.08753	-4.5616	-3.33106	-0.264024	2.06241	2.75264	4.45813	-1.63979	-3.87213	7.65935	-6.07404	-2.78123	0.051909	0.087611	4.89094
-10.4085	4.58782	-4.49088	-3.34303	-0.406055	1.91594	2.66572	4.39634	-1.72434	-4.2046	7.50334	-5.57403	-2.92953	-0.045406	-0.237672	4.91242
-10.6604	4.76213	-4.51196	-3.42801	-0.562956	2.01587	2.49412	4.36273	-1.78124	-4.09517	7.12013	-5.72215	-2.96981	-0.304248	-0.41354	4.88857
-10.6398	5.08142	-4.63296	-3.32416	-0.632249	2.13393	2.50176	4.27768	-1.80758	-3.89349	6.9766	-5.46485	-2.78151	-0.269366	-0.482329	5.02036
-10.4844	5.3275	-4.7167	-3.35939	-0.726572	2.85184	2.501	4.16519	-1.97015	-3.81007	6.58019	-5.41191	-2.84433	-0.39139	-0.924797	5.26366
-10.5034	5.45414	-4.84266	-3.24586	-0.776554	2.77508	2.3988	4.17991	-2.26445	-3.74595	6.43549	-4.87451	-2.98768	-0.406638	-1.13065	5.01238
-10.8052	5.3624	-4.65055	-3.37254	-0.965673	3.21345	2.5076	4.08897	-2.13148	-3.60012	6.14221	-5.11203	-2.91402	-0.520109	-1.10847	5.15663
-10.9453	5.52821	-4.98783	-3.50233	-1.06161	3.38478	2.32744	3.98661	-2.77735	-3.54187	5.96517	-4.82074	-2.65602	-0.645993	-1.36826	5.27711
-11.2493	5.42291	-5.0518	-3.52375	-1.07521	3.75196	2.45499	4.01988	-3.14275	-3.46606	5.74887	-5.04131	-2.78335	-0.49676	-1.39804	5.18833
-11.377	5.24048	-5.26832	-3.72361	-1.19449	3.86967	2.45409	3.88971	-3.39517	-3.55538	5.57392	-4.71825	-2.86009	-0.744057	-1.38298	5.30914
-11.4447	4.77951	-5.74029	-3.79865	-1.39268	3.89042	2.50909	3.99137	-4.36201	-3.36002	5.53297	-4.39956	-2.55822	-0.668231	-1.49524	5.1509
-11.6948	4.22538	-5.64636	-3.80143	-1.43183	3.61988	2.36749	3.91992	-4.69802	-3.4583	5.32047	-4.21751	-2.16069	-0.819591	-1.44789	4.83717
-11.5068	3.61894	-6.0231	-3.925	-1.70628	3.76523	2.5017	3.74344	-5.23269	-3.52997	5.3534	-4.37527	-2.15787	-0.778153	-1.22718	4.9508
-11.5863	2.64262	-6.1536	-4.05958	-1.71501	3.97162	2.42575	3.73117	-5.52717	-3.76074	5.26949	-4.07528	-2.00955	-0.906358	-1.48833	4.8985
-11.6176	1.84926	-6.10058	-4.16965	-2.05187	4.1979	2.65953	3.64182	-5.92636	-3.7544	5.40594	-3.9471	-1.9847	-1.02826	-1.40309	4.67944
-11.8837	0.756811	-6.37458	-4.1002	-2.17411	4.33	2.48944	3.38315	-6.36106	-3.86895	5.5178	-4.00528	-1.53093	-1.13372	-1.2519	4.56182
-11.5645	0.032516	-5.9088	-4.34909	-2.51273	4.20854	2.52661	3.17429	-6.76905	-3.9427	5.49037	-3.92099	-1.2566	-1.09672	-1.32744	4.50181
-11.237	-1.32003	-5.46351	-4.32818	-2.70811	4.34826	2.49398	2.94487	-7.30465	-3.82044	5.48718	-4.22316	-0.715978	-1.12564	-1.29614	4.42861
-11.3753	-1.80983	-5.52439	-4.63714	-2.83562	4.39298	2.43498	2.80051	-7.84877	-3.96363	5.72481	-4.79196	-0.423129	-1.21986	-1.28736	4.1933
-11.1546	-2.29308	-5.15848	-4.5674	-3.02881	4.18197	2.46307	2.48773	-8.0522	-4.06398	5.60546	-4.98338	-0.194787	-1.4459	-1.25579	4.13229
-10.8882	-2.55186	-4.92635	-4.62651	-3.12005	4.25964	2.07038	2.17667	-8.47328	-4.07333	5.80905	-5.15198	-0.069171	-1.55618	-1.15629	3.96332
-10.3564	-2.84912	-4.96707	-4.70799	-3.30132	4.21007	2.05695	1.9548	-8.97993	-4.12621	6.03453	-5.14072	-0.03682	-1.68983	-0.988653	3.73306
-9.81243	-2.67042	-4.57926	-4.84405	-3.46196	4.86678	2.17356	1.69586	-9.07438	-4.31791	5.94513	-5.16816	0.031544	-1.68508	-1.04042	3.46778
-9.54742	-2.57448	-4.39911	-4.8274	-3.58141	5.04091	2.02026	1.47616	-9.54983	-4.33968	5.94935	-5.51761	0.325824	-1.82564	-1.04928	3.59491
-9.0762	-2.38309	-3.91831	-4.90306	-3.59531	5.28986	2.00542	1.137	-9.83351	-4.45046	5.8346	-5.67589	0.974122	-1.71756	-1.11486	3.33742
-8.59737	-2.32109	-3.16643	-4.84795	-3.76994	5.69128	1.8577	0.752609	-9.95406	-4.60213	5.7809	-5.42997	1.06024	-2.01324	-1.26855	3.21185
-7.90046	-2.0881	-2.80084	-5.11956	-4.01499	6.13278	1.70398	0.508282	-9.89043	-4.64083	5.68403	-5.14399	1.36923	-1.76025	-1.21648	2.9807
-7.33631	-1.90654	-1.98707	-5.15168	-4.20421	6.71787	1.57605	0.24938	-10.0328	-4.51221	5.45616	-4.7616	1.62082	-1.72518	-1.19407	2.90897
-6.72514	-1.42874	-1.42138	-5.32981	-4.52972	7.36217	1.33468	-0.163098	-9.83361	-4.26615	5.36477	-4.39389	2.03065	-1.65909	-1.19666	2.72768
-5.26282	-0.116758	-1.02054	-5.4352	-4.58489	7.24264	1.10058	-0.32237	-9.83132	-4.67855	5.11611	-3.97356	2.58568	-1.82755	-1.23814	2.56435
-5.11907	-0.409574	-0.457812	-5.54144	-4.84272	8.04805	0.824521	-0.589136	-9.82621	-4.77146	5.11319	-3.51406	3.425	-1.70751	-1.24305	2.31678
-4.44854	0.108673	-0.195029	-5.43028	-5.18684	8.21038	0.579399	-0.633246	-10.4865	-4.85734	4.82741	-2.97059	3.75563	-1.94254	-0.982717	2.34573
-4.02532	0.260238	0.106585	-5.58715	-5.2951	8.41611	0.414572	-1.00489	-10.7755	-5.09204	4.64095	-2.50977	4.0255	-1.89607	-1.07442	2.10093
-2.94226	0.698571	0.258207	-5.58085	-5.56006	8.38359	0.140609	-1.30164	-10.5149	-5.2788	4.63269	-2.38245	4.40801	-1.79863	-1.03639	2.20036
-2.64177	0.853936	0.5721	-5.54338	-5.73639	8.34071	-0.236491	-1.50223	-11.0333	-5.37169	4.47173	-2.20047	4.66821	-1.5088	-0.894046	2.14603
-2.11018	1.15551	0.678551	-5.87061	-5.97925	8.25254	-0.503884	-1.77678	-12.4306	-5.58795	4.41135	-1.8638	4.99284	-1.68973	-0.901644	2.15253
-1.63503	1.44592	1.10156	-5.97555	-6.07583	8.23192	-0.838211	-2.29085	-13.0705	-5.89924	4.36852	-1.53173	5.44013	-1.62988	-1.09218	2.06419
-1.03058	1.58475	1.36504	-5.7636	-6.02155	8.00133	-1.24533	-2.57807	-13.598	-6.00188	4.33919	-1.68432	5.65176	-1.31026	-0.921641	1.95373
-0.521568	1.76231	1.62126	-5.88562	-6.20272	7.95584	-1.57044	-2.75997	-13.8083	-6.31225	4.36726	-1.72694	5.86158	-1.00906	-0.933394	1.90502
0.131855	2.08	1.88101	-5.58592	-6.34063	7.69993	-1.77365	-2.97171	-14.0518	-6.59101	4.27412	-2.07029	6.06278	-0.959415	-0.989015	1.80096
0.610902	2.49478	1.92364	-5.50399	-6.14362	7.53697	-1.60346	-3.17851	-13.9454	-6.85368	4.32594	-2.19811	6.2544	-0.555348	-0.884258	1.72819
0.983652	3.04463	2.34143	-5.48026	-6.35373	7.26572	-1.94615	-3.69915	-14.214	-7.11386	4.13028	-2.53634	6.32913	-0.570878	-0.814097	1.71882
1.37628	3.51362	2.72736	-5.23914	-6.14195	7.40253	-2.2911	-3.65508	-14.236	-7.42744	4.09169	-2.37209	5.96999	-0.066186	-0.905345	1.71159
1.69577	3.71705	3.10931	-5.59875	-6.19532	7.07073	-2.43448	-3.87386	-13.8697	-7.69924	4.42302	-3.0249	6.02869	0.098562	-1.0146	1.69232
1.85299	4.07128	3.61968	-5.64173	-5.73244	7.09087	-2.69114	-3.91501	-13.8714	-7.96671	4.16184	-3.25911	6.03315	0.251897	-1.20911	1.65293
2.14167	4.62461	3.92282	-5.77557	-5.67393	6.81816	-3.0581	-4.11702	-14.0266	-8.41551	4.41621	-3.23413	5.9118	0.389145	-1.44003	1.63644
2.83396	5.43907	4.2925	-5.67895	-5.44959	6.80257	-3.19047	-4.18477	-14.0904	-8.82477	4.20323	-3.31088	5.88793	0.526847	-1.42658	1.6441
2.41697	5.91463	4.46357	-6.38686	-5.10269	6.7733	-3.09857	-4.26445	-14.0591	-8.79622	4.26476	-3.47	5.58284	0.62445	-1.52957	1.49416
2.26973	6.19536	4.72346	-6.77102	-4.74302	6.80486	-3.37234	-4.35568	-14.0243	-9.23584	4.5116	-2.94971	5.72011	0.562759	-1.17671	1.58297
2.01111	6.81975	4.73568	-6.90655	-4.55132	6.8906	-3.96126	-4.13666	-13.6157	-9.48499	4.69833	-3.20458	5.56369	0.387275	-1.68895	1.51923
1.73842	7.30691	4.95524	-7.22061	-4.20996	6.81735	-4.1571	-3.97382	-13.4808	-9.92809	4.95246	-3.11287	5.00251	0.547333	-1.55544	1.54486
1.63143	7.02882	5.08187	-7.13226	-3.80062	6.93486	-4.40761	-3.52522	-13.3906	-10.2299	5.24255	-2.90048	4.31035	0.253491	-1.70438	1.49297
1.34178	7.10054	5.05512	-7.60251	-3.46569	6.76372	-4.81983	-3.45442	-13.1437	-10.525	5.66031	-2.89147	3.39438	0.160555	-1.7141	1.51377
1.03225	7.22724	5.00258	-7.47858	-3.06224	6.84329	-4.88271	-3.32363	-13.3835	-10.7854	5.94034	-3.12889	3.22924	-0.19107	-1.64852	1.44938
0.843564	7.28056	4.95685	-7.59919	-2.4874	6.68379	-5.08456	-3.05126	-13.1929	-11.052	6.25659	-3.10848	2.58178	-0.217982	-1.59593	1.55896
0.761026	7.02535	4.4495	-7.56759	-2.23755	6.79668	-5.47502	-3.08819	-13.2774	-11.5622	6.08057	-3.18459	2.38205	-0.428445	-1.64405	1.47565
0.676259	7.10093	4.36603	-7.37076	-2.05857	6.32944	-5.27903	-2.90277	-13.0414	-11.7317	5.78059	-3.25328	1.68801	-0.537821	-1.7343	1.24781
0.6908	6.72277	3.82889	-7.42727	-1.39772	6.2803	-5.54838	-2.61948	-13.4091	-12.1827	5.38351	-3.36014	1.34891	-1.21522	-1.6624	1.18479
0.755967	6.60124	3.56339	-7.63144	-1.44099	6.45048	-5.34993	-3.47156	-13.2084	-12.3981	4.83874	-3.51427	0.989219	-1.31364	-1.66653	1.17899
0.877914	6.54821	2.95302	-7.42736	-0.660421	6.36338	-5.44219	-3.2752	-12.8657	-12.9352	4.00724	-3.58756	0.986545	-1.15758	-1.61581	1.1171
1.05823	6.36278	2.58431	-7.30392	-0.483804	6.34056	-5.30928	-3.3802	-12.9999	-13.1248	3.31639	-3.49102	0.770605	-1.14404	-1.58651	1.06858
1.1539	6.0779	1.95277	-6.97205	-0.282174	6.26507	-4.94484	-3.17013	-12.9384	-13.7775	2.84538	-3.51533	0.740311	-0.850804	-1.64699	1.02159
1.06664	5.66308	1.63743	-6.69559	0.138574	6.18205	-4.91192	-3.21763	-12.8867	-14.1995	2.3464	-3.70749	0.70952	-1.02537	-1.74145	0.887101
1.2149	5.66703	1.2523	-6.9557	0.41609	5.94107	-4.56803	-3.35416	-12.9375	-14.7033	1.74652	-3.63933	0.537629	-0.867296	-1.5867	0.884522
1.24589	5.28059	0.748583	-6.58933	0.290354	5.64053	-4.24817	-3.38768	-12.9019	-15.0994	1.36261	-3.70097	1.42212	-0.68119	-1.90417	0.650206
1.22664	5.1762	0.67873	-6.30745	0.930837	5.50962	-3.96414	-3.38596	-12.6208	-15.5053	-0.297022	-3.62678	1.20876	-0.603515	-2.0869	0.49084
1.02736	4.97621	0.411625	-5.66232	1.42094	5.52736	-3.7406	-3.23473	-12.4476	-15.8725	0.164761	-3.6613	1.58959	-0.61073	-2.20012	0.51634
1.13382	4.81483	0.122466	-5.65674	1.69131	5.32361	-3.51939	-3.68879	-12.0591	-15.963	0.243545	-3.48325	2.15105	-0.377735	-2.59034	0.2167
1.16242	4.75265	0.099253	-5.25494	2.30896	5.17016	-3.31062	-3.72854	-11.655	-16.2838	0.526985	-3.7953	2.54387	-0.708344	-2.48058	0.235238
0.906875	4.53509	-0.115003	-5.44997	2.46636	5.08317	-3.10319	-3.88615	-11.295	-16.209	1.01607	-3.78614	2.37782	-0.583897	-3.05923	0.063033
0.959222	4.04552	-0.400294	-4.90529	3.15546	4.96659	-3.04196	-3.94079	-10.507	-16.258	1.03092	-3.96502	3.23146	-0.782071	-3.17915	-0.145218
0.695475	3.93714	-1.05589	-5.02951	3.45094	4.68916	-3.03167	-4.03529	-9.99844	-15.8839	1.26741	-3.72137	2.46191	-0.807959	-3.5484	-0.061598
0.863165	3.69378	-1.11066	-4.62548	3.87276	4.67906	-2.75202	-3.58465	-9.25022	-15.5604	1.59185	-3.97296	2.78152	-0.852894	-2.50331	-0.200654
0.879627	3.52551	-1.62343	-4.59843	3.96421	4.63244	-2.68736	-3.57026	-8.77092	-15.0395	1.83747	-4.07459	2.4542	-1.2606	-4.0364	-0.219208
1.21539	3.06304	-1.68928	-4.35704	4.7183	4.52736	-2.49965	-2.97765	-8.06252	-14.8599	2.17981	-4.0844	2.43814	-1.25859	-4.04898	-0.149801
1.63481	2.73302	-1.80839	-4.09491	4.95	4.39151	-2.47423	-2.86843	-7.53356	-14.3067	2.54346	-4.24005	2.65346	-1.46355	-4.28324	-0.202132
1.24347	2.43995	-2.09625	-4.13646	5.03092	4.38701	-2.06128	-2.38709	-7.07631	-13.7255	2.76287	-4.19519	3.25307	-1.11636	-4.47231	-0.22794
1.74427	2.30909	-1.96161	-4.09401	5.26462	4.11724	-1.62682	-1.92139	-6.33455	-13.2398	2.50691	-4.10547	4.1039	-1.85231	-4.66811	-0.293087
2.05391	1.84389	-1.983	-4.18468	5.39918	4.20648	-1.60379	-1.50749	-5.70344	-12.8955	2.92931	-4.20251	3.92132	-1.47642	-4.89217	-0.18008
2.70728	1.72872	-2.07851	-3.962	5.43549	4.25644	-1.44791	-0.913368	-5.00816	-12.5275	2.38756	-4.41309	3.96764	-1.67043	-4.90612	-0.246015
2.70789	1.03635	-2.13669	-4.22172	5.44373	4.20808	-0.86369	-0.588026	-4.31236	-11.9826	2.41812	-4.37743	4.1154	-1.44663	-5.14062	-0.237154
2.99357	1.04617	-2.14461	-3.74074	5.61629	4.23771	-0.408236	0.073151	-3.54398	-11.6369	2.04029	-4.43668	4.53496	-1.38742	-5.01528	-0.190922
3.26227	0.97919	-1.85505	-3.50911	5.35603	4.30942	-0.143616	0.851621	-3.18075	-11.1614	1.90968	-4.55451	5.01408	-1.21631	-5.17554	-0.507949
3.39902	0.508995	-1.91891	-3.38123	4.97634	4.33312	0.21819	1.37806	-2.755	-10.8562	0.956811	-4.66671	5.48735	-1.18378	-5.29281	-0.342258
3.70789	0.374345	-1.82951	-2.75873	4.66411	4.24763	0.85837	2.09611	-2.2543	-10.2234	0.65112	-4.54285	5.58943	-0.675963	-5.58698	-0.597926
3.85428	0.140514	-2.32254	-2.39446	4.35137	4.36503	1.42975	2.8477	-1.75979	-9.70832	0.15015	-4.57686	5.67134	-0.483956	-5.13632	-1.03008
4.04276	0.032736	-2.26824	-2.22461	3.83441	4.36193	2.21579	3.62344	-1.27689	-9.83141	-0.024078	-4.45417	6.26028	-0.279879	-5.18987	-1.16065
4.18585	-0.209406	-1.99604	-1.99206	3.414	4.14081	2.75435	4.29087	-1.04468	-8.78499	-0.387809	-4.4997	6.3068	0.080691	-5.53331	-1.36975
4.37799	-0.378306	-2.16395	-1.60145	3.22833	4.39103	3.70931	4.98546	-0.493263	-8.53131	-0.642883	-4.58329	6.74214	0.366095	-5.11457	-1.70398
4.21435	-0.579895	-2.21104	-1.36644	2.85109	4.12308	4.27072	5.76419	-0.100259	-8.09593	-0.88089	-4.50496	6.97781	0.594115	-5.39243	-1.91703
4.24178	-0.744102	-2.09863	-1.145	2.45245	4.0563	5.11819	5.94958	-0.10688	-7.77199	-1.05458	-4.56497	7.42776	0.948468	-5.40575	-2.17185
4.48249	-0.817233	-1.58936	-0.977682	1.94841	4.05211	5.97469	6.18764	0.099137	-7.31738	-1.25494	-4.79059	7.57275	1.29249	-5.79106	-2.25631
4.12034	-0.963468	-1.15917	-0.796744	1.89459	3.93029	6.61226	6.37437	-0.004442	-7.08848	-1.49244	-4.3095	7.80685	2.11585	-5.94042	-2.41953
3.86564	-0.951554	-0.681655	-0.630329	1.49146	3.82994	7.46016	6.46884	-0.013955	-7.16842	-1.27296	-4.48811	7.67317	2.53778	-5.81017	-2.63208
3.57245	-1.14931	-0.279211	-0.24086	1.11951	3.65515	8.25542	6.23418	-0.025785	-6.78748	-1.29792	-4.5832	7.38278	2.89038	-5.96773	-3.14073
3.23116	-1.04149	0.164749	-0.205389	0.678304	3.64176	8.7658	5.99212	-0.309723	-7.03571	-1.26372	-4.71048	7.20848	3.39779	-5.98313	-3.03819
2.79545	-1.03348	0.531175	-0.019166	0.322316	3.55301	9.58544	5.86647	-0.508939	-6.67024	-1.18543	-4.95774	6.62183	3.78349	-5.96501	-3.03096
2.64602	-1.19777	1.15218	-0.210688	0.015903	3.25107	10.4241	5.56602	-0.910653	-6.2746	-0.886454	-5.0043	6.39707	4.15377	-6.20375	-3.11826
2.45492	-1.10363	1.61065	-0.158558	-0.372031	3.14168	11.1083	4.87003	-0.901199	-5.78294	-0.629852	-5.15229	6.37277	4.20064	-6.40503	-3.1747
2.27157	-1.12391	1.88252	-0.453965	-0.641085	3.09313	11.4877	4.70002	-0.922893	-5.52263	-0.331105	-5.33713	6.52615	3.7634	-6.79434	-3.09671
2.38994	-1.37857	2.65026	-0.483316	-0.754488	3.25103	11.9602	4.41515	-0.975081	-5.40029	-0.153799	-6.0348	6.36603	4.17073	-7.15881	-3.29092
2.17335	-1.27636	3.02512	-0.986012	-0.903924	3.09551	12.736	3.84914	-1.03848	-5.21004	0.402305	-6.23647	6.80767	3.98718	-7.65241	-3.28592
1.96143	-1.31735	3.45635	-1.50047	-1.03287	2.98686	13.0476	3.26303	-1.1315	-4.87505	0.61629	-6.59546	6.53799	3.9942	-7.83089	-3.28534
1.78655	-1.60347	3.70039	-1.83596	-1.09378	2.97899	13.324	2.86499	-0.948414	-4.71631	1.16054	-6.23621	6.70401	3.93311	-7.82934	-3.56751
1.72986	-1.69085	3.81666	-2.44835	-1.0006	2.96892	13.693	2.54344	-0.716245	-4.70293	1.4253	-6.57142	6.22458	3.71164	-7.8106	-3.69466
1.71138	-1.58032	3.9034	-2.92111	-1.12727	2.91438	13.7401	2.22845	-0.970532	-4.00965	1.85342	-6.82816	6.21123	3.36778	-7.69	-3.69734
1.61455	-1.65451	3.76297	-3.6913	-0.915326	2.80448	13.7842	2.20234	-0.884941	-3.91856	1.97943	-7.62866	6.06509	3.27486	-7.49335	-3.91
1.51537	-1.59218	3.83129	-4.34824	-0.922161	2.94241	13.5318	2.04019	-0.791728	-3.92411	2.501	-7.67353	5.85737	2.75821	-6.48955	-3.65167
1.32535	-1.78276	3.7878	-4.70645	-0.921086	2.73046	13.4759	2.19075	-0.940931	-4.02096	2.90739	-8.08185	5.54497	2.5571	-5.60762	-3.89592
1.52664	-1.60263	3.65309	-5.01758	-0.745979	2.51996	12.8973	2.26844	-0.7475	-4.09265	3.475	-8.2419	5.16998	2.0617	-4.6426	-3.96234
1.40261	-1.43937	3.5236	-5.1254	-0.494511	2.52409	12.7101	2.55046	-0.580915	-4.65055	4.04277	-8.25638	5.01694	1.37804	-3.51232	-4.13636
1.72542	-1.55719	3.45114	-5.47992	-0.60025	2.3108	12.1384	2.75479	-0.822929	-4.66582	4.69577	-8.26627	5.19084	0.947865	-2.7181	-4.27311
1.4044	-1.8563	3.26253	-5.20483	-0.216064	2.18359	11.6396	3.01126	-1.0479	-4.71236	4.98782	-8.3288	5.09227	0.617889	-1.85855	-4.63169
1.38076	-1.77779	3.24519	-5.32034	-0.081591	2.18773	11.1545	3.14675	-1.50796	-5.17278	5.53235	-8.1027	4.70022	0.079573	-1.13123	-4.73743
1.40677	-1.64423	2.96057	-5.06239	0.092099	1.91494	10.4761	3.62223	-1.78815	-5.70915	5.94837	-8.1722	4.36565	-0.175627	-0.720637	-4.74782
1.31234	-1.71589	2.86827	-5.03913	0.389506	1.68968	10.2217	3.65019	-1.81359	-5.77578	6.29105	-7.85237	4.2987	-0.506935	-0.030457	-4.9381
1.34077	-1.73737	2.61251	-4.66894	0.439282	1.52264	9.39496	3.93418	-2.22797	-6.07448	6.81665	-7.59923	4.18666	-0.343973	0.793392	-5.01458
1.21709	-1.76357	2.51991	-4.7965	0.644706	1.2633	8.86328	4.04093	-2.15609	-6.33512	7.00034	-7.49522	4.06608	-0.137402	0.940868	-4.8887
1.17315	-1.64005	2.48084	-4.90578	0.764546	1.24826	8.54624	4.20773	-1.60964	-6.57327	7.41645	-7.39885	3.90119	-0.05587	1.60314	-4.84949
1.20606	-1.49968	2.26246	-4.47938	0.656583	1.07317	8.07723	4.34417	-1.5196	-6.53747	7.77831	-7.32661	3.67266	-0.129818	1.93699	-4.7262
1.12498	-1.39662	2.10156	-4.43474	0.858878	0.826199	7.66715	4.07937	-1.40034	-6.65587	7.8291	-7.33834	3.66527	-0.164944	2.40926	-4.57223
1.03967	-1.36141	1.95887	-4.26368	0.911202	0.838454	7.53529	4.14794	-1.19715	-6.75748	7.82984	-7.26977	3.43685	0.043903	2.68277	-4.21983
0.923203	-1.11044	1.81951	-3.89762	1.16724	0.559519	7.01313	3.32872	-0.890403	-7.07858	7.85642	-7.34026	3.35857	0.077158	3.249	-3.92099
0.882473	-1.02434	1.52829	-3.4707	1.34879	0.359906	6.71665	3.11077	-0.681111	-7.07948	7.53318	-7.49393	3.0648	0.454029	3.90813	-3.79484
0.868816	-1.15219	1.11217	-3.17	1.66724	0.385077	6.42738	3.14213	-0.175733	-6.83164	7.2393	-8.14929	2.93582	0.865267	4.27134	-3.50359
0.861209	-0.8652	1.19503	-2.81944	1.71058	0.127394	6.33465	3.37785	0.107177	-6.91037	6.77058	-7.88986	2.82074	1.22335	4.94952	-3.06733
0.762463	-0.693423	0.930348	-2.74569	2.18318	-0.162423	6.28742	3.81817	0.439841	-7.1943	6.2759	-8.80381	2.47836	1.65787	5.81302	-2.80968
0.771226	-0.405508	0.702327	-2.89241	2.6118	-0.178617	6.18972	4.24897	1.08581	-7.31671	5.75305	-8.27055	2.39882	2.04659	6.77449	-2.39791
0.813944	-0.138634	0.768458	-3.11451	3.13309	-0.297573	6.41308	4.31655	1.42093	-7.35078	5.2848	-7.98249	2.35576	2.71827	7.48224	-1.98677
0.748484	0.403725	0.389916	-3.03764	3.5364	-0.493748	6.39201	4.83114	1.20843	-7.12174	5.28386	-7.96082	2.18192	3.04178	8.11581	-1.44037
0.806059	0.522147	0.369936	-2.87346	3.73959	-0.573948	6.57672	5.15471	1.3376	-7.19185	4.71529	-7.38947	2.28242	3.33647	8.63009	-0.991728
0.703661	0.45339	0.103791	-2.88557	4.38055	-0.819623	6.42968	5.82784	1.4243	-6.7154	4.22848	-7.06023	1.97192	3.5469	9.6982	-0.804334
0.71315	0.60909	-0.071539	-2.60522	4.11371	-0.747911	6.71762	6.55115	1.13457	-6.76445	4.11791	-6.90181	2.01603	3.38602	10.203	-0.154383
0.678953	0.555379	-0.011191	-2.57738	4.66046	-0.93746	6.80262	7.31321	1.16281	-6.59627	4.46356	-6.35404	2.06357	3.14129	10.9783	0.385621
0.685546	0.683984	-0.265581	-2.31665	4.7524	-1.04393	6.64249	8.06407	0.622902	-6.44467	4.07809	-6.16578	2.01155	3.42002	11.381	0.853792
0.606428	1.22214	-0.32944	-1.97427	4.54731	-1.25688	6.83662	8.65371	0.641839	-6.6262	4.24732	-5.58281	2.11518	3.15267	11.7897	1.27612
0.604382	1.24821	-0.494368	-1.73454	4.70974	-1.19462	6.98638	8.8223	0.628319	-6.28157	4.32629	-5.46228	1.93423	3.44205	12.1368	1.75962
0.703087	1.51699	-0.391069	-1.48885	4.58357	-1.47609	7.05031	8.82056	0.535156	-6.46157	4.68213	-4.84593	1.9693	3.48345	12.6985	1.98848
0.467579	1.45327	-0.563768	-1.21646	4.64176	-1.6948	7.0284	9.24523	0.406254	-6.51306	4.8301	-4.07428	1.85369	3.55462	12.6983	2.33292
0.537114	1.4776	-0.800869	-0.943861	4.63747	-2.01872	6.90323	9.29474	0.053004	-6.81335	4.87119	-3.83921	1.87246	3.99967	12.8806	2.66764
0.492102	1.36225	-0.630583	-0.73359	4.65056	-2.42728	6.6674	9.55602	-0.037867	-6.84907	4.83503	-3.52297	1.81082	4.10367	12.7447	3.03025
0.340558	1.39209	-0.942948	-0.185688	4.62215	-2.58322	6.7301	9.66653	-0.235411	-7.43922	5.08434	-3.30375	1.96291	4.20212	12.5525	3.22658
0.454236	-0.180414	-0.698879	0.084684	4.54089	-2.91584	6.65722	9.75403	-0.369126	-7.99766	5.18051	-3.00298	2.0853	4.51742	12.3333	3.2489
0.564876	0.040715	-0.819731	0.113254	4.4651	-3.27744	6.89493	9.68716	-0.432836	-8.24743	5.38633	-2.62218	2.03863	4.50628	11.9932	3.35909
0.605923	-0.146094	-0.72066	0.146701	4.39979	-3.56469	6.84126	9.72732	-0.66094	-8.39645	5.28849	-2.35942	2.06545	4.54644	11.6052	3.39761
0.45351	-0.004419	-0.608315	0.315917	4.58773	-3.96012	6.6475	9.64875	-0.906163	-8.25181	5.65173	-2.07657	2.26702	4.63154	11.0894	3.42967
0.526431	-0.196805	-0.71848	0.380241	4.61162	-4.19844	6.61418	9.52785	-1.09384	-8.00568	5.86794	-1.42659	2.12581	4.79126	10.5834	3.56417
0.535959	0.107753	-0.570352	0.704738	4.45614	-4.35157	6.74954	9.25052	-1.25909	-7.93213	5.98306	-1.63973	1.82722	4.68698	9.78193	3.38596
0.502798	0.226078	-0.541198	0.49333	4.4974	-4.79094	7.10459	9.1407	-1.51732	-7.95894	5.95888	-1.34579	1.90963	5.15743	9.01921	3.76705
0.233486	0.1245	-0.389715	0.574695	4.31436	-4.96375	7.48507	9.00761	-1.97052	-7.78966	6.27987	-0.831749	1.81975	5.18493	8.44174	3.49761
0.229184	0.124364	-0.304402	0.436441	4.59345	-4.9186	8.11424	8.61662	-1.82146	-7.73513	6.32653	-0.504397	1.88654	5.33238	7.72028	3.37274
0.102555	0.13817	-0.401098	0.563344	4.34562	-4.95352	8.01091	8.64817	-2.07015	-7.19237	6.92679	-0.235404	1.71673	5.29995	6.89017	3.25865
-0.015859	0.161198	-0.362761	0.411284	3.96802	-4.97388	8.18339	8.59984	-2.2351	-7.06937	7.31827	-0.466807	1.6298	5.39133	6.16729	2.92638
-0.091141	-0.249335	-0.40058	0.420894	3.84342	-5.14464	8.59373	8.38231	-2.40031	-6.76374	7.97014	-0.288219	1.38366	5.44077	5.43342	2.06743
-0.100479	-0.167736	-0.304744	0.4165	3.5897	-5.24336	8.66702	8.23038	-2.45063	-6.26502	8.4721	-0.291457	1.26691	5.67154	4.55457	2.36953
-0.417193	-0.465141	-0.610111	0.581308	3.71599	-5.15232	8.75308	8.17282	-2.79353	-5.96272	9.36121	-0.554578	1.34098	5.46693	3.71001	1.8596
-0.500201	-0.553822	-0.636074	0.680409	3.36789	-6.0455	8.90856	8.09965	-2.49185	-5.59125	10.2326	-0.806726	1.15033	5.87955	2.97414	1.5923
-0.937309	-1.04663	-0.848334	0.671244	3.22161	-6.02289	8.36561	7.71317	-2.54553	-5.48594	10.6574	-0.643363	0.911392	6.00219	2.23709	1.24128
-1.11724	-0.911656	-1.00229	0.601779	2.89077	-5.77565	8.36047	7.4302	-2.62614	-5.28986	11.4984	-0.900347	0.947887	5.97793	1.60336	0.880119
-1.27894	-1.2437	-1.09609	0.688936	2.78979	-5.92098	8.03223	7.34045	-2.32024	-4.7565	11.6042	-1.11381	0.877079	6.45082	1.00749	0.383877
-1.51192	-1.83091	-1.1758	0.55381	2.56361	-5.91445	7.95248	7.16296	-2.27063	-4.64137	12.1591	-0.991698	0.76106	6.47973	0.650545	0.094766
-1.78641	-1.44772	-1.40132	0.59163	2.23889	-6.26626	7.87024	7.13907	-2.21608	-4.63779	12.2617	-1.81559	0.580641	6.61831	0.637199	0.109277
-2.12325	-1.89258	-1.55059	0.457026	1.99388	-6.07006	7.53706	7.17644	-2.03047	-4.73813	12.1185	-1.98991	0.699051	6.84579	0.487642	-0.017873
-2.33838	-1.63634	-1.69814	0.359192	2.04126	-5.83712	7.25119	7.10049	-1.90797	-4.82165	11.6088	-2.224	0.417231	6.78855	0.664564	-0.012218
-2.61325	-1.47807	-1.79482	0.351975	1.8215	-5.87692	7.06585	6.72919	-1.77975	-4.71534	11.576	-2.68683	0.387788	7.34894	0.656822	0.144652
-2.69401	-1.3817	-1.7906	0.179397	1.48653	-5.83622	7.13643	6.8496	-1.71945	-4.82356	11.4383	-2.92617	0.180979	7.32517	0.638291	0.174469
-3.13157	-1.47249	-2.02312	-0.006831	1.51628	-5.7492	6.9583	6.61309	-1.37007	-5.2164	10.9458	-3.15221	0.102019	7.30428	0.675649	0.339215
-3.26778	-1.07714	-2.08421	-0.069253	1.07158	-5.93635	6.73774	6.52746	-1.33837	-4.80129	10.6262	-3.62192	-0.042653	7.37908	1.0011	0.607432
-3.47586	-0.843073	-2.13684	-0.156788	1.1642	-5.62186	6.92413	6.48484	-1.03248	-5.35517	10.3027	-4.01652	-0.29992	7.46684	1.3514	0.748316
-3.80468	-0.412549	-2.40463	-0.142486	0.913172	-5.60338	6.6704	6.28289	-0.815685	-5.22437	10.0273	-4.0792	-0.514325	7.28855	1.32965	0.989566
-4.18156	-0.139655	-2.35896	-0.32653	0.886868	-5.36455	6.71405	6.28085	-0.62369	-5.16611	9.6525	-4.41065	-0.487045	7.35178	1.43309	1.3381
-4.29485	0.145673	-2.5764	-0.460728	0.664903	-5.13003	6.45694	6.06757	-0.485233	-5.10178	9.49418	-4.68441	-0.754724	7.3805	1.51875	1.56092
-4.63562	0.704114	-2.70141	-0.533699	0.638121	-5.33899	6.47485	6.20205	-0.359359	-4.93606	9.40747	-4.90461	-0.793851	7.27941	1.59236	1.75225
-5.13383	1.32008	-2.85561	-0.629106	0.603976	-5.15335	6.39146	6.22707	-0.199693	-4.976	9.41689	-5.08213	-0.828743	7.18285	1.42778	2.03825
-5.59702	1.73039	-2.72333	-0.715284	0.557431	-4.81447	6.20423	5.93906	-0.373446	-5.02575	9.27546	-5.12674	-0.815306	6.98557	1.61808	2.29571
-6.20269	2.1047	-2.9064	-1.02167	0.515412	-4.52008	6.46861	6.11426	-0.180994	-4.90802	9.08341	-5.40023	-0.766628	6.75179	1.4667	2.40892
-7.21864	2.52644	-3.21114	-1.01198	0.732852	-4.32986	6.08992	6.19158	-0.316819	-4.77662	9.3126	-5.77217	-0.504248	6.69361	1.68416	2.51036
-8.17312	2.88523	-3.34245	-1.26336	0.666216	-4.01112	5.96976	6.13309	-0.277229	-4.68333	9.11206	-5.80606	-0.367362	6.58988	1.09638	2.87525
-8.80596	3.5096	-3.52417	-1.43145	0.728699	-3.64831	5.91667	5.71695	-0.419702	-4.63948	9.29007	-6.1448	-0.470934	6.32785	1.24187	2.87555
-9.18739	3.65846	-3.6991	-1.55775	0.632843	-3.16866	5.86867	5.4528	-0.550233	-4.76105	9.56761	-6.06446	-0.499298	6.05332	0.859816	3.00669
-9.83462	3.8165	-3.83974	-1.8199	0.758345	-2.75477	5.68393	5.5422	-0.446157	-4.90481	9.53479	-5.91984	-0.67611	5.77585	0.855829	3.23698
-10.1647	4.19936	-4.09554	-1.85635	0.601895	-2.44291	5.19801	5.47002	-0.691093	-4.69273	9.77708	-5.31644	-0.330862	5.46602	0.90417	3.42408
-10.6777	4.4534	-4.07121	-1.88954	0.592691	-1.65839	5.29396	5.26459	-0.518759	-4.54243	9.72476	-5.34829	-0.758227	5.31237	1.06346	3.58256
-10.9345	4.57736	-4.36982	-2.35524	0.429941	-1.28215	5.15854	5.04847	-0.746682	-4.64197	9.42163	-5.35323	-0.717943	5.17168	1.04027	3.85084
-11.395	4.61181	-4.43542	-2.60855	0.495286	-0.51273	4.86322	5.0608	-0.975116	-4.84955	9.72269	-4.64957	-1.25312	4.89358	1.2523	3.9734
-11.4692	4.83234	-4.60059	-2.85722	0.512006	0.056809	4.67628	4.95281	-1.12639	-4.89912	9.71661	-4.65402	-1.45769	4.61374	1.23416	4.17767
-11.6697	4.90867	-4.63547	-2.97246	0.304787	0.541795	4.37571	4.90654	-1.31396	-4.85948	9.5534	-4.70838	-1.60654	4.39874	1.8056	4.44318
-12.0689	4.61829	-4.69569	-3.14165	0.263912	1.15107	4.1536	4.98024	-1.14371	-4.80841	9.56472	-4.43027	-1.69145	4.11768	1.43834	4.5425
-12.1397	4.41	-4.59738	-3.30982	0.172205	1.47228	4.064	4.85034	-1.30534	-4.86369	9.54817	-4.58961	-1.70514	3.94225	1.50011	4.86985
-11.8669	4.20349	-4.67902	-3.39435	0.139251	2.32241	3.87965	4.93422	-1.48814	-4.7917	9.52378	-4.80493	-2.19884	3.60328	1.65841	5.18877
-11.9525	3.77648	-4.69488	-3.55647	0.121616	2.92806	3.73053	4.80573	-1.35432	-4.8008	9.63636	-4.37733	-1.87269	3.42296	2.2971	5.58346
-12.0798	3.02213	-4.95224	-3.65088	-0.030773	3.24418	3.66465	4.79189	-1.36261	-4.59523	9.40995	-4.00946	-1.96133	3.01484	2.45914	5.40355
-11.9328	2.27363	-4.98104	-3.70058	-0.092757	3.73026	3.46626	4.76757	-1.62717	-4.87944	9.45819	-4.13478	-2.49215	2.8514	2.58244	5.49701
-12.4947	1.14033	-5.0396	-3.81798	-0.142185	4.24904	3.5364	4.7242	-1.77951	-4.48262	9.37607	-4.04469	-2.64602	2.56803	2.49256	5.55567
-11.8396	0.326315	-5.30357	-3.83482	-0.308114	4.48765	3.52729	4.56359	-1.57418	-4.94749	9.45099	-4.60507	-2.66168	2.13349	2.31299	5.91714
-12.4313	-0.322776	-5.4239	-3.70722	-0.320241	4.94057	3.39108	4.54347	-1.63617	-4.76792	9.36283	-4.64015	-2.82311	1.95765	2.03704	5.87928
-12.4745	-1.13278	-5.72921	-3.88005	-0.47057	5.25644	3.39539	4.51247	-1.65561	-4.37525	9.47955	-4.71976	-2.82447	1.58987	1.81779	5.79619
-12.7238	-1.63958	-5.85635	-3.79299	-0.503819	5.57325	3.36156	4.50499	-1.69795	-4.38863	9.21358	-5.0939	-2.80575	1.12759	1.70755	6.14303
-12.9725	-2.31812	-6.10083	-3.80856	-0.71259	5.69006	3.36496	4.40125	-1.68105	-4.4646	8.9391	-5.41685	-3.06782	0.928969	1.8054	6.44783
-13.0073	-2.85393	-6.49572	-3.74548	-0.737858	6.11897	3.31406	4.3005	-1.95564	-4.45392	9.09521	-5.68401	-2.5985	0.577261	1.59476	6.20834
-13.0272	-2.72122	-6.56691	-3.81765	-0.79188	6.02173	3.42012	4.37028	-2.03403	-4.39182	8.92192	-5.99899	-2.55033	0.22598	1.05936	6.13353
-12.9872	-2.59834	-6.72181	-3.78277	-0.899111	6.21422	3.42711	4.23328	-2.13053	-4.45473	8.68357	-6.18975	-2.33056	-0.085632	0.928516	5.95166
-13.295	-2.33759	-6.92327	-3.71766	-0.967162	6.35571	3.31445	4.2189	-2.4763	-4.31301	8.4849	-6.03842	-1.98309	-0.221442	1.04141	5.76103
-12.9417	-1.98251	-7.30414	-3.63076	-1.16868	6.27989	3.48673	4.00043	-2.57883	-4.34457	8.11287	-6.13695	-1.23745	-0.583185	0.661419	5.68504
-12.9778	-1.97045	-7.67477	-3.77361	-1.20744	6.25578	3.56771	3.93743	-3.071	-3.86894	8.04452	-6.28618	-1.30931	-0.696386	0.724807	6.01422
-12.5399	-1.51701	-7.48243	-3.72982	-1.21789	6.10033	3.48178	4.0205	-3.39846	-4.08189	7.79591	-5.92416	-0.965624	-0.7629	0.632508	6.04562
-12.5557	-1.35831	-7.48829	-3.89044	-1.5005	5.92469	3.58228	3.79871	-3.84494	-3.86594	7.38371	-5.16527	-0.701615	-0.991571	0.3554	5.74223
-12.1006	-1.09669	-7.4211	-3.86442	-1.59045	5.842	3.64949	3.78102	-4.28934	-3.91107	7.0342	-4.6967	-0.224096	-1.04655	0.010869	5.7482
-11.5713	-0.76453	-7.52644	-3.97412	-1.6284	5.36619	3.78493	3.80921	-5.00937	-3.65	6.76163	-3.76485	0.113994	-0.88418	-0.348075	5.69852
-11.2262	-0.02626	-7.1274	-4.11677	-1.8004	5.403	3.51149	3.74138	-5.20238	-3.69117	6.47772	-3.1564	0.824259	-0.735936	-0.83496	5.68004
-10.4745	0.232078	-7.14356	-4.17161	-1.86549	4.89865	3.64376	3.69335	-5.66635	-3.62031	6.44082	-2.67434	1.14108	-0.873641	-0.950238	5.59044
-10.0251	0.890678	-6.7952	-4.4021	-2.16395	4.18106	3.63681	3.52461	-6.00777	-3.62716	5.97691	-1.7676	1.28804	-0.805563	-1.28495	5.42049
-9.32912	1.24063	-6.96233	-4.27376	-2.16183	3.68472	3.51921	3.64391	-6.59189	-3.70984	5.92385	-1.38644	1.74619	-0.726253	-1.66294	5.38998
-9.02721	1.65034	-6.7257	-4.39045	-2.49992	3.65317	3.63368	3.49579	-7.06864	-3.47682	5.85191	-1.097	2.11686	-0.677444	-1.81458	5.38156
-7.95542	1.6203	-6.66959	-4.40154	-2.78682	3.03019	3.41104	3.3072	-7.35786	-3.67409	5.68166	-0.896901	2.33847	-0.818547	-1.82116	5.21569
-6.99551	2.29395	-6.52972	-4.62786	-2.73765	2.54972	3.37999	3.09564	-7.73112	-3.66619	5.76885	-0.821459	2.77899	-0.730228	-1.84916	4.89814
-6.49653	2.52375	-6.22402	-4.60393	-3.12129	2.31629	3.41729	2.9497	-8.10621	-3.83154	5.5094	-1.19309	3.11889	-0.633084	-1.99732	5.06163
-5.95571	2.80901	-5.45761	-4.63514	-3.13535	2.57398	3.57285	2.73089	-8.54695	-3.77784	5.55417	-1.10802	3.61623	-0.724631	-1.92225	5.05586
-4.85401	3.14518	-4.93048	-4.75988	-3.44367	1.78616	3.16032	2.68174	-8.99456	-3.70739	5.67745	-1.56034	4.02409	-0.729396	-1.98639	4.68748
-4.40744	3.34514	-4.05154	-4.94356	-3.7277	1.51797	3.35898	2.4545	-9.49159	-3.74497	5.73024	-1.67989	4.21496	-1.04276	-2.00665	4.63784
-3.59887	3.63748	-3.34128	-4.94924	-3.86131	1.33038	3.2905	2.27313	-9.43098	-3.78972	5.87967	-2.53952	4.63488	-1.17872	-1.82427	4.45754
-2.90681	4.15954	-2.41274	-5.05897	-3.83385	1.14441	3.40075	2.09204	-9.75073	-3.94643	6.01114	-2.34372	5.04882	-1.17767	-1.68647	4.33002
-1.65284	4.48933	-1.73415	-5.20678	-3.91675	1.08627	3.16404	1.94198	-10.0168	-4.03707	5.98106	-2.54091	5.36462	-1.72227	-1.45758	4.31569
-1.56298	4.89758	-1.157	-5.29054	-3.963	1.32912	2.9633	1.55021	-10.2508	-4.1546	6.0569	-3.34424	5.81829	-1.71941	-1.40437	4.09453
-0.65044	5.38692	-0.458198	-5.36259	-4.19921	1.21655	3.01859	1.3016	-10.4426	-4.2825	6.23244	-3.12309	5.75531	-1.97839	-1.29428	4.02193
-0.562313	5.5621	0.044161	-5.40217	-4.42125	1.53432	2.9907	1.18394	-10.641	-4.39247	6.26331	-3.33259	5.84865	-2.02534	-1.46483	3.8915
0.310106	5.83931	0.516583	-5.60248	-4.63715	1.93997	2.68513	0.84874	-10.8934	-4.40277	6.05382	-3.41118	6.13446	-2.04105	-1.31692	3.68419
1.05252	6.12866	1.12848	-5.77697	-4.84359	2.02458	2.53086	0.525469	-11.0888	-4.6653	6.06995	-3.64523	6.12348	-2.10725	-1.28924	3.5961
1.33238	6.35959	1.63807	-6.01547	-4.99686	2.07788	2.4137	0.21034	-11.2297	-4.8755	6.07418	-3.7567	6.06245	-1.95304	-1.21822	3.46785
1.7767	6.34718	1.99855	-5.93201	-5.23872	2.55699	2.37065	0.028259	-11.5892	-4.81019	6.00398	-3.8199	5.89414	-2.08904	-1.28991	3.29498
2.06814	6.68412	2.42121	-5.94366	-5.52789	2.59931	2.06035	-0.192827	-12.0735	-4.84241	5.80291	-3.47844	6.18686	-1.80799	-1.12084	3.42285
2.7415	6.6441	2.54258	-5.9951	-5.9861	2.89222	1.78327	-0.457471	-13.1454	-5.00745	5.72686	-3.82887	6.12581	-2.06553	-1.14745	3.23057
2.7412	6.78777	2.93856	-6.0301	-6.09505	3.05595	1.6071	-0.530569	-13.557	-5.03794	5.45003	-3.74273	5.91114	-1.99179	-1.09133	2.96961
3.13987	6.62947	3.7332	-6.06828	-6.24515	3.43457	1.28575	-0.801131	-14.0323	-4.72404	5.38075	-3.80238	5.73166	-2.03374	-1.10218	2.86435
2.91521	6.5717	4.10872	-6.18428	-6.63197	4.03712	1.19105	-0.854605	-14.3061	-4.79505	5.01655	-3.62144	5.7156	-1.90602	-0.992306	2.79372
3.25862	6.41409	4.52389	-5.99716	-6.75404	3.93072	0.755623	-1.13604	-14.881	-5.01075	4.80302	-3.77391	5.82562	-1.86783	-1.16399	2.69042
3.37256	6.29134	5.04271	-6.04479	-6.89352	3.93309	0.486776	-1.31532	-14.9609	-5.47295	4.6256	-3.83128	5.74412	-2.02107	-0.968825	2.67019
3.15804	6.12689	5.3726	-5.88808	-7.18926	4.27266	0.571296	-1.49255	-15.1514	-5.50282	4.63587	-4.11661	5.58875	-1.8785	-0.87294	2.53074
3.03771	6.08196	5.63975	-6.03853	-7.0685	4.2896	0.227686	-1.68281	-15.3053	-5.74759	4.47039	-3.99762	5.37578	-1.89599	-0.894904	2.2822
2.80633	5.81224	5.91845	-6.13068	-7.15134	4.22138	-0.188071	-1.84974	-15.121	-5.8223	4.21971	-3.80256	5.37524	-1.63778	-0.750059	2.35775
2.37754	5.54347	6.46507	-6.37311	-7.07868	4.13027	-0.508784	-2.01244	-15.0624	-6.09506	3.93309	-3.8264	4.75849	-1.30833	-0.78068	2.35976
2.54783	5.28336	6.55167	-6.51705	-6.98553	3.95878	-1.05414	-1.90257	-15.3631	-6.29273	3.9168	-3.91232	4.04921	-1.11808	-0.864285	1.96722
1.83121	5.30513	6.86026	-6.68257	-6.87107	4.07548	-1.6554	-1.92911	-15.1144	-6.4855	3.99998	-4.00893	3.41814	-0.927869	-0.742303	2.03954
1.74138	5.03511	6.84706	-7.06479	-6.94116	4.2632	-1.50876	-2.06125	-15.501	-6.59163	4.13491	-4.04708	3.02165	-0.545217	-0.730269	1.98871
1.26441	4.89635	6.70848	-8.11432	-6.6307	4.61804	-1.80559	-1.99309	-15.1741	-6.71085	3.58617	-3.99904	2.49465	-0.259495	-0.891941	1.79677
1.32703	4.80647	6.74812	-8.60313	-6.40744	4.89731	-2.05544	-1.85623	-15.1826	-6.96475	3.70817	-4.50435	2.22161	-0.002281	-0.910903	1.68253
0.820182	4.19283	6.58178	-9.39127	-6.15679	4.91264	-2.31298	-1.804	-15.0565	-7.12901	3.87114	-4.47425	1.62737	0.506714	-0.971827	1.59375
0.81325	4.10777	5.93764	-9.60752	-5.77653	5.38081	-2.37694	-1.97302	-14.1273	-7.34398	3.84422	-4.39091	1.03784	0.485539	-1.15661	1.52808
0.546644	3.9522	6.00102	-10.1855	-6.12202	5.70842	-2.48469	-1.80011	-14.1258	-7.72327	3.81509	-4.47033	0.834521	0.523137	-1.19548	1.55728
0.758216	3.56354	5.33758	-10.5515	-5.92354	6.49998	-2.53141	-1.68369	-14.0004	-7.9791	3.7455	-4.51492	0.780388	0.649106	-1.20073	1.53273
1.07817	3.25811	5.08411	-11.1593	-5.88338	7.29213	-3.1201	-1.36353	-14.0637	-8.19074	3.65322	-4.41443	0.720731	0.66419	-1.00997	1.45069
1.57989	2.87037	4.58881	-11.3507	-5.29961	7.6175	-3.51352	-1.15607	-13.9079	-8.46032	3.58299	-4.57096	0.994278	0.969621	-1.15409	1.45428
1.38366	2.80599	3.68618	-11.891	-5.07004	8.31675	-3.24676	-1.14617	-13.414	-8.83822	3.63575	-4.62973	1.46728	1.04122	-1.01871	1.42978
1.34049	2.29999	3.27894	-12.0324	-5.3846	8.38516	-3.40943	-0.700396	-13.4222	-9.12509	3.70414	-4.88638	1.79863	0.523106	-1.08508	1.55744
1.14354	1.89187	2.63113	-12.2671	-4.86015	8.57464	-3.67245	-0.840426	-13.465	-9.20672	3.69171	-4.85477	1.56272	0.706617	-1.07702	1.5151
1.16191	1.70195	2.03545	-12.0632	-4.35822	8.73015	-3.69193	-0.790559	-13.346	-9.67796	3.85112	-4.88036	1.74778	0.167004	-1.01113	1.71155
1.19319	1.2459	1.65416	-12.2005	-4.149	8.45007	-3.92816	-0.763435	-13.098	-10.0305	4.06475	-4.77734	2.09419	-0.364926	-1.36564	1.65604
1.41741	1.10298	1.2406	-12.0036	-4.23325	8.43862	-4.08782	-1.3804	-13.1969	-10.2651	4.35205	-4.45089	2.63764	-0.15725	-1.48	1.69308
1.2469	0.140421	0.757988	-12.1683	-3.43245	8.51672	-3.98109	-1.34822	-13.1005	-10.6392	4.65683	-4.44485	2.9995	-0.436208	-1.31975	1.86564
1.18858	0.488494	0.487988	-12.0954	-3.00315	8.34069	-4.1762	-1.39621	-13.2147	-11.0704	4.80218	-4.36181	2.96972	-0.340215	-1.44715	1.82936
1.30903	-0.032269	0.407712	-11.891	-3.24857	8.21101	-3.99061	-1.34984	-12.6324	-11.2625	5.05307	-4.34781	2.71393	-0.500626	-1.53254	1.90586
1.49485	-0.376666	0.051294	-11.5845	-2.52307	7.7577	-4.26234	-1.70508	-12.325	-11.7053	4.80118	-4.26853	2.62577	-0.654688	-1.63863	2.00172
1.38968	-0.509863	-0.281063	-11.1315	-2.34188	7.41523	-4.50007	-1.71062	-12.1874	-11.8905	4.53508	-4.67068	2.66928	-1.09728	-1.8571	1.81852
1.26016	-0.904011	-0.438938	-10.7015	-1.70304	7.31169	-4.51457	-2.03655	-11.6426	-12.4889	4.16047	-4.53778	2.14341	-0.811092	-1.70842	1.91904
1.16618	-0.966543	-0.980751	-9.9237	-1.19303	7.04559	-4.42256	-2.28266	-11.2732	-12.8052	3.56429	-4.3768	2.43499	-1.03685	-1.46571	1.84236
1.51163	-1.1172	-1.16334	-9.63371	-0.778097	7.42065	-4.17737	-3.0201	-10.6202	-13.2216	2.98334	-4.40588	2.56456	-1.36476	-1.69455	1.74495
0.914895	-1.19781	-1.56805	-9.21581	-0.123782	7.08177	-4.00102	-3.28347	-10.0352	-13.5878	2.49983	-4.49747	2.75892	-1.24985	-2.2679	1.35941
0.72002	-1.18612	-1.72666	-8.38047	0.365135	6.78814	-3.5507	-3.67261	-9.24849	-14.071	2.13441	-4.53379	2.92246	-1.25919	-1.87713	1.25801
1.07556	-1.4448	-1.98474	-8.27378	1.15723	6.36555	-3.57966	-3.78383	-8.65207	-14.4748	1.12049	-4.63141	3.13571	-1.25607	-2.21754	1.10197
1.24895	-1.32087	-1.94201	-7.7704	1.61946	6.25699	-3.13748	-4.38601	-8.17859	-14.8875	1.14531	-4.64225	3.43748	-1.5726	-2.35793	0.764309
1.35012	-1.39892	-2.34594	-7.4989	2.05584	6.13861	-3.16859	-4.24152	-7.46649	-15.2506	0.289733	-4.59501	4.13264	-1.74079	-2.45499	0.679802
1.80277	-1.40722	-2.43502	-7.15102	2.40612	6.05419	-2.84281	-4.35112	-6.79306	-15.4622	-0.423715	-4.86137	4.29098	-1.647	-2.46965	0.379842
2.07042	-1.27072	-1.96111	-7.02527	2.9977	6.11437	-2.74183	-4.44362	-6.29752	-15.4594	-1.15639	-4.63591	4.75349	-1.76546	-2.91912	0.013594
2.55851	-1.08138	-2.13569	-6.79223	3.48202	6.03385	-2.57232	-4.31241	-5.91223	-15.5971	-0.98362	-5.24872	5.42338	-2.06205	-2.64041	-0.024771
2.81456	-1.08717	-1.95143	-6.3267	4.01884	5.9155	-2.57258	-4.1137	-5.05779	-15.358	-1.03881	-5.32312	5.84436	-2.0165	-2.01733	-0.205371
3.40701	-1.11613	-1.98714	-6.32713	4.4708	5.67967	-2.27984	-3.83218	-4.64073	-15.2114	-0.905205	-5.24048	6.18459	-2.05057	-3.13416	-0.209619
3.93022	-1.00934	-1.77667	-6.17486	4.68165	5.64926	-2.20531	-3.51109	-4.06629	-14.888	-0.605898	-5.38708	6.83315	-2.53103	-3.41127	-0.358128
4.25854	-1.22961	-1.92453	-5.66571	4.85041	5.39954	-1.98398	-3.35355	-3.72175	-14.5835	-0.328811	-5.50518	7.23909	-2.3669	-3.62466	-0.298853
4.45748	-1.19729	-1.78111	-5.59193	4.96291	5.13019	-1.77827	-2.96081	-3.31163	-14.4416	-0.102913	-5.80606	7.71464	-2.31865	-3.60399	-0.443899
4.67411	-1.4876	-1.45774	-5.12955	4.98912	5.08649	-1.37309	-2.5204	-2.79757	-14.1246	0.506451	-6.00393	8.01923	-2.35079	-3.87028	-0.394228
4.8089	-1.50448	-1.83336	-4.70374	5.11109	5.08707	-1.43265	-2.07986	-2.51987	-13.6995	0.559589	-6.15503	8.12504	-2.34162	-4.13851	-0.593166
4.61633	-1.75879	-1.61414	-4.85902	4.74421	5.01192	-1.24039	-1.58643	-2.17391	-13.3428	0.308478	-6.52641	8.35084	-2.65882	-4.20385	-0.590081
4.58269	-1.83838	-1.8026	-3.82896	4.6754	4.87752	-0.860737	-1.01919	-1.92309	-13.0235	0.788493	-6.75809	8.55899	-2.32874	-4.3438	-0.73174
4.54013	-2.2453	-1.7276	-3.69058	4.62477	4.61622	-0.399585	-0.390924	-1.83873	-12.476	0.784626	-7.04506	8.63701	-2.38724	-4.48499	-0.861479
4.21572	-2.25214	-1.78558	-3.3524	4.17783	4.31881	-0.167617	0.317027	-1.5048	-12.1073	0.634193	-7.30164	8.31284	-2.33194	-4.50458	-1.00394
3.94211	-2.17922	-1.47063	-2.79675	4.12087	4.50562	-0.086835	1.0226	-1.41212	-11.5782	0.410882	-7.2749	8.34051	-2.27072	-4.46834	-1.03404
3.64627	-2.3071	-1.34172	-2.29667	3.60084	4.29847	0.52062	1.74402	-1.47676	-10.9693	-0.131408	-7.67099	8.26909	-2.52893	-4.82407	-1.29138
3.29367	-2.19787	-0.754492	-1.65235	3.19375	4.37584	1.06152	2.40483	-1.15209	-10.6247	-0.653503	-7.604	8.18466	-2.28364	-5.42847	-1.49549
3.07127	-2.29715	-0.364283	-1.3429	2.78223	3.95816	1.40091	3.1868	-1.18087	-10.4241	-1.0638	-7.85997	7.70841	-2.26945	-5.38462	-1.53629
2.76347	-2.24728	0.173923	-0.904544	2.08244	4.00332	1.98424	3.87398	-1.4109	-10.2582	-1.54928	-7.89079	7.87445	-2.23551	-5.31783	-2.01632
2.6426	-2.14182	0.581587	-0.546792	1.72863	3.92523	2.56729	4.55859	-1.1939	-9.62673	-2.11873	-7.7404	7.52869	-2.09275	-5.24595	-2.3531
2.27595	-2.23644	1.20198	-0.056694	1.3639	3.95032	3.29922	5.07383	-1.14271	-9.47271	-2.09015	-7.41613	7.29229	-1.8399	-5.05959	-2.36663
2.02634	-2.22025	1.47216	0.295957	1.09275	3.72875	4.06757	5.40927	-1.06676	-8.99869	-3.05618	-7.40759	7.05672	-1.66773	-5.19599	-2.67316
1.83997	-2.104	2.12344	0.244307	0.574757	3.61011	4.8538	5.834	-1.34338	-8.60998	-3.1187	-7.04908	7.02289	-1.3322	-4.99979	-2.84938
1.92927	-2.29816	2.48653	0.664448	0.204456	3.78108	5.38825	5.90226	-1.22163	-8.17416	-2.92656	-7.0125	6.80122	-1.0351	-5.1093	-3.0041
2.02715	-2.19753	2.85605	0.708477	-0.199204	3.80149	6.19638	5.92527	-1.42232	-7.85887	-3.31867	-6.84955	6.40819	-0.911633	-5.16747	-3.23365
1.79685	-2.20643	3.58666	0.821609	-0.405404	3.80335	6.9132	5.98346	-1.15955	-7.26517	-3.39182	-6.73531	6.06523	-0.128609	-5.3898	-3.49831
1.8805	-2.30115	4.10733	0.761338	-0.717795	3.66722	7.72009	5.78304	-0.994012	-6.72827	-3.49573	-7.09431	5.85495	0.293595	-5.10391	-3.70894
1.9949	-2.06461	4.59801	0.827542	-0.651239	3.70794	8.30074	5.69042	-0.775372	-6.25977	-3.60388	-6.84368	5.44604	0.537668	-5.15174	-3.95797
2.0932	-1.96881	4.76426	0.671803	-1.06747	3.91397	9.15277	5.46955	-0.776757	-5.83846	-3.90868	-7.21538	5.2022	1.01848	-4.93218	-3.87716
1.92056	-1.90149	5.12163	0.225347	-0.90709	3.83606	9.7895	5.27803	-0.500674	-5.66901	-3.64701	-7.73275	4.96102	1.6241	-4.67076	-4.02808
2.00926	-1.75682	5.14498	0.093155	-0.88475	3.81928	10.4677	4.95646	-0.441362	-5.26046	-3.23786	-7.59424	4.70916	2.03207	-4.97578	-3.97125
2.06236	-1.68692	5.05406	-0.776365	-0.702417	3.55198	10.7517	4.48532	-0.531962	-4.87003	-3.19689	-8.50856	4.71584	2.22433	-4.53718	-4.02119
2.12853	-1.38578	5.05279	-1.23615	-0.714347	3.70869	11.5552	4.07653	-0.576501	-4.66946	-2.7551	-8.20406	4.26927	2.41036	-4.79422	-3.89523
2.25254	-1.23768	5.08988	-1.7871	-0.782077	3.66906	11.6959	3.60402	-0.669399	-4.3271	-2.51575	-8.301	4.13192	2.8529	-5.00327	-3.97819
2.10811	-0.988989	4.95881	-2.42286	-0.734176	3.61773	12.3634	3.17073	-0.661869	-3.89593	-1.84506	-8.25497	4.14666	2.84132	-5.37446	-3.86366
1.96633	-0.642109	4.7344	-3.01345	-0.697995	3.62863	12.7921	2.60597	-0.667444	-3.76623	-1.55651	-7.92719	3.86531	2.9361	-5.58599	-3.82925
1.88429	-0.278118	4.74105	-3.60854	-0.746828	3.54262	12.956	2.52534	-0.573139	-3.62246	-1.35676	-7.51694	3.6762	3.0601	-6.01267	-3.88129
1.66835	-0.098216	4.44912	-3.92896	-0.608616	3.3758	13.463	2.20769	-0.971693	-3.4748	-0.797119	-7.19735	3.43509	2.98833	-6.16952	-3.94189
1.81802	0.143078	4.03756	-4.36161	-0.545688	3.51649	13.5144	2.06654	-1.1899	-3.25452	-0.222586	-6.53766	3.29044	2.98419	-6.58467	-3.95057
1.41704	0.28178	4.26368	-4.65818	-0.565366	3.64212	13.5353	2.00411	-1.1262	-2.99264	0.438572	-5.96178	3.06576	2.78328	-6.54689	-3.83851
1.32133	0.258555	3.98292	-4.98431	-0.381106	3.38414	13.4109	2.26687	-1.74244	-3.11267	0.659388	-5.45602	3.1815	2.57459	-6.37775	-3.99699
1.17853	0.477478	3.76448	-5.10021	-0.016746	3.2927	12.9039	2.45227	-1.95633	-3.33008	1.58826	-4.84232	2.87238	2.3334	-5.65986	-3.98745
1.08663	0.541489	3.58987	-5.13636	-0.015563	3.1775	12.4441	2.53364	-2.46269	-3.75591	1.91012	-4.43562	2.99759	1.93606	-4.94215	-4.06896
0.780439	1.01252	3.23084	-5.03876	0.243054	3.26054	11.9751	2.97211	-2.46564	-3.84075	3.06238	-3.96825	2.7188	1.69945	-4.18885	-4.27381
0.661728	1.38497	3.22894	-4.87805	0.452076	3.30425	11.2709	3.36665	-2.59347	-3.53248	3.71443	-3.90535	2.37233	1.30732	-3.09858	-4.11041
0.681291	1.4982	3.16245	-4.75984	0.533789	3.27633	10.8823	3.54871	-2.44087	-5.01605	4.51172	-3.36249	2.43323	0.94043	-2.06357	-4.44708
0.561446	1.84746	2.9276	-4.81182	0.514906	3.23758	9.95923	3.93522	-2.20393	-5.00355	5.16943	-3.08522	2.29573	0.653083	-1.14462	-4.82432
0.634462	2.0645	2.98874	-4.92026	0.549452	3.31845	8.92513	4.24071	-1.84819	-5.7633	5.75854	-2.71932	2.31624	0.336707	-0.545632	-4.86656
0.70836	0.667497	2.52857	-4.8495	0.88287	3.24523	8.61653	4.37168	-1.66182	-5.93417	6.43675	-2.21393	2.34394	0.236271	-0.090174	-5.03446
0.804703	0.626118	2.25944	-4.84647	1.08323	3.32146	8.02917	4.47389	-1.3645	-6.5172	6.99514	-2.21265	2.03347	-0.029211	0.506272	-5.31851
0.748	0.433104	2.28859	-4.53992	1.26667	3.29124	7.21326	4.66325	-0.602247	-6.51381	7.37363	-2.237	2.11196	0.195408	0.869422	-5.67213
0.803723	0.294275	2.05981	-4.40434	1.4816	3.0762	6.90935	4.50693	0.030606	-6.65929	7.94926	-1.69575	1.95944	0.150164	1.14647	-5.70128
0.816338	0.039852	1.88605	-3.90078	1.83216	3.08564	6.21243	3.84421	0.686695	-6.38286	7.99614	-1.76495	1.95438	0.396893	1.32177	-5.85477
1.029	0.30363	1.92497	-3.59242	2.09667	3.10978	6.15182	3.93512	1.35923	-6.3974	8.28493	-1.36778	2.08839	0.374166	2.19527	-5.87041
0.960766	0.582459	1.63043	-3.09804	2.32612	2.98375	5.9322	3.88427	2.19244	-6.37819	8.29873	-1.20743	1.98016	0.550307	2.13856	-5.85372
1.05833	0.491107	1.34634	-2.70697	2.8509	2.80512	6.04654	4.11902	2.73755	-6.38129	8.34332	-0.842308	2.33169	0.878769	2.64622	-5.84562
1.01463	0.772979	1.07478	-2.64335	3.35184	2.72108	5.89455	4.37009	2.71468	-6.34876	8.08199	-0.885153	2.21137	0.899208	3.10339	-5.70972
0.913249	0.681706	0.93677	-2.69989	3.62324	2.3984	6.01004	4.66178	2.31161	-6.31042	7.39627	-0.648494	2.26397	1.19428	3.66235	-5.56132
0.848097	1.00096	0.830263	-2.8101	3.74433	2.4261	6.01048	5.14688	2.00221	-6.56604	6.74987	-0.343052	2.19118	1.5344	4.15547	-5.48574
0.828308	1.03062	0.578251	-3.01719	4.18203	2.34911	6.08916	5.23108	1.72031	-6.88605	6.69347	-0.354565	2.31062	1.70029	4.92791	-5.31447
0.881207	1.28201	0.197582	-2.89297	4.59115	2.20217	6.33116	5.66401	1.26977	-6.94726	6.67437	-0.481626	2.27773	2.08542	5.47693	-5.07639
0.864257	0.805891	0.15233	-2.68182	4.71605	2.20516	6.68534	5.77766	0.956776	-7.12855	6.08584	-0.240958	2.40671	2.40374	6.17645	-4.73796
1.23999	0.958685	-0.092206	-2.4342	5.10686	2.05139	6.44541	6.58408	0.615164	-7.19854	5.91999	-0.213057	2.35118	2.72675	6.95632	-4.59845
1.11486	0.797424	-0.202111	-2.52548	5.09964	1.78944	6.52221	7.28025	0.526522	-7.11143	5.6272	-0.460772	2.35709	2.83541	7.82168	-4.4505
0.993073	0.610548	-0.385833	-2.31403	5.14718	1.79605	6.73765	7.62764	0.395915	-6.96952	4.97783	-0.503393	2.21765	2.79442	8.54527	-4.01086
1.00048	0.29762	-0.49208	-2.00152	4.90902	1.53329	6.77013	8.02199	0.288917	-6.68534	4.85349	-0.846659	2.30454	2.74424	9.35511	-3.51168
0.879401	0.013362	-0.492207	-1.85069	5.03286	1.66019	6.48322	8.42995	0.192357	-6.2116	4.54064	-0.656634	2.26668	2.8151	10.1811	-3.19172
0.998824	-0.244662	-0.566536	-1.50395	5.0374	1.37568	6.32293	8.45589	-0.190303	-6.14286	4.14321	-0.694224	2.15108	2.69168	10.9441	-2.62061
0.894771	-0.577487	-0.509489	-1.50547	5.17819	1.48578	6.4594	8.655	-0.272776	-6.1629	4.40332	-0.816415	1.9957	2.69734	11.288	-2.19633
0.749396	-0.768128	-0.559437	-1.34709	5.33337	1.2693	6.37906	8.82089	-0.162631	-6.18109	4.67697	-1.29818	1.56654	2.89218	11.8282	-1.73874
0.482034	-0.891979	-0.638259	-0.89693	5.40815	1.02163	6.51979	8.67258	-0.460755	-6.22744	4.81279	-1.71054	1.54137	3.05767	12.4469	-1.32201
0.539929	-1.17846	-0.41692	-0.710809	5.30762	0.916658	6.86082	9.23485	-0.424157	-6.32843	4.60311	-1.88197	1.54031	3.54367	12.8921	-1.41477
0.317652	-1.31378	-0.434599	-0.265492	5.52466	0.595137	7.05436	9.25076	-0.729325	-6.45876	4.9956	-2.4532	1.34606	3.86481	13.0125	-0.606096
0.083728	-1.4311	-0.55903	-0.011023	5.47994	0.499442	7.05905	9.35409	-0.751985	-6.45484	5.23867	-2.9087	1.18536	4.32088	13.2268	-0.327446
-0.123282	-1.50625	-0.530678	0.06287	5.77813	0.283614	7.51162	9.52799	-1.22436	-6.82072	5.27686	-3.10161	1.04135	4.3564	13.1606	0.039069
-0.201592	-1.38045	-0.448813	0.147658	5.73168	0.119072	7.7602	9.44826	-1.03958	-7.09707	5.36159	-3.55905	0.846667	4.58545	12.8089	0.452452
-0.519849	-1.14132	-0.451266	0.011132	5.6804	-0.1191	8.01042	9.54861	-1.03023	-7.53258	5.44051	-3.88654	0.769187	4.58612	12.8835	0.555141
-0.778283	-1.3779	-0.427455	0.173059	5.71616	-0.269973	8.63785	9.45558	-1.56151	-7.72676	5.65907	-4.14537	0.745111	4.61239	12.4849	1.0416
-0.871443	-0.79225	-0.362179	0.326787	5.8736	-0.56191	9.03534	9.64292	-1.50656	-8.13511	5.65465	-4.14607	0.64828	4.78844	12.0049	1.3572
[truncated: 651 more rows]

## Sheet: ControlRightTransverseKnee
Control Right Limb Data
[truncated: 1,880 more rows]

[truncated: 9 more sheets: ControlLeftSagittalKnee, ControlLeftFrontalKnee, ControlLeftTransverseKnee, PFPNonInjuredSagittalKnee, PFPNonInjuredFrontalKnee, PFPNonInjuredTransverseKnee, PFPInjuredSagittalKnee, PFPInjuredFrontalKnee, PFPInjuredTransverseKnee]
